# Supplementary material for: Periodic mRNA synthesis and degradation co‐operate during cell cycle gene expression
Source: Mol Syst Biol. 2014 Jan 31;10(1):717. doi: 10.1002/msb.134886 (PMC4023403; doi:10.1002/msb.134886)
Supplement: Supplementary file 2 — Supplementary Table 1 [file MSB-10-1-717-s2.xlsx]

## Sheet: unbenannt
XXmotif identified motifs in promoters of cell cycle genes
Motif (IUPAC code)	E-value
HRACGCGTHWH	5.01e-12
TTTCCHDWWWVGGDAAW	3.25e-07
VWAAACAAASAAAHD	5.18e-05
VHAAWGVWAAACAAA	0.000112
KGGAAAWWKGTAAACAW	0.000957
MGYKGCYCSYSCB	0.00389
WTTWCYYAWWHVGGAAA	0.00428
WCGCGWH	0.00843
AYATRTATATATWTATA	0.0128
TTATTWAYWTRTTTABT	0.0289
SASTGGMAM	0.041
CBYGRMAGNGARGGMD	0.0437
AVAWVAAAACAAA	0.047
TATWWAYWTATATRYA	0.0535
TWSCCGMT	0.0623
KTMCYCGG	0.0734
YDGTAGWRAK	0.0846
TKKCCHDWTTMGGAAA	0.119
CSRRGWWGATCAA	0.126
AYCCWSGWGGAG	0.134
MGGGCMMGGSC	0.143
MNRBANCVGGTCG	0.151
GWYRTTACY	0.159
KSGWTRSTGWT	0.181
CCSARWMRGGHWWH	0.195
BCCCAAWMDGGAAAT	0.2
GKCGGGTAAYR	0.209
TATATRTWTATVTAY	0.225
MTGCTGGK	0.23
TTGTTKRTTTRYTT	0.248
GWCATYATCAAKGAV	0.261
GTTVMSCTSTT	0.33
CGRCGVDWGCRH	0.35
ACCNWMCTDGAAYGGHT	0.376
CGHCGCSAHDWCGCB	0.422
AWAAAGAAAAADAR	0.48
MCATTGGY	0.5
VMGGMTCSWSHDH	0.545
SGMTDKCMCCR	0.575
WRSSACGTCSY	0.591
VYHSYCCACYGM	0.637
GCTBGMTTBRGCTRM	0.768
GDAAYSYCARMAATTWT	0.789
TAKHVTTRMTATTRHW	0.797
RYMSCKGCAGT	0.811
TTTCGCGTTY	0.867
WGCAATKKWAKTS	0.912
SGMTGRGRY	0.919
GBGRRCC	0.994
Identified transcription factors that are associated with found motifs (E-value < 1)
ID	TF	TF periodic	number periodic targets
YML027W	YOX1	TRUE	7
YDL056W	MBP1	FALSE	82
YMR043W	MCM1	FALSE	39
YNL309W	STB1	TRUE	12
YOR162C	YRR1	FALSE	2
YLR182W	SWI6	FALSE	66
YNL068C	FKH2	TRUE	47
YER111C	SWI4	TRUE	52
YKL185W	ASH1	TRUE	9
YIL131C	FKH1	TRUE	34
YOR372C	NDD1	FALSE	32
YPL089C	RLM1	FALSE	13
YFL031W	HAC1	FALSE	3
YKL032C	IXR1	FALSE	1
YKL015W	PUT3	FALSE	1
YPL049C	DIG1	FALSE	24
YKL043W	PHD1	FALSE	14
YMR016C	SOK2	FALSE	8
YMR070W	MOT3	FALSE	4
YDR310C	SUM1	FALSE	4
YDR259C	YAP6	FALSE	11
YOR028C	CIN5	FALSE	11
YGR044C	RME1	FALSE	3
YBR049C	REB1	TRUE	12
YGL013C	PDR1	FALSE	1
YMR053C	STB2	FALSE	1
YDL020C	RPN4	FALSE	3
YOL028C	YAP7	FALSE	5
YOR344C	TYE7	FALSE	2
YDR423C	CAD1	FALSE	1
YKR099W	BAS1	FALSE	1
YKL109W	HAP4	FALSE	1
