# Supplementary material for: Periodic mRNA synthesis and degradation co‐operate during cell cycle gene expression
Source: Mol Syst Biol. 2014 Jan 31;10(1):717. doi: 10.1002/msb.134886 (PMC4023403; doi:10.1002/msb.134886)
Supplement: Supplementary file 3 — Supplementary Table 2 [file MSB-10-1-717-s3.xlsx]

## Sheet: Sheet1
Fitting results for the periodic degradation rate screening, including degradation and synthesis rates for all genes in replicate 1.
transcript	score	delta	phi	amplitude	mu_5	mu_15	mu_25	mu_35	mu_45	mu_55	mu_65
YAL001C	0.206508293010918	0.0667027196597039	21	1.21938760054994	0.220178699493868	0.117573139861069	0.237250557065001	0.139281317135058	0.0817234556775131	0.183541436795981	0.167831751452661
YAL002W	0.416377493868143	0.106000179834462	15	1.36472362851119	0.368582218391495	0.132686532069776	0.288797338046751	0.158207858446717	0.193476081613415	0.186703907791855	0.177694606835302
YAL003W	0.0578609112860207	0.0221193448820389	18	1.27252781817108	2.27151772771551	2.39063651404745	1.65199699818736	3.80273973189261	2.7335598391584	2.77245417321183	3.57171198177512
YAL005C	1.28309011016691	0.0263772055921781	45	1.97195369829173	0.941379164916202	0.56718704566526	1.31021658626962	0.979035675124659	0.627090459782556	0.467241913019846	0.40502394480661
YAL007C	0.68346608084091	0.0183819186731147	53	6.53500690912196	0.63143205984456	0.734313924600278	0.380525195317185	0.413055785587249	0.193277670300662	0.286373278828302	1.33726509795331
YAL008W	1.59764728386681	0.0426488263455218	20	3.97627806203479	0.151415909684519	0.0655023020211992	0.109351605076871	0.0594380561749388	0.0785405415525458	0.0683042679352028	0.092291847169816
YAL009W	0.135534041632092	0.0677455862967413	47	1	0.252332599982013	0.131647080428727	0.146960479038571	0.276899110485527	0.148390014626583	0.24770198592031	0.205310635260151
YAL010C	0.137913805675937	0.125176640513986	19	1.50199670921382	0.215937109968228	0.134437304790006	0.195490769556866	0.238157727476384	0.170453044592962	0.234817515236547	0.231459598592309
YAL011W	0.163719984802401	0.0661659308248974	55	1.36829449116769	0.173821400703127	0.100292287950385	0.150441691963449	0.249408055298157	0.150342444406141	0.290343802998712	0.262178914082774
YAL012W	1.96805978414776	0.0217955586477969	12	3.13394847778743	2.17225554003703	1.14693215203326	1.13998608300112	1.18619502917894	0.966306120525331	1.41364308139538	3.56826591205192
YAL013W	0.97038101423831	0.089944617206393	32	1.72013965913723	0.289188549257389	0.336790891021551	0.559948258145293	0.518417975145703	0.521375603881945	0.396136385629801	0.569807981751554
YAL014C	0.16206397108133	0.0677245395885051	48	1.05565790396645	0.636691973384665	0.381446686783655	0.587641429172823	0.757369570289487	0.375850342471226	0.613712915555864	0.66984194110865
YAL015C	0.470140721172255	0.0598042635359814	47	1.1801427975151	0.272525269433721	0.178644777167131	0.171785849047511	0.213200771099037	0.214620328531395	0.128937342071316	0.191803876124438
YAL016C-B	1.64521289375811	0.105454394772089	32	4.5802651160663	0.0158631399055429	0.0162125539346678	0.00765275941748886	0.0377694990320822	0.00819806081974822	0.0118490815257924	0.00259887649602644
YAL016W	0.478232155310221	0.0419069955912978	49	1.16265366360884	0.781044692227149	0.565220224342085	0.797316250628094	0.653953764742704	0.712474391619834	0.861814181565061	0.739942318201726
YAL017W	0.0152945226196515	0.135153822423656	17	1.20897841503506	0.382676297919065	0.162703720522311	0.474505671011465	0.354845603140589	0.237767592488932	0.247005798923622	0.164005717103792
YAL018C	0.241823337773514	0.0279177274149469	34	1.21206028950897	0.00234555460630806	0.00225276049653632	0.0036705524759137	0.00300169730797448	0.00288155290201177	0.00284176422050248	0.00174255506168621
YAL019W	0.333751089289998	0.066081591219993	35	2.14430654230417	0.156221990869481	0.55805299045843	0.240045504325426	0.325283678470262	0.233036567357275	0.308079243195383	0.318220713609333
YAL020C	0.524903925944159	0.0591020211905516	21	2.0803623199814	0.269806687134818	0.398795794012179	0.273678293958102	0.22339123747138	0.220440166387901	0.244353906404568	0.321708527945417
YAL021C	0.93453637500886	0.1329085484354	16	2.51976649252069	0.27975680151914	0.375290426149128	0.363948726175544	0.275191411681823	0.203005808911006	0.330911297589528	0.29455572222339
YAL022C	0.40455517097221	0.0722450153306961	7	1.30791726552796	0.342301223937104	0.293207493596989	0.206586171095511	0.274876076633206	0.652347201619397	0.648113268082719	0.378741975175324
YAL023C	0.195601840975199	0.0318376873579135	59	2.02282070991735	0.41538365515909	0.878384471631228	0.742686047148808	0.649608597676602	0.690817959530257	0.768100280317571	0.573480103703554
YAL024C	0.525056072667644	0.100649888572628	49	1.57844286658858	0.17031992394635	0.366234654347209	0.271375646165817	0.350902006133823	0.18799403959964	0.300427173012265	0.198347752586487
YAL025C	0.0681616179054396	0.116975111544574	22	1.24440480456173	0.313340377228744	0.586358864389005	0.359942391727636	0.510917265368614	0.411988724492388	0.407271785599957	0.492979857008338
YAL026C	0.241860513160956	0.0408069965174248	11	1.76280744446137	0.202763166571463	0.216528533134311	0.171253728279697	0.175995532020977	0.184662387902078	0.230022281276715	0.180157402365846
YAL027W	0.55985135640419	0.102911396898627	59	1.78215668803307	0.189328915664982	0.138740098695462	0.105536776089556	0.130594809196242	0.125487473979558	0.186021333907087	0.180999172666645
YAL028W	1.21064216780302	0.119781451430236	19	2.45321029133439	0.286955713127578	0.0590712026988474	0.121986327458378	0.0908993706156662	0.0631507810415677	0.0549125881103529	0.0618219036299278
YAL029C	0.139040827835474	0.0496004304438869	37	1.06387839630833	0.591346732643878	0.508907512218086	0.286515877829075	0.391379202993792	0.509349670972976	0.634897680285528	0.493648791176547
YAL030W	1.67257226287511	0.0332534871114758	20	3.15701862607448	0.426529305867327	0.20095408017151	0.267837706576027	0.231666134108424	0.167830859862293	0.184164094303272	0.241279038342763
YAL031C	0.733618292906629	0.104428621636164	47	1.97682551707461	0.168869066916971	0.154650128610005	0.125429567857242	0.250078519274129	0.207494343001192	0.231205701845546	0.191967555628419
YAL032C	0.504550101636953	0.0967473961207573	11	1.47514556662887	0.206441465373197	0.149404764350591	0.150654043425459	0.159894903223892	0.165704304847448	0.172342175522098	0.145544758492381
YAL033W	0.251564739623151	0.0661099432097676	18	1.1423424164228	0.428743060642454	0.671513415909864	0.644009710379676	0.427893410887475	0.630119112879498	0.413301434694882	0.583918890565567
YAL034C	0.934146332786227	0.0784190706568106	58	1.73657930482536	0.331283688598364	0.196075713451726	0.193824674250613	0.272305745042149	0.260346229172013	0.229835828333425	0.149422077445393
YAL034W-A	0.279851412991369	0.160853941100323	34	1.39885275053035	0.12663030713694	0.458229638965025	0.219309281308334	0.233509067202986	0.117717521959852	0.0925198649503947	0.241747349752946
YAL035W	0.027547290838591	0.0279394551045623	36	1.04952046149365	1.10245479055408	1.4622186615743	1.48422287711723	1.30777721650151	1.3573052349105	1.44286577780012	1.29734378171534
YAL036C	0.164288656327349	0.0434149833657725	31	1.16599007820013	0.870869007782133	1.45295801524883	0.610411986876528	1.41211245461403	0.968307408106292	0.918779438143147	1.73341215659269
YAL037C-A	0.0761682346669197	0.0881195763910835	18	1.35945284387581	0.0114618410201664	0.0101698263421363	0.0100528030843992	0.00788381142666746	0.00373961191196038	0.00873296204326957	0.00618327105816856
YAL037W	0.473199509696137	0.174967651974265	25	1.36843980653251	0.225163606691527	0.269015789057302	0.167485749890491	0.102785287328884	0.0824273954621275	0.0773092576620717	0.116775564957868
YAL038W	0.818913870037995	0.0171512248088337	17	2.88026180985431	2.40667894907172	2.94648124141078	2.88403896798299	2.43794067090403	1.49809512275607	1.2397143758705	5.2627141783885
YAL039C	0.543258210218533	0.0784139187705799	9	2.01857364170476	0.563985146710346	0.161792316544691	0.263166269451606	0.201191535576379	0.204582210002644	0.337466543613631	0.239669646881823
YAL040C	0.105437881929067	0.184495427537996	20	1.57754734221598	1.42028746848834	0.949731295308798	0.785859483269812	1.42509586232789	1.31731432200337	2.07107212638714	1.78177579389592
YAL041W	0.280747558530208	0.0696560795695593	1	1.48571869100627	0.308692156284276	0.18433151966451	0.187583255999786	0.276252487097551	0.242299116401886	0.370751350074488	0.312702826613211
YAL042W	0.321723896254357	0.0197714088640521	4	1.66044641745847	0.339299896178728	0.485912457601104	0.427035271350144	0.508318842852153	0.772131212681425	0.625841025320996	0.48833533398063
YAL043C	0.482676197093784	0.111807367266337	22	1.64522568181755	0.352490848940527	0.369208763794302	0.444049831189464	0.415133749824488	0.35955565060963	0.397469664936706	0.466851381101598
YAL044C	0.213366562638416	0.018096428454935	11	1.89007705400805	0.920289182435448	0.456508081629602	0.589597716856118	0.385004484359011	0.485544900037008	0.514076717582401	0.564234038637874
YAL044W-A	0.677940580198878	0.0286781852463905	45	2.59178627675859	0.423214985156908	0.218633780652783	0.15468715497597	0.152645771110262	0.328457623911969	0.384704363764556	0.446255493321673
YAL046C	0.372431394265077	0.0414790315511312	35	1.43473808722183	0.261125384540301	0.423829127966848	0.372822358295126	0.230499167399977	0.272192811531784	0.281569512759412	0.252743544275511
YAL047C	0.120600725955193	0.0892666495262912	45	1.37459055434509	0.100117152228556	0.107865354174578	0.0822043195535272	0.0398786536765673	0.151745181644313	0.0717879543165334	0.13607488786488
YAL048C	0.398365856216362	0.24389431454915	24	3.43141538593066	0.0514840573239319	0.0786697828238534	0.108453925255639	0.0827294982893713	0.0517610038168562	0.0456628377307994	0.0368634986202509
YAL049C	0.815263198146202	0.0477591430419361	32	1.35282525385343	0.508783632761809	0.269167673898091	0.358783757605866	0.294439416397492	0.246801058159713	0.30547723117355	0.343823272863365
YAL051W	0.615691442229137	0.142962989731312	56	1.54343547757026	0.308597502267626	0.279461325729978	0.193851784399285	0.265480744726629	0.322218434874283	0.362623026643529	0.297918151129459
YAL053W	0.284241680132308	0.0745756927407364	2	1.42900136265343	0.598863400683216	0.566945680919744	0.490178140243688	0.466740840794851	0.416530651221147	0.423610409640027	0.373516610784711
YAL054C	0.272666183542848	0.050917714631066	30	1.35992493016342	0.143620365556517	0.0380243689033853	0.0971089992870812	0.0731659755879141	0.0342818340354711	0.0658723876601315	0.111864740161162
YAL055W	0.0981268511680806	0.0779051821699746	13	1.12882009924225	0.357693264922104	0.0517424349586158	0.346952052100812	0.181031707057952	0.158663947773202	0.204579063449961	0.226662306388125
YAL056W	0.221021717478967	0.13277860053287	17	1.71238652406148	0.321999592237424	0.308061371540749	0.291904368112774	0.214277010825244	0.221433601921343	0.237245998312596	0.249617526920394
YAL058W	0.112095626036112	0.0487276110860261	43	1.13367610074079	0.16070058894686	0.101988547586936	0.211212453866306	0.137699618711208	0.249011560875942	0.242716532889589	0.146802545528904
YAL059W	0.0825281648209502	0.0560995096791984	35	1.01927528847915	0.365344995559344	1.05614082836122	0.630510017859445	0.731571905270244	0.772038621171495	0.887777098995365	1.12552959162741
YAL060W	0.321652717459454	0.0437026129328483	21	2.23176153099093	0.400535245973228	0.236709031537365	0.163728481858929	0.152935445979618	0.204337315966921	0.149905422417449	0.342199968365989
YAL061W	1.65639774190265	0.0756708262032036	22	8.94484607537816	0.175968001364653	0.0170495874466033	0.100077082518703	0.0305500712521397	0.0140000677036462	0.019116058551747	0.0167309855687642
YAL062W	0.503487253274767	0.0326548202028726	14	1.75746723401969	0.0756840600567608	0.0227554614567808	0.0507707007019438	0.0304767554810533	0.040867520787851	0.0386137121923799	0.0459067186930639
YAL063C	0.475706908299214	0.109825333551597	12	1.1371590937602	0.223826580098568	0.195865178239602	0.157310528140873	0.182417255068377	0.118828935816551	0.174983587193598	0.144468811780963
YAL063C-A	0.103206923035518	0.307101542551458	53	1.85943399166519	0.14695620709535	0.153348390872773	0.154615889119199	0.0996323064756865	0.140634423705485	0.125625159117092	0.11074029032307
YAL064C-A	0.122991077809089	0.0285694582235907	50	1.99150040318052	0.00195321393943726	0.00274257656641532	0.00222595608265361	0.00321312146495707	0.00231447140990364	0.00290379780367526	0.00261365327996453
YAL064W	0.44952236582121	0.104207325182388	14	1.21667928697199	0.0121137925960221	0.0119806769478303	0.0120871324725581	0.00969539779080148	0.00782784175261392	0.0104802030989713	0.0193773336412323
YAL064W-B	0.274550482754322	0.0777711653365105	15	1.70083822144164	0.00890140890117632	0.00865948439929212	0.00683114323976583	0.0057511369283767	0.00654526713533311	0.00551667876174075	0.01096631234761
YAL065C	0.165679514320575	0.0344940179624	51	1.33954974913409	0.00277457765196524	0.00448555046518555	0.00205886496599127	0.00231252290644748	0.00482729262325109	0.0043865774222508	0.00281791108161519
YAL067C	0.0220367385874578	0.103882218751757	48	1.01708555840434	0.028028675202823	0.0216971537080992	0.035065893639319	0.0194681850812589	0.0209971781596922	0.0243146950357652	0.0438980227658636
YAL067W-A	0.472603032757892	0.0366747287329282	22	2.89947831645095	0.00222980727294199	0.00297542422723748	0.0046665647114626	0.00252069734455914	0.00304213800113996	0.00382405189179982	0.00263504472028259
YAL068C	0.341717934375698	0.18484259433187	2	1.60102549213	0.277620882850196	0.189207238606182	0.0836649609399448	0.0693639029817631	0.130186168659464	0.108959619543754	0.159484388629313
YAR002C-A	1.0110302581576	0.020077517370558	57	2.99960159754792	0.686271901048676	0.521752065165992	0.557543799507949	0.291508020735064	0.589358990220412	0.443092097030305	0.672700748556394
YAR002W	0.247796980552715	0.053935517730748	51	1.12622281612224	0.481832643471536	0.222663640544751	0.445046036899888	0.518373011858989	0.435452897554941	0.663513773158282	0.606685915952734
YAR003W	0.563978535052756	0.0783126575174975	39	1.47897586860365	0.338025182078548	0.172855284666956	0.104019850818643	0.235595637119685	0.153661577314563	0.205350439535235	0.337010018467475
YAR007C	0.769598961021825	0.0837306276813463	39	1.76454152422964	0.670864233486389	0.602602601201273	0.16479457321955	0.153000680035245	0.0692159823420055	0.149216089055083	0.714766521795917
YAR008W	1.69507342204045	0.0798850986837731	32	4.0178900393077	0.19899359279045	1.36859259548301	0.410094775897687	0.179844052012334	0.157464429301869	0.322197819653356	0.89036831457637
YAR009C	0.117280236794762	0.0300205525042778	20	9.38476153995913	0.378687621663923	0.486441575796701	0.149984886293924	0.398031278113695	0.214168285504512	0.888591158750303	0.271472041594088
YAR010C	0.289758891200264	0.0357658944703735	6	3.83973690262576	1.84590543579532	1.1923555857296	0.751281800750611	1.51724671176886	1.11516914037375	1.79101913342894	1.38512492493226
YAR014C	0.304291374984354	0.0790112129210877	28	1.47224338640037	0.459525058405365	0.683509737819718	0.665406389348576	0.528895581056869	0.553073892712108	0.581966819054443	0.642728945083514
YAR015W	0.995113651892618	0.03666118060823	20	7.96875837604559	1.00661452817799	0.36996138171949	0.556662106993009	0.524457773406765	0.60868477373674	0.703304781928797	0.728083658939792
YAR018C	0.70713327945811	0.0585408923136463	8	8.62199616377446	0.136018087442782	0.0367830801037373	0.0364955534301585	0.190841240737617	0.848885532749352	1.13482382779491	0.537813691730827
YAR019C	0.116710621058189	0.0692243161718329	20	1.08016760650136	0.156989386363657	0.18523639876546	0.155885156485947	0.147900705315916	0.118431086106918	0.16580508179666	0.213276400851495
YAR020C	0.417012327614512	0.268301732717033	2	1.36333344268338	0.329288218041438	0.205767526800982	0.191614043988398	0.133311404473305	0.144245141813321	0.162819053456537	0.128930355256796
YAR023C	0.5510300340617	0.0999214278461622	15	3.09049228129041	0.107475108706164	0.0894346418925548	0.0816656671923156	0.0507443872823118	0.0357184864044978	0.0491122815194589	0.0495939596400701
YAR027W	0.202586646872579	0.0499512943130147	29	1.20014684716091	0.410182340541759	0.241308250578602	0.246634420996067	0.352326988512756	0.309795927484117	0.393557894610947	0.397649949351736
YAR028W	0.462395226504638	0.06257529315033	53	1.52112273468089	0.142114571212793	0.154329808794279	0.22927936496622	0.218535923286431	0.248192975260103	0.247431201135586	0.285481311134797
YAR029W	0.589368034946047	0.387453889287129	41	1.82649456336543	0.0521058120470135	0.0639992717144544	0.112987695686417	0.112565717764338	0.142206195903538	0.138473757104657	0.077861940624099
YAR031W	0.99259839578488	0.0146446143434752	51	5.97917264456945	0.027728562526587	0.022286371429399	0.0348609130017143	0.042419789544747	0.0441907449456861	0.0405876485948734	0.0644067473229129
YAR033W	0.261558150173109	0.0654999844846884	22	1.18879454806659	0.115571323431014	0.0604077713025563	0.129550238251432	0.103328737987599	0.0851411734656694	0.0869002356613691	0.0833886256580993
YAR035C-A	0.772323982094923	0.0553417996891541	25	3.05128654585157	0.00767934586065786	0.0450710458266793	0.00767261592193234	0.00879985634313518	0.00621454580268302	0.0098426455364798	0.014259120876833
YAR035W	0.748453749346014	0.0319940743208893	43	2.82798136630471	0.0274799059444904	0.11987275677908	0.0569135075960693	0.0335618331628761	0.0268191212794114	0.0296170225941165	0.0456373261906389
YAR042W	0.247516665305486	0.074164281411514	50	1.3283399688678	0.189400603235373	0.260753431272399	0.271435540010093	0.187420308831674	0.209046217020153	0.167421153851825	0.279288135325476
YAR050W	0.00670377187637472	0.147790539928258	43	1.04932171269217	0.0432523360343231	0.0335056051110745	0.0261919112703118	0.0227683214356571	0.0228762841057813	0.0190560089212326	0.0200244675717145
YAR064W	0.576002767749645	0.0467554519008347	23	6.92635419463367	0.00228518950832059	0.00832338286156386	0.00501694615573624	0.00495803672168091	0.00173616029314916	0.00552014966193975	0.00485991978802297
YAR066W	1.33456485496473	0.0964784142352063	36	3.55185032121345	0.017824767178092	0.12469667150071	0.169293936097005	0.165016965238194	0.0683720840133799	0.0621362648395759	0.115820927784971
YAR068W	0.354816700968723	0.131131272762281	44	1.20285372368449	0.116187437384786	0.484658843861054	0.37862223452678	0.368019016049672	0.168875574472234	0.193087784372733	0.224799658071268
YAR071W	0.412095538729782	0.0342608360387614	26	2.05498908782738	0.209253663185342	0.543502845522498	0.250841343786217	0.259472451761536	0.744779991670723	0.726019947839173	0.638988157793271
YAR073W	0.465766196492211	0.035061999828324	23	1.94687329200928	0.0355774763803882	0.048155456654835	0.0366983391411348	0.0503350492098682	0.0681394660147855	0.0518924991634853	0.0642138692516435
YAR075W	0.226754230438528	0.0348469716669908	5	1.72488816834859	0.0670846603928	0.0599141609236856	0.0547091724803312	0.0701685562682024	0.0550434234214046	0.0666180455082409	0.0637094356678277
YBL001C	1.05925478805318	0.0222874360984022	39	1.5940171486558	0.786878916422773	0.384419132619213	0.339407872939377	0.236301107407512	0.260898540205911	0.333366374518736	0.356257877505035
YBL002W	1.40735243223916	0.0310106470023489	50	9.65810636214008	0.477669272808485	3.01519786323187	1.39124845411173	1.08224885416314	0.682248641740543	0.65886255435632	0.525679798567686
YBL003C	1.20453124962417	0.0201036824957023	45	9.12776219309917	0.595717522336432	1.49001211427821	1.36126440427571	1.11896064252598	0.46782908538037	5.15715631298694e-10	0.101924811257591
YBL004W	0.0639322774762285	0.0572599171462105	60	1.42718368277069	0.766158998858724	1.08570519126779	0.574622940224281	1.0669838464964	0.67475110209169	1.15637297362509	0.825850683717595
YBL005W	0.062649535409216	0.0612392399822921	8	1.0447249901841	0.086824699637718	0.0510447080786689	0.075344982995274	0.141160892862817	0.0832939418782571	0.103290069149689	0.0464541558579273
YBL005W-A	0.29432054650762	0.145934699919003	3	3.44246071202829	0.209595100863254	0.0802790520425128	0.041432739504614	0.104898741389696	0.111308092916229	0.170665189221295	0.188343860885027
YBL006C	0.256214880893025	0.0816657408685763	12	1.37121239277522	0.989624988267412	0.652900053187367	0.650710269537865	0.788963061805784	0.604564142058342	0.829988319847335	0.628504560708122
YBL007C	0.183275744737935	0.0324601132174258	30	1.49490599924183	0.22552988736131	0.24746958352279	0.234347971854429	0.225546811498277	0.173633123217058	0.236165197329057	0.159075190266059
YBL008W	0.287814998158396	0.131773366507888	28	1.98964254746261	0.196807208429356	0.516774599732598	0.518212718056568	0.243008598880252	0.36451170397577	0.261052849106935	0.300742592196858
YBL008W-A	0.0646303934600754	0.0394472136936005	27	1.3860920430243	0.00308375929017146	0.00431870001495628	0.00273324915176804	0.00490322024727605	0.00243587611363685	0.00405441789234048	0.00352926725491982
YBL009W	0.501261899090644	0.0889520406606912	38	1.45041092613478	0.151722069435131	0.632558664666483	0.479518167126859	0.369766228914631	0.256354213117299	0.208038661865828	0.378686727474955
YBL010C	1.00756239464338	0.149939437602865	44	1.83991720358987	0.265376344090839	0.347485920078242	0.227081263558238	0.168843305312581	0.256480445732647	0.2479785849599	0.422238815554088
YBL011W	0.174214060946738	0.0700896961477729	26	1.12793728256733	0.271891988238072	0.254571211590197	0.395117775315092	0.362377133701954	0.25301844633017	0.411026125818158	0.252374084966995
YBL013W	0.201846746549483	0.135983419906582	16	1.2712483127675	0.0132017852430209	0.0126480232835165	0.0144897574581886	0.0199048207993001	0.00841703066844627	0.0209854035286423	0.00654415381965677
YBL014C	0.527899406027299	0.22993901862541	7	1.31261320535401	0.465978873255629	0.494375742253346	0.540441189061327	0.380088904329521	0.425830474749538	0.638537377055368	0.447913384748928
YBL015W	0.104376187830328	0.0642845503577604	46	1.30383820547347	0.198601156437367	0.146036364408328	0.164291838196038	0.12444766819792	0.111061521645495	0.148198396177597	0.220366172923245
YBL016W	0.954534792149877	0.0634549952767115	23	3.55196388353691	0.309339453678565	0.223729124192826	0.208631248416156	0.130641090737936	0.110754943264643	0.218785187839504	0.397380095557316
YBL017C	0.406499404338698	0.0645809892395109	6	2.33498625556467	0.690035756122914	0.281440368354693	0.262660327974918	0.420976214268427	0.265807919514044	0.416988730319864	0.339529545229602
YBL018C	0.841581235688284	0.0431382296365789	45	2.57458084022459	0.538602224249333	0.694689160617962	0.819792101107552	0.41742747473806	0.878011560290292	0.779164539469989	0.847120557359238
YBL019W	0.239854054149982	0.0675084912252819	28	1.26492632939368	0.123549317424003	0.107926085186551	0.0879919831345437	0.092395762971784	0.0688334367221813	0.0973588447041711	0.114929729141944
YBL020W	0.907700509971863	0.0677801032049423	47	1.02214498453403	0.151222286477913	0.30287826212212	0.187744116034556	0.243249411318279	0.260641037104159	0.291547714376662	0.203978612765017
YBL021C	0.303892049242422	0.206438180680759	59	1.64796459322152	0.558665968149234	0.542229954265924	0.327410777870564	0.340828999244224	0.304637775579631	0.3814471939467	0.442469039476436
YBL022C	0.147294503178467	0.0384390016965176	53	1.02514748357244	0.359668647772	0.205246384592083	0.219491549823923	0.350188228082489	0.219764047662694	0.323539632923151	0.293200232106289
YBL023C	0.747586327989035	0.0782554359726029	23	4.01847461568302	0.444284732488664	0.581292092993107	0.153159708543696	0.221031974757049	0.406059292795664	0.608115893305815	0.693517855479414
YBL024W	0.59160918045854	0.0389729723999354	48	1.54917092591947	0.903557751172631	1.09875697534928	0.960128767059057	1.52292422079114	1.07063272566584	1.3794871186842	1.13478245258888
YBL025W	0.20437663651244	0.147827827149105	25	1.48347144333552	0.281801124736451	0.174429809748159	0.577065134778048	0.41684841685405	0.158995111543768	0.276663225315432	0.214390121509485
YBL026W	0.13831076664041	0.0693486730092171	5	1.48778936044663	1.86868531759722	1.06595599477064	1.76794710421408	1.43916891161795	0.927044339729451	1.14353450077151	1.92661434197201
YBL027W	0.349768111579809	0.0205377893993112	20	1.58823075211747	1.46342665220714	1.3180592118718	1.94305886956514	1.06532293639065	2.5917983988951	1.73753196920659	2.49343293559361
YBL028C	0.337414841168902	0.050190402610599	58	1.66435788551728	0.776997052470199	1.09661871190938	0.521018603935701	0.518122257400998	0.998665292623814	1.13557452515361	1.0663522963596
YBL029C-A	0.332499222478731	0.0967541959815829	32	1.00097914873737	0.770425733353672	0.267473544138766	0.928737201694164	0.411873490048174	0.435035707145523	0.398456635371941	0.417793936827326
YBL029W	0.753852504242292	0.0820031502307168	42	2.85052235417191	0.0423006480171297	0.0345364656442922	0.141638632152559	0.0929416719021307	0.0809108358013716	0.0714214467142454	0.0647243841461306
YBL030C	0.308332988384063	0.0363035019129025	45	1.25355777105548	1.07115993073625	1.09437656660673	0.90520600429357	1.1362344394471	0.910061015972655	1.06438933629542	0.753829869287955
YBL031W	0.0985241145585682	0.08752870638825	39	1.30139132439024	0.0633930838068176	0.415551436386	0.346386401068042	0.207315093036044	0.110036443845198	0.0811396163270502	0.163568535672655
YBL032W	0.90597432808958	0.0298900279439876	53	6.15380462971207	0.377143246340759	0.283046960654803	1.00445177192417	0.890450059971544	0.521903115267324	0.557826572898174	0.410802963383943
YBL033C	0.1034403622699	0.146243997331042	48	1	1.37442536896154	0.734071808734029	0.795612326124524	0.787650982302031	0.735127734181932	0.703120297313519	0.639947330445492
YBL034C	0.29749096307238	0.109648594357141	38	1.32923884819872	0.312804551073067	0.721784697256162	0.548165398902555	0.429207498829492	0.316792893769887	0.275665083809671	0.294408407560804
YBL035C	1.35667769538184	0.116562473503228	27	5.39404812419752	0.231496968431	1.3906413106733	0.454328551259663	0.226208148985608	0.0711604411556249	0.232342924745314	0.769758385458561
YBL036C	2.34551584617294	0.0290558993614611	9	2.62680117534216	0.654505588531466	0.416720654866079	0.296742585783227	0.34372176797495	0.284253268937249	0.711691916419366	0.743648325153041
YBL037W	0.238932326299074	0.15431520822088	27	1.16627409432821	0.332288734677859	0.278161880863079	0.430084043406481	0.267088833810293	0.283574277389802	0.275494128205922	0.195966466833741
YBL038W	0.169786068738691	0.0967450061770673	32	1.07226855615514	0.526357763042744	0.457474281513292	0.495315235159757	0.507029759332929	0.38219033631598	0.436050020658997	0.445214296388453
YBL039C	0.274709780643946	0.0297155808435235	43	1.6578247978413	0.667470646135689	1.56508513834066	1.1496243916528	1.54861688207627	1.29137126697663	1.58900326449536	1.28696049043414
YBL040C	0.145562050891098	0.0456575808450594	29	1.31822214955117	0.683180294269851	0.617445734940196	0.55764532610194	0.730728936903087	0.432615384676106	0.631988573983493	0.646321093249552
YBL041W	0.307576353743058	0.0468829093827132	47	1.99205409220834	1.16406915721951	1.00907669461559	0.932958341702724	1.15240027902155	1.16271354046982	0.695005837854556	1.02989149595399
YBL042C	0.20391402513667	0.111872958110085	57	1.42725167277256	0.491595145978628	0.644953563820539	0.8113956781266	0.9235044400891	1.00045936267539	1.19958201583901	0.765617367443343
YBL043W	1.07980365549696	0.182777092474911	40	3.02758232234199	0.0161188761540948	0.00527030956938605	0.0273084978791246	0.0854293125323469	0.0361501381861089	0.029273021488315	0.0139343461138612
YBL044W	0.0805513517357239	0.0609117955512234	22	1.66092745077358	0.00501251200489789	0.00351876306660882	0.00761974640184843	0.00587884176392529	0.005036784593762	0.00636145657272328	0.00361586044258413
YBL045C	0.392840505105357	0.0458198808509223	49	1.3464609072119	0.63258541870241	0.359402756437082	0.60775709615744	0.656379492240668	0.498789748359364	0.592842471554958	0.44114962181759
YBL046W	0.173792166022152	0.0869307789349919	50	1.36207432190833	0.150973736854654	0.183680776305888	0.134650500597651	0.0979610700483794	0.165299330720647	0.171149704167858	0.19307873012647
YBL047C	0.235268535899418	0.0542298513557431	12	1.38458098626298	0.602292861047365	0.41205972832633	0.357783180449757	0.294265862683644	0.327110915857351	0.380764820929984	0.285447290290157
YBL049W	0.611241103452838	0.070607660071997	15	2.5530497845867	0.0907980148916613	0.0102656988831336	0.0107912059437003	0.00917448536307516	0.00735173224805662	0.00619275184593707	0.00751948924278756
YBL050W	0.413482497510086	0.0494718293556425	26	1.22163509525655	0.618691677885404	0.230717958949466	0.399731378357991	0.338764377137419	0.507350974413443	0.459177662394266	0.559010474342537
YBL051C	0.00917391990771632	0.0750882346616415	44	1.02001224582813	0.421130637451961	0.520693155515673	0.296855361452283	0.553653704594571	0.479676728315923	0.455221609225168	0.454440778492857
YBL052C	0.297948365839749	0.163279185162958	56	1.02427328756963	0.267608051756303	0.239356444333968	0.519241226404934	0.240640282195763	0.432454132335711	0.262885091382677	0.273535070907314
YBL054W	0.116318617906017	0.144571235417363	27	1.42425016359689	0.57552824078946	1.17299431586088	0.827958856379634	0.906507550186988	0.835651289036359	0.728555146061378	0.950543689414027
YBL055C	0.107475377885391	0.0587245340004053	36	1.163124190654	0.339577423733582	0.156241361013399	0.349605071938103	0.446242957648861	0.334100443940187	0.377909210189958	0.35599493053324
YBL056W	0.503985413682929	0.0481251382903778	42	1.61642701357759	0.33311480340779	0.237309462107222	0.440164533931922	0.583661578383277	0.483913599950851	0.43465282308908	0.310431008218112
YBL057C	0.26776364253877	0.0343206311332591	46	1.12112867814148	0.39265556909866	0.396297682856349	0.428837935853715	0.374035931446649	0.428584660792879	0.496319453680494	0.490465903737887
YBL058W	0.55843385243916	0.0328207693300141	2	1.16424782173831	0.740466947534792	0.335207908747444	0.356989580993077	0.784981122122106	0.589446728770319	0.687048367193156	0.607879421657833
YBL059C-A	0.0302825662254724	0.0894164485968583	25	1.26288146260378	0.338960052386917	0.399081715111499	0.33063034376661	0.179697533567862	0.201682629289587	0.260082886010492	0.284812280984504
YBL059W	0.190985040324042	0.076927434215795	3	1.2194388185236	0.189640779229311	0.142841997439928	0.0962435773573191	0.0674486585039124	0.124079914465846	0.0555653209869212	0.11888057353214
YBL060W	0.465761555586496	0.119597501069469	17	1.44586498449186	0.133428867726965	0.143510462205493	0.0906848191016378	0.150751360861961	0.0991642503565538	0.124831918674355	0.0911877914245233
YBL061C	0.31405077570468	0.115578943398876	33	1.50962083351383	0.848240489414555	1.43545378723004	0.437271246875312	0.88734171480476	0.454488516925526	0.716559651652302	0.870560197182695
YBL063W	0.220458332708591	0.138090324588386	53	1.29031998849194	0.145094369532821	0.382305133477281	0.482796962775393	0.366105311434404	0.249651759117254	0.155637700363412	0.119679253288541
YBL064C	0.70633026752829	0.0464239144017359	22	2.31790605276638	0.531241990890828	0.197224195429422	0.325620022657414	0.379959913313073	0.312656039528658	0.302969523588282	0.342587823833681
YBL066C	0.675543664671982	0.172901319788297	58	1.83330156146805	0.140133421886044	0.0866255446617667	0.0459163442376361	0.0514121999945237	0.128492338436692	0.141596797317071	0.111363821960826
YBL067C	0.178130388227729	0.0603337328124467	18	1.55907618450185	0.236526292487376	0.178883849796181	0.147066635132162	0.159544453158315	0.144126943773899	0.135025885546699	0.155121024603202
YBL068W	0.303208118667744	0.0457547324906767	42	1.25859144874575	0.794793226821955	0.93090920958766	0.760191608489668	0.790404460442331	0.935573934875048	0.950097163695601	1.03099664302007
YBL069W	0.115978509968542	0.061385813286372	51	1.11938709454369	0.161471236889753	0.255526936023899	0.360112229689532	0.342584197834262	0.154677176691019	0.186383474874191	0.101223413260074
YBL071C-B	0.0745011694434909	0.0414569613518227	42	1.36196633798897	0.00938319533071651	0.0117670722885707	0.0102548670655956	0.0103195728325048	0.0101473568273211	0.00454270621331365	0.012513180746122
YBL071W-A	0.460306962245725	0.065165058379535	42	2.1964770173976	0.893734491791772	1.42871838471898	1.20760437595296	0.780130206109034	1.80381227101689	0.976144047822439	1.30069985848425
YBL072C	3.13677832003331	0.0140246230880241	15	7.35027433328385	1.68986691474921	1.8814281085171	0.772711616811056	1.61768385930332	1.47832883438322	1.51752470013563	2.18594457994811
YBL074C	0.249325169948415	0.0950424677672256	53	1.66742852815954	0.0159906539838847	0.0115850350349424	0.00524399572429545	0.0181544828378426	0.0109831576830386	0.0198333911544562	0.00800280192945729
YBL075C	0.229163251081971	0.0936277000190596	60	1.09877739184529	0.509314174525923	0.311660845883671	0.153271596682774	0.229105343208122	0.21971685421629	0.208930539146435	0.180333465798789
YBL076C	0.579705856269693	0.0317385784944581	1	1.66436422988861	1.09392763234694	0.831898714618518	0.971580142406169	0.95931989784068	1.0702281782791	1.07001100607597	1.0063061132245
YBL078C	0.583182988252751	0.10841559104274	22	1.43384400024906	1.33376950243807	0.21719575425065	0.459348613811438	0.255646113812473	0.194677864372448	0.200154014675004	0.176719877972618
YBL079W	0.863737956900792	0.0530979987880188	40	1.30371538188789	0.397973035107018	0.509433942854167	0.469270515098784	0.513794199398136	0.58606175537927	0.4832322064165	0.460982654150013
YBL080C	0.191811571438765	0.104348960802963	46	1.41825250185243	0.136601141657594	0.157276366543695	0.160845439594169	0.174622350746969	0.155117561966337	0.162079390542313	0.115186604236437
YBL081W	0.0418838467465648	0.141304965548457	23	1.23594593364188	0.442489293460196	0.780010758032228	0.556783917551007	0.629065689278686	0.568373056198312	0.634520260078235	0.510656656140036
YBL082C	0.553985984350911	0.044114750476934	58	2.63249559488566	0.300734216162663	0.546139323142254	0.393592843798986	0.570848587667092	0.385435867367334	0.579260720634472	0.429932600580477
YBL084C	0.375965021218924	0.101780007061001	46	1.48931297504393	0.240223020966665	0.162189240904939	0.268789283616477	0.229404360333709	0.402546122930922	0.30400030804666	0.213957067843093
YBL085W	0.657931755775005	0.0816680674120829	47	2.32027702267389	0.315549228884031	0.213484982588414	0.328343932665805	0.304804717377662	0.454747818957822	0.377644492310424	0.29586148970003
YBL086C	0.505884270837647	0.190903079447863	29	1.56476546366498	0.135248855714123	0.355621483874188	0.185349637933597	0.130674004483835	0.115783391107831	0.118426468833802	0.200980555625707
YBL087C	0.178372329541599	0.0155387425409635	36	1.17517757825412	1.01675370809918	1.16279067673693	1.35523181947796	2.01462950854693	1.3066270677544	1.92155980831158	2.82581768141828
YBL088C	0.392393440137007	0.0967546986893639	9	1.56890579296826	0.15635454673919	0.124155302066573	0.166027150188546	0.11397824542021	0.0916452645127344	0.130094664760832	0.0944576462835608
YBL089W	0.531656806776209	0.0500225551545011	51	2.12471994079092	0.21794949466201	0.196447375157152	0.129954213406801	0.38781221392609	0.0777748100935114	0.303403474479825	0.255063998729332
YBL090W	0.396827731721697	0.127276299787314	5	1.30999450941843	0.431627666424916	0.359379106524326	0.376219330798793	0.337991693796579	0.363852619544005	0.394826656116585	0.483042787383814
YBL091C	0.041250998309283	0.0213078430717591	19	1.1862081330129	0.460574833600964	0.322679884279663	0.416807260974307	0.417532187296488	0.369240887153892	0.357686274590579	0.444918800962102
YBL091C-A	0.770599361346272	0.0476679444223101	31	2.49340991297568	0.132780914682043	0.0446475504624955	0.0827670453184672	0.224975265217631	0.0733967100303245	0.0559195210493134	0.0355706751508979
YBL092W	1.00082745380679	0.0222520363586832	57	1.30602935584061	2.54848584676795	1.88921411794475	1.71843827107288	2.46006927869953	2.48267194350523	6.00536348555032	2.27006596164883
YBL093C	0.372079085274658	0.0585698416478218	58	1.25498920444478	0.585585862303774	0.373235188283264	0.396631535272432	0.40445441458934	0.409469387235069	0.546105608639451	0.518783127389782
YBL095W	0.497903000160873	0.123755736302235	58	1.40415247389013	0.587340339502698	0.492866334206098	0.460242013678221	0.515522474955046	0.446705834043095	0.432995909511687	0.234649795226002
YBL097W	0.357650863525195	0.0822245399479087	42	1.39155246071099	0.0109643210858753	0.0139850551802656	0.0144457117628518	0.0366459300092757	0.0134693164554985	0.0252914844055571	0.00971159514874684
YBL098W	0.8983373826648	0.0413879860344639	60	2.00334265600239	0.377928323525869	0.222652392823099	0.351829755757806	0.43344109121886	0.274779076661618	0.228338129716501	0.150896521114262
YBL099W	0.294661540141264	0.0213668328881564	19	1.03731115159438	1.49673082379273	1.15113331644433	1.09029418503756	1.57261976156793	1.27159660114141	1.65298149142753	1.2802044213778
YBL101C	0.451576925129796	0.0668977502006244	23	1.78505302140797	0.392950647470564	0.0918629240554526	0.314991788718344	0.223376246088854	0.198118779225731	0.170940876581085	0.124509985461522
YBL102W	0.238461646908029	0.0405575261733926	29	1.13121166669033	0.336198107402422	0.358603220090203	0.398859142186578	0.319147696399494	0.502702311368119	0.347626688929365	0.395465405736323
YBL103C	2.12382292192956	0.100147099257045	58	2.97648183668381	0.289731105893402	0.162846816965497	0.13256318203152	0.11785128408187	0.208280519485277	0.316056461194345	0.273727171838147
YBL104C	0.521807055217793	0.120037411497541	52	1.00317714513991	0.233309807787953	0.253897095191215	0.230162710238037	0.291323149406384	0.266752066745319	0.337683414931327	0.230585705873126
YBL105C	0.275502303610049	0.0917901918269993	5	1.11289719450099	0.264016791043616	0.187712799401202	0.236883215780666	0.296709994221149	0.311609305306642	0.333353817660016	0.234096563143321
YBL106C	0.181724102861538	0.118380963447147	2	1.50318106374122	0.0830955500353758	0.0832679108666474	0.11833067983066	0.0737583916348874	0.076057543886985	0.0963686493121156	0.0622767692718991
YBL107C	0.0870749944622213	0.113340583568709	28	1.1076761843841	0.572189503271985	0.625676308619333	0.41755839027595	0.423191973586534	0.53215880699873	0.423320479491334	0.554646590468046
YBL108C-A	0.426840564780675	0.0929138385903063	17	1.30279017830329	0.306923199819153	0.394102169439033	0.345329184722412	0.24855705801756	0.222611774479482	0.337891929998365	0.335364204098383
YBL111C	0.254071728907491	0.403636762974058	39	2.45764008911764	1.99151554392996	2.06034630032883	1.40148810274591	1.31500530160188	0.971404697888251	1.59397661963986	1.35490727973092
YBL112C	0.297824457349933	0.157838703987219	14	2.93420856288212	0.593168415502728	0.931639993521426	0.490044715542438	0.128489376189207	0.15599539632806	0.544609827920857	0.820925319155578
YBL113C	0.474878207391703	0.0527187173482548	24	1.47066099883362	1.50848013235101	0.878469345923085	0.289024271520365	0.523679312002399	0.565721645794826	1.24847378859117	1.88055958694517
YBR001C	0.0746724733177073	0.0983836088493704	20	1.19271621887918	0.355569651007093	0.231546496118905	0.204348889967083	0.155848732487706	0.131241831105472	0.174050478614193	0.195250266946471
YBR002C	0.185506820052749	0.0830754065840952	20	1.39685931349339	0.493758003703744	0.487245877513512	0.516743849821568	0.482708877587525	0.30295255680333	0.632759226544038	0.358979350945879
YBR003W	0.510038085492485	0.047329993759259	20	2.06842220267662	0.280332151594768	0.247926244933151	0.339097797937188	0.28918202133666	0.176377776052886	0.199451796185172	0.253159955256504
YBR004C	0.184563607008466	0.0686509330298847	55	1.37863880634082	0.408015448441384	0.225486956820164	0.169748762410169	0.433577860559394	0.199192384538964	0.461995132161521	0.28689421833569
YBR005W	0.287238202239405	0.125673508233334	6	1.15211116241337	0.640326570060031	0.256615140788001	0.264497163744272	0.301161756575912	0.212784681134454	0.32919351574164	0.337814755934373
YBR006W	1.26015749382819	0.0633181753150448	24	3.64193770857423	0.164940450931266	0.0154409242498065	0.123687132374619	0.0522447236081488	0.0449152971795568	0.0409819146927171	0.0705993686666132
YBR007C	0.78220403929998	0.104723328961174	45	1.39967578390172	0.251954632190771	0.478254799932707	0.465894132098125	0.258226519199927	0.195742438159328	0.263155642708567	0.282164617368326
YBR008C	0.0792256690828647	0.137336341560117	55	1	0.562383479324706	0.607143186765409	0.914465713527555	0.476095199466805	0.400271331982734	0.284316939619737	0.22378500384305
YBR009C	1.70907370385685	0.0313630299313291	49	8.6177871044375	0.850784906959483	3.16488484656864	1.702300021323	1.38126250291681	1.46067974218286	0.836794533039838	0.967349711911489
YBR010W	0.49663087395169	0.0561193642300532	46	9.66927536453352	0.537815447275045	2.61388681352059	1.72515849475131	1.76972740638283	1.0639526995979	0.952286829727275	0.897711186501955
YBR011C	0.516827174938845	0.00922388817349204	4	6.58962790147813	1.57770869705953	0.403764606572556	0.596426759421349	0.422259210110793	0.311901020787553	0.394650980720594	2.82432369442254
YBR013C	0.332357897096564	0.0437752998437611	47	1.82535242414762	0.0670325835271024	0.0636309056457749	0.073282542458635	0.0622650385807836	0.039462478398047	0.0613078362184568	0.0431479608763556
YBR014C	0.191459618109822	0.0364790392557942	44	1.58178425469905	0.193040675185845	0.253432736336879	0.36826871331878	0.308989995907524	0.306396193636548	0.255260680457686	0.287583637234048
YBR015C	0.85497873472019	0.0500615592923196	50	2.18315045557698	0.332625070272633	0.57266140335924	0.444110503187626	0.561233934566388	0.537966542654834	0.520999259332589	0.47032546035015
YBR016W	0.197549468241859	0.0686564042392067	21	1.05109807887666	1.46166116414498	0.751006202463466	1.34363326563592	0.826509769565883	0.578860134644239	0.762197201047309	1.06637345766665
YBR017C	0.189769919785257	0.0570522540512221	7	1.02330085434517	0.505803534462603	0.412996816066216	0.54444427827695	0.532479308923797	0.531737605952435	0.609366089081664	0.483620976249008
YBR018C	0.336717354216661	0.091614987937185	17	2.24210090493705	0.0207754015306505	0.013664596478835	0.0332309930627275	0.00947092975933867	0.0107564354851477	0.0128661447577217	0.0208036374518088
YBR019C	0.592465175567037	0.0359849296072509	13	2.54949256187229	0.00732636866378498	0.00417142763298594	0.00632758435978042	0.00546595071940428	0.00314246169389909	0.00445106711409152	0.00673238570877497
YBR020W	0.552906683829475	0.167577994675847	22	2.29548827812839	0.0521687221213334	0.103472533132254	0.0910671540515043	0.0476810647742286	0.0473230514792934	0.0457686590336433	0.0462711787633698
YBR021W	0.443069917704555	0.118320507552687	14	2.12703253511983	0.276295968150966	0.197645594149221	0.140952476085034	0.109863338632124	0.100460476294349	0.149195746501012	0.149826843051722
YBR022W	0.220797683810288	0.0743889517848028	24	1.35374607693052	0.549471029785816	0.549154433146114	0.454227204267763	0.317338913207366	0.284907169802863	0.341467974563452	0.40687620701423
YBR023C	0.0406818289592739	0.0592616642616913	9	1.05639213746994	0.978655135645454	0.865219023811311	0.694572761519616	0.632202842955793	0.631536233997163	0.669999147726754	0.764390685938795
YBR024W	0.134384770793297	0.0528458902465962	16	1.34430184039511	0.212676713380461	0.159510815241085	0.129856876721908	0.116966236686189	0.124255531463995	0.113306282999595	0.14187202953942
YBR025C	0.298746615216068	0.0216735337572666	16	1.4576162935373	1.03355436606111	1.04116325914982	1.13176531244215	1.05055986495729	1.15250269348037	1.33300765613207	1.27563239131113
YBR026C	1.08733016910806	0.0421447859835946	19	3.70935819472142	0.51730784070841	0.132418549989236	0.125527070843717	0.113939120018064	0.0917579881654153	0.120835069949302	0.201604495207098
YBR028C	1.01960545492863	0.0727928888940717	47	4.31721078385084	0.216054819226343	0.307364650291389	0.291791276525687	0.278742438695466	0.483846241009477	0.332488297939553	0.290361068608142
YBR029C	0.817722620914044	0.07023838647076	60	2.03688785248655	0.652800199552829	0.607971565521754	0.508550906569347	0.704705016003161	0.82129409062134	0.864363504775336	0.586271961403003
YBR030W	0.0806759046566854	0.0932475964925631	55	1.06507502849748	0.254162512107688	0.335269163379914	0.267501701958488	0.307851944822445	0.315509709871198	0.266471914141175	0.30649413290681
YBR031W	0.00870880891773584	0.0239036148387881	41	1.00442137364585	2.61635072529247	2.27542474979506	1.91244334247105	4.51701937405779	1.89650266410331	2.79830136724381	5.89862043270756
YBR033W	0.230967040150767	0.0841594610212621	7	1.31386143830541	0.0533081363158081	0.00540390791810722	0.0104568525595754	0.0205613605501599	0.0152062200501628	0.0118611557131345	0.0139518767823613
YBR034C	0.391293111811942	0.0479063456087544	50	1.15471820972152	0.911915962741458	1.2758639179425	1.21372544303091	1.06347376953725	1.20954011435989	1.03766644371182	1.16597359461581
YBR035C	0.936611522375433	0.0267485477721676	21	3.05648669949951	0.344895568300931	0.256337930405508	0.300019818599073	0.196714734308495	0.214014208363621	0.239227941621268	0.219485680581709
YBR036C	0.127431512123511	0.0420417534335333	18	1.37392129045698	0.529652670287692	0.306861069247351	0.526308274665419	0.924041265721524	0.600154973271771	0.636674100252574	0.56886433081567
YBR037C	0.106997722765776	0.111719197722397	37	1.04079207137583	0.360569689061558	0.483947052789298	0.534771487602482	0.454018480302584	0.375771639692812	0.348961305869912	0.348286192668778
YBR038W	0.602177052790233	0.0705525222226413	3	8.54428675624636	0.118516723217374	0.0700609394990118	0.083994420495101	0.503450131483534	0.743881971479229	0.92853890830908	0.316424235213071
YBR039W	0.867819829211061	0.0297992393875815	44	1.55135942433225	0.506778182672691	0.543168397008621	0.567094506029733	0.529417074702623	0.514954871870228	0.471003940262427	0.691894080882476
YBR040W	0.515198134270164	0.0312423903045652	22	8.68412184887882	0.712592522631544	0.0549609381024188	0.200935716113676	0.103537315709735	0.0421753732082817	0.0185359991243938	0.0141841601003944
YBR041W	0.152056648069408	0.0501043307438847	1	1.6106946883682	0.235953276794632	0.1938815961929	0.188422633336006	0.14394492006751	0.182382029665833	0.183004042659057	0.154223795671334
YBR042C	0.102017933499011	0.0450969327967111	33	1.16412854101173	0.302367885965722	0.254054016844117	0.191186977320155	0.151977620050829	0.566477592522209	0.0341706816608953	0.823161991938887
YBR043C	0.420482965182804	0.142360367243082	11	1.25051985409454	0.381529768200586	0.32493365839509	0.391073144294251	0.43071369148481	0.302201259160037	0.36743618477776	0.193034143897779
YBR044C	0.161307746823312	0.107622864935133	26	1.29586666860171	0.303569354376877	0.253295807110359	0.34024748914462	0.232009175575664	0.28341402528129	0.309038118094828	0.215793660137906
YBR045C	0.461998966971842	0.118228396893085	29	1.60384310605355	0.0832184127662814	0.0479503051333387	0.0460691324218195	0.0323087922271029	0.022593829119175	0.0215851198039891	0.0207337446515932
YBR046C	0.551940281063771	0.0435808952097331	31	1.27734223516719	0.407415289874595	0.189489727487561	0.0939710078029645	0.0917749350304066	0.127117127548974	0.0903437040616	0.0701733170630637
YBR047W	0.0865759270907254	0.0916460323339199	27	1.27948332109969	0.421435462530841	0.302729486304992	0.259352013047144	0.157970323791251	0.123761613135881	0.0765652188141048	0.0747934515963763
YBR048W	1.46647176005737	0.0129377962540877	11	8.644140092721	1.4421734500596	1.48022613288636	0.275605148185311	0.398514147953053	0.958948619290397	0.974160043002558	1.14475561765112
YBR049C	0.350374179329155	0.115054926284389	2	1.31336580974576	0.273388835954901	0.342438192450954	0.453759665549436	0.447321400036376	0.389471934492645	0.364731064657184	0.258576354334333
YBR050C	0.47043888788152	0.0918950475222044	1	1.45413029559993	0.139829056739826	0.0450125846232711	0.100653873678574	0.0703645287103841	0.0584198440247887	0.0498838596391774	0.0438942144877475
YBR052C	0.982863823886071	0.0368271860134097	21	2.68652895309842	0.486111570425865	0.121933327620717	0.421046849089998	0.280914757470094	0.183884687630029	0.159220199372235	0.258067220528715
YBR053C	0.99243362902713	0.0444410739154942	24	2.34599647188965	0.470829158316344	0.109526747776444	0.113387749601314	0.120371817532224	0.10673291682868	0.093023842771444	0.138079091756287
YBR054W	0.891133971879621	0.0406934976140418	18	9.71621410313991	0.0501435127932184	0.011138460589533	0.018509317487129	0.0332680825113266	0.0549254027780648	0.149852374207527	6.67548980130579e-19
YBR055C	0.201534788398995	0.0899258617897644	28	1.25485985269424	0.296791536730677	0.548356106199107	0.385913954757347	0.349140695222213	0.410084262816708	0.430679608082921	0.486325585934576
YBR056W	1.60710743088159	0.0562990148093796	19	1.70631028611347	0.798557909831722	0.109903081509164	0.081095809784014	0.135461304841023	0.108516627776058	0.112748246063548	0.176384450277392
YBR056W-A	0.24358070454343	0.0877257066868329	21	1.22756483792044	1.33508211253363	0.451128303754187	0.423098497401477	0.485542323033322	0.268507214254532	0.391701787188559	0.353251673083156
YBR057C	0.185166487505794	0.128689861977556	24	1.37889645668408	0.283717215494336	0.317723320044031	0.431332229892259	0.317759716611981	0.33887824267425	0.315588126783853	0.460124323206934
YBR058C	0.591879168059633	0.0644482486145607	22	1.75336063046391	0.295033007727103	0.379224801504169	0.342745658936605	0.241375482553848	0.269140634973479	0.265660435302089	0.352043955567971
YBR058C-A	0.642417022545374	0.0382566429286525	49	3.54233028801001	0.652664475251526	0.753427584708545	0.352611732622949	0.246964929759311	0.63771134137229	0.554672402383639	0.780296829783414
YBR059C	0.754435307609611	0.0720662826632718	20	1.54958981628291	0.380065196222563	0.203729791176664	0.26338036665985	0.149553145492406	0.260318749409465	0.232033262609454	0.237575743163183
YBR060C	0.33120922157009	0.0945810840310235	47	1.10070210399014	0.49787936543771	0.795985944819483	0.48394510108084	0.455683401279122	0.634150268281377	0.525924516032431	0.570298374131404
YBR061C	0.095369363484207	0.0402518020318395	33	1.11703422758151	0.235126608000211	0.575405322916322	0.34668141599607	0.343194483449431	0.36739125129577	0.421907400220328	0.328794821956539
YBR062C	0.0757406679776427	0.0587566336109495	3	1.23866087968984	0.700688109376078	0.414844595371598	0.435822185120041	0.387316927818609	0.37310139154237	0.429784513784978	0.351532889562859
YBR063C	0.268680092907713	0.0991349754401222	35	1.10140187972163	0.365281032625174	0.3566927773342	0.48425937775805	0.350584860054244	0.471125448298355	0.486624816741749	0.359682647502974
YBR065C	0.205143950536901	0.569286256720783	51	1.85182059818173	0.400386878119841	0.149303900214468	0.1520484280632	0.393500388059587	0.226942859000234	0.347389632216737	0.195564087638474
YBR066C	0.151646202582037	0.0713988882725931	2	1.2554813004162	0.50556291588522	0.116965533627043	0.297359787990355	0.153551166053874	0.246631196791334	0.414573325410832	0.538147073163543
YBR067C	2.56952689578692	0.0539404754824452	22	7.19913340694121	0.953153952258339	0.0812068954806204	0.0875016464811047	0.127814167825708	1.11008558869951	1.83062773671065	2.21743011845779
YBR068C	0.450640695300788	0.162107435353756	3	1.78394435410184	2.17124648685309	1.71496880141192	1.62820061919925	2.23869467147645	2.05313911137219	2.47639534648063	1.55942218751123
YBR069C	0.0916939057757578	0.038182286526857	12	1.75064210079231	0.36444842165097	0.629390303608567	0.612521103205084	0.836410462473599	0.709040319522585	0.84614886435983	0.61361738167737
YBR070C	0.476504110936549	0.0565973836639283	43	2.01667771940732	0.413461672427992	0.42959577030175	0.204900140335892	0.123591595417891	0.0562694302063952	0.225941569348081	0.932537272300184
YBR071W	0.99495801472954	0.134921095124875	27	7.4849500104664	0.987638663614137	2.51687784293465	1.04445802599095	0.447289206678094	0.0512793014339421	0.530748995647379	2.42249319773232
YBR072C-A	0.310443335625337	0.0924839457506347	21	1.72514885512363	0.00836225031047152	0.00823949171640106	0.0111187373565161	0.00721266185081755	0.00672292385941753	0.00706958988445885	0.00871025202648087
YBR072W	1.31687476658051	0.0234949419496056	24	8.85413799853752	0.112834320749367	0.043441015754801	0.027554078608409	0.0150743367804216	0.00591750786425142	0.00967829793594337	0.0140580685785567
YBR073W	0.372499101517815	0.105917682000642	31	2.54925623376748	0.420067345963998	1.71942992638105	0.775618147873837	0.548846239512768	0.336198764070394	0.273989141191095	0.69255881006449
YBR074W	0.316197865914878	0.0576861304543747	14	1.55684462479218	0.247368764232689	0.32683326201735	0.281204665075475	0.274485848173371	0.310872037687772	0.34700438167025	0.281554476491927
YBR076W	0.575729800346878	0.0675450109614612	54	3.49289978945044	0.0119894656294004	0.00319684524726336	0.0116533723840862	0.0090065376328794	0.0104837956915298	0.00213830393105533	0.00927105972877027
YBR077C	0.330580250598507	0.0882250995292265	50	1.4032431118946	0.864868315580829	0.638338556355915	0.929331005562311	0.714771719472095	0.57846327193329	0.629029786700489	0.643801473103636
YBR078W	0.624291134980644	0.0204815061342132	53	2.40881756270234	1.26086038254324	1.93716669133985	1.20014174366753	4.00149178139674	1.26450438502823	1.63921791621453	1.66436720107636
YBR079C	0.223508578044006	0.0583202240306971	29	1.30785146111003	0.692756675281245	1.31313293518222	1.19794956470516	1.02346025065018	1.12677286234485	1.28232239486509	1.02437100814822
YBR080C	0.102124695025658	0.0500176566685725	36	1.12407982685796	0.588502283176555	0.476732749555623	0.637048212417475	0.409820889689789	0.44832152437051	0.486779202113457	0.445923774156831
YBR081C	0.0364351703045482	0.0685010442050306	38	1.00920054009513	0.266473625960506	0.194221156134075	0.305584605062792	0.32792114335096	0.223598482483329	0.369571633135253	0.261129128355162
YBR082C	0.227479508915404	0.0297011550822982	26	1.32746829918387	1.60646406222121	1.13735249542807	2.37951092605984	1.96164065655677	1.43524141838178	1.46406540570894	1.56134175353161
YBR083W	1.77621355435574	0.0877788257968223	20	9.1683830843574	0.766862430464816	0.262346017122078	0.50148295278291	0.298445058601986	0.277713543299514	0.737828490067241	1.39051750673929
YBR084C-A	0.922649513379305	0.01638845223993	57	1.37153857712078	1.19943678677589	3.11325404338955e-47	0.172078085390227	1.33311525238077	1.34402631403905	1.53850188204647	5.93675829683587
YBR084W	0.0792000690531061	0.0340591129638422	11	1.28477180370046	0.286619196733168	0.729783677221508	0.660754960763081	0.547187765833936	0.541365581147112	0.631954196908135	0.510805236732716
YBR085C-A	0.170816996421302	0.121524588175039	16	1.52741392316173	3.00994068224787	0.518390287055858	0.71419340913233	0.653461771174729	0.472883954987624	0.69429484126594	0.659603153966587
YBR085W	0.469634948926943	0.0551795140778368	58	1.6243656180261	0.128248452085219	0.162912971573692	0.274734740155119	0.157762912678896	0.154143114442464	0.130495917123774	0.147597676656517
YBR086C	0.636768837536349	0.0444971066899592	55	2.37282848709935	0.466395227392252	0.479045446385648	0.58824467415581	0.63688967081379	0.57352418688842	0.61259750674915	0.372071219065923
YBR087W	0.640082565109477	0.0591072567237045	39	2.81466488267475	0.279924550790752	0.899519660986692	0.656106272856955	0.568468466234146	0.523811574771189	0.513343409820848	0.900728933935008
YBR088C	1.68515401514506	0.0840831047255352	40	5.19136525052232	1.8004791175558	2.6873705769976	0.946136736211928	0.949578700084961	0.251232585445057	0.584789325470786	3.02831341721794
YBR089C-A	0.0468856797704507	0.0921259229110714	45	1.2947251033058	0.631372704735705	0.544721999576013	0.562697021079234	0.313910486003777	0.383527810794692	0.461658110543535	0.486948236684726
YBR090C	0.493893787992142	0.0406165685819726	23	2.20867370168207	0.00442267988958455	0.00431982851717611	0.00450519464066196	0.00433987625511	0.00303113085731977	0.00502642238289151	0.00351673093903949
YBR091C	0.161740814542022	0.0727480451131189	3	1.34087900955033	0.516999869800366	0.716239949213031	0.479951938147651	0.397692363552245	0.346261111480883	0.720129006872969	0.813075568291739
YBR092C	0.71762200438033	0.0334843801538293	10	9.90773152049318	0.314905409302301	0.173464240510001	0.112104779403942	0.561872466060805	2.43958564138698	1.85073469518769	0.956349834832491
YBR093C	0.554867514507094	0.0245494882717951	16	9.98222294768436	0.0552117943601087	0.0955105291057062	0.0903689795572818	0.0794003829501779	0.222949170390617	0.299044013371634	0.144007244667302
YBR094W	0.176439112223144	0.0589242699886833	50	1.33218834765792	0.211496288909268	0.230492848280658	0.183016568693323	0.268123925742904	0.323926702203744	0.354575188879296	0.292827324830516
YBR095C	0.0871959625903731	0.070096436096477	55	1.13904916027696	0.189915980319568	0.154780434716949	0.0930967239323114	0.16441361233091	0.166500057941298	0.228847707416082	0.1655594132275
YBR096W	0.135005848434329	0.0371730677960909	5	1.35844739193428	0.956288033306687	0.555119455849677	0.356239923288962	0.610704975423862	0.617791031283905	0.623167607415175	0.492094726788873
YBR097W	0.488831107450464	0.108281810701733	16	1.61207768822653	0.252319345455943	0.180388204282895	0.21920308192668	0.169726012546067	0.144878098320714	0.211939055687699	0.172102700598842
YBR098W	0.230529681487371	0.142368037096248	20	1.38887327213044	0.151343519371338	0.319443336273903	0.161070902876595	0.143433156381752	0.094210654042477	0.11609731755711	0.182683577713382
YBR101C	0.0943330408156191	0.0510592543514172	31	1.55419616534608	0.736244036254825	1.4636269737227	1.12371208805573	1.15778737106106	0.862659698441377	0.885079283938379	0.675507489084871
YBR102C	0.125911695960641	0.154570116774284	57	1.23677652062638	0.277464545201811	0.222197219210091	0.223245842922169	0.212135609074075	0.224556349326308	0.260108646629709	0.250346920403868
YBR103W	0.519925438715485	0.101088779212935	42	1.21635522357581	0.238323674819874	0.419218088015666	0.651151431076614	0.274170741602995	0.521466360078267	0.294970635584118	0.271551047184778
YBR104W	0.369271326551993	0.0533517997159315	43	1.12640358892053	0.498082056566823	0.74462345121198	0.472443763732287	0.339877697928857	0.492702692223191	0.519081367716159	0.691140732083401
YBR105C	0.540610259576794	0.117425925675293	23	1.66508394872504	0.469098456066029	0.355090490908646	0.306014708469639	0.277728895256675	0.161588578322981	0.256681560078747	0.341844346486646
YBR106W	0.30454381945811	0.0198872247850258	22	1.4093826080951	1.11878559788762	1.73847795596368	1.26548950580882	1.35144408959371	1.20886459176448	1.5214254696807	1.64225514986821
YBR107C	0.416076646586438	0.117234214633549	38	1.42911055131302	0.175288856042542	0.222435440586591	0.135632623054742	0.267223559494366	0.237452455616891	0.201541907534133	0.230871957905206
YBR108W	0.504678220912018	0.112179094822071	17	1.92586516356759	0.0952850030930695	0.0609282683124366	0.0614245908374488	0.0339759750765236	0.0327958795829149	0.0464348429140679	0.0233732579000975
YBR109C	0.740496718562043	0.023580977107633	23	1.44773573406141	1.21564711848046	0.911002227389119	0.85237898511425	1.07072738644799	0.699549345128825	1.0320960178253	1.28841758733484
YBR110W	0.786481059826133	0.0433763415657575	2	1.39516162414824	0.191181271873782	0.194832928272501	0.178083892342927	0.217139900452445	0.292813608848039	0.19700093045476	0.221986149449559
YBR111C	0.373609411659859	0.0223394398958751	21	1.305709329967	0.698330002707253	0.277861227279346	0.304133691335836	0.311515739228528	0.31321407412923	0.443713578814184	0.396694490938337
YBR111W-A	0.283046170347128	0.0955106543522539	17	2.57805405219808	0.438837162006585	0.256670822800372	0.273646416921657	0.119125480007558	0.151433916016545	0.223725954371868	0.284401071361548
YBR112C	0.0144282349005307	0.12956439050171	37	1.0786381177841	0.442575840906187	0.685006377375114	0.624156077409523	0.688887365039011	0.415879519007888	0.488242352712513	0.471114992832013
YBR114W	0.572491292879425	0.12775854269236	18	1.12888245996888	0.179432097565858	0.158087143995084	0.0768761421994521	0.199346705599564	0.0925768868234716	0.162101100781712	0.130757432997936
YBR115C	0.724837154580774	0.0343360161708313	35	1.91343447662048	0.326986157573898	0.14616099865553	0.144339201496605	0.137960349381206	0.024902224108215	0.289279172265731	0.264216059790575
YBR117C	0.220926648728176	0.0411867998638236	16	1.08445803218428	0.0298102076640045	0.00410456138211543	0.0201208737583378	0.0117598086176245	0.0123500923955511	0.00965428020307128	0.00909210879114661
YBR118W	0.00183052971915743	0.0205531143593247	20	1.03072584579162	3.43441376576013	3.06604652687542	2.59977326186317e-14	8.46185046882847	2.79648965613378	5.43864116376097	5.7324349067301
YBR119W	0.100571219776221	0.140033793982089	10	1.39449450588807	0.537547659421585	0.482814582980143	0.318520776007866	0.404681625363508	0.361902279877938	0.353704077895942	0.461841442939357
YBR120C	0.127508924390751	0.210994840139452	5	1.3724335454657	0.691659848426068	0.596539009955884	0.759943565099941	0.453292419207229	0.340156625765955	0.431286751491198	0.537956948457398
YBR121C	1.661762047609	0.0108943507903352	11	9.81523541624281	0.900695038887527	0.175582070873864	0.375653005618591	0.52081486455882	0.570584734860488	0.683460466874484	0.978412595221922
YBR122C	0.0918404088042606	0.065349388368311	30	1.04248270139211	1.0613892826833	0.796261117854088	1.14572140807235	0.966933403640043	0.789349132005547	0.91622013432227	0.915599361753378
YBR123C	1.60535333476365	0.0536864362334961	1	5.06296676996808	0.20819302219225	0.111774940701414	0.181701963321258	0.201792004103288	0.208024821413452	0.275730123349567	0.166200912873757
YBR125C	0.603269403943747	0.103795929733222	15	1.26580025082753	0.520806912127813	0.227731173075825	0.397528659365524	0.311797918810592	0.331274310109903	0.429202689590957	0.306514321555563
YBR126C	1.06190972975575	0.052859676115741	20	2.34469448775799	0.994508695525195	0.125012738857204	0.555151230617906	0.263584075170918	0.209693911739416	0.28086626321929	0.270684245002387
YBR127C	0.304235529578691	0.0157241838145511	23	2.11403546754017	0.571882342346061	0.574516379259016	0.735187870461107	0.945137404645291	0.707155535276021	0.784515565991841	0.756034426138247
YBR128C	1.11043809623801	0.073823064639865	18	3.48903065702369	0.0393632501881383	0.0128727863496829	0.0190502047758743	0.015159640928643	0.0141030244958357	0.00979719830544539	0.0102216163693709
YBR129C	0.0552113403135381	0.127542969593031	23	1.14433169103767	0.314890613875618	0.408589478968213	0.220363259892026	0.346591769905532	0.273595039973284	0.284171140851158	0.356777123259735
YBR130C	0.714434705402968	0.0845156714719529	12	1.13942324994728	0.461057796487074	0.559111808667559	0.711142145593762	0.551809089296963	0.643776365813708	0.458241283406341	0.574286541336663
YBR131W	0.364780039519789	0.0801137167879622	51	1.42445560286059	0.261367309546917	0.165860650653066	0.184657159621109	0.184618908027319	0.283174177425544	0.238310369086008	0.168024804556795
YBR132C	0.665873239979635	0.157233488388228	14	2.09189783001617	0.333500593071252	0.119792000284324	0.0936298180903338	0.0908206320961605	0.0853731329856568	0.108020364501178	0.0895409437562308
YBR133C	0.341335469221127	0.0767002771191458	17	1.6218593515093	0.255355824464661	0.399854999865455	0.336950819849398	0.249540051693774	0.189821366072557	0.25525446088082	0.121762963436035
YBR135W	0.0320784427684089	0.0475433573839916	56	1.16223247814161	0.631389273615961	0.747726105102399	0.700110090547057	0.411986348419765	0.51672633311465	0.427686832463341	0.427912703127861
YBR136W	0.61811371313359	0.042421743522901	14	1.45146438585204	0.0925397806608154	0.0886420296903631	0.10357880564028	0.0797203877579042	0.088788956136885	0.111270745770363	0.0391069846125039
YBR137W	0.997642401491134	0.0426037498925714	25	2.27407763065646	0.524378905248866	0.384607188070652	0.364186881764081	0.239657686007945	0.239257426501618	0.224232024860647	0.268165935843035
YBR138C	0.00794414880411853	0.185365669526137	49	1.30234762792304	0.0817345278578984	0.0673063187340449	0.192794449912382	0.261934747947105	0.436086240561987	0.376716176738751	0.164815386571586
YBR139W	0.196173167577069	0.0393181057323085	18	3.34893615324741	0.140027347089988	0.0598651655486385	0.0433414758529333	0.245746550114537	0.278291016513346	0.233991868737903	0.0754311965398672
YBR140C	0.636434199819024	0.055695881384597	21	2.42201937687881	0.345596281692965	0.285355717761671	0.242507413183507	0.184395903247687	0.234893082287176	0.281087806286183	0.224388205368813
YBR141C	0.564840490462027	0.0835649249756296	46	1.45196707184706	0.256519007333384	0.24946629096856	0.315942468068607	0.314773635427995	0.3636386455155	0.318113182344925	0.428612450930079
YBR142W	0.197062236477511	0.0662101869892595	33	1.14784850754885	0.73836141154069	1.4410728199826	0.931731544803688	1.05589256031761	1.1182926277829	1.33159174153734	1.05795704702335
YBR143C	2.84998891868813	0.0240247435351434	60	2.168737936728	0.839653882712159	0.580307727756168	0.493273897559355	0.418136195722137	0.562726263731586	1.05242441398179	0.845430456409447
YBR145W	1.20022967780107	0.0890061289618402	27	2.37146635868925	0.578417223054301	0.0946888066649571	0.580866973943178	0.236160253926807	0.156844432850889	0.11263004613027	0.160323692907298
YBR146W	0.47274528437179	0.080126468558347	16	1.06794378210379	0.696200101718991	0.564899559871532	0.572386504684688	0.610378849658641	0.521827260096941	0.675750291635483	0.785623390070295
YBR147W	0.827407823023681	0.113501220969998	14	3.08738221911856	0.0879164373281961	0.0253800010137839	0.0274226305399037	0.0101000931411972	0.0116591781297429	0.0173252184175163	0.0249481840742845
YBR148W	0.19546496268855	0.0593738488685564	20	1.73789305931613	0.0252966316290095	0.0207066161961102	0.0233710686719729	0.0200930291040148	0.0155642857230733	0.0126517466723694	0.0344281975591377
YBR149W	1.42677773325163	0.0380634936314448	26	2.31783974830576	0.697922292587446	0.163892262204663	0.141404648183512	0.127100456022207	0.0900633981726811	0.103936996784174	0.112945602202895
YBR150C	0.240562555017491	0.129637915632429	45	1.15755560038564	0.327694257886124	0.178467485415578	0.229332641581564	0.309897348557681	0.240614878311274	0.238668598937708	0.14809674789297
YBR151W	0.36108834986003	0.0428197098490417	25	1.48735431780601	0.508251426467643	0.291209175012089	0.491895405409633	0.373482211310495	0.336843482394578	0.335581826002114	0.321567531547637
YBR152W	0.373932770559023	0.310905796608272	34	2.17669704088084	0.0538364470389024	0.0638547483476992	0.052328005292911	0.124689844806503	0.0795207533698509	0.0584072680470859	0.0776799970532901
YBR153W	0.350142030689656	0.129259071745225	39	1.02947395880273	0.280047464967988	0.271648624568839	0.216543048715379	0.369936079953214	0.253088349183392	0.339657349062647	0.314784202040153
YBR154C	0.0832694845042758	0.0554869266071428	33	1.05266118440751	1.03607451211904	1.3426043742054	0.838644243482394	1.45548005702348	1.15955396041238	1.48171988488034	1.27003121755412
YBR155W	0.0891650411045344	0.0459298109035698	21	1.5801655262987	0.284463491891234	0.865350445562503	0.444788579347158	0.512502957930273	0.426733002991537	0.517605713535425	0.598186430943968
YBR156C	0.13019136974735	0.144191579889235	41	1.35265163563086	0.150520139353385	0.432159487873436	0.453156429017341	0.382734939189435	0.259003900398446	0.201273558442813	0.228125273939741
YBR157C	0.133861122543141	0.153072425700252	13	1.69551381644343	0.205484477312522	0.125528979218411	0.0561861920578748	0.0527774249826929	0.059014156966681	0.0796305469967378	0.234508695003606
YBR158W	0.78476337138898	0.0798891116632126	19	9.26269396032147	1.26190649945043	0.589429769069313	0.64752768649291	0.383984795242799	0.178976675698063	0.852244166384848	4.77267309817927
YBR159W	0.665775498680488	0.0246678786268705	49	2.81869459747255	0.373386227313877	0.368862794553745	0.936527478141668	0.351708298980924	0.685513277823994	0.606821238878311	0.462829732560749
YBR160W	0.0364986664391846	0.0541384575008106	22	1.0348084038777	0.618937385078156	1.2432292556309	0.755895852150417	0.334652882812685	0.35403195455191	0.494349807349299	1.08710443633052
YBR161W	0.281709788834976	0.129017285052923	37	1.73801648409532	0.214517699726724	0.365593108087747	0.291049954234191	0.247257686861124	0.10140166825428	0.136852886907299	0.249808081235792
YBR162C	0.734244650576816	0.0283065489905057	56	2.33717916021255	1.32072737800524	1.30481401626184	1.03816855181841	1.1905966508337	0.991053929892797	1.12280211803622	1.40534326936325
YBR162W-A	0.12628310374166	0.0507225118404384	32	1.07553012091448	1.4104623187367	1.59457435985992	1.34626724414495	1.63008942999687	0.730439210713876	1.79946196635678	1.56331978427044
YBR163W	0.0287702194269195	0.0845386385312175	28	1	0.299567750737118	0.248215509387012	0.306704686931411	0.282820881954998	0.358961452022495	0.301265384245876	0.286798505377036
YBR164C	0.167425519669449	0.0334089472920994	17	1.16167178253905	0.586114010472351	0.493775685402213	0.592200713349749	0.689456857821966	0.586823687066277	0.58117127355717	0.646417205751744
YBR165W	0.0501861462761308	0.0900087381945563	58	1.05055327259561	0.205247647437879	0.211430872848082	0.193342403732716	0.204825684425604	0.193785713344993	0.180613163926697	0.218091936139942
YBR166C	0.770911491569045	0.0649347988477468	49	1.24919431835912	0.654231099976533	0.475522970914115	0.430488714634104	0.508834280946354	0.511718845170585	0.666953759315789	0.4675002741667
YBR167C	0.0577305321839781	0.117142922417434	2	1.22105371456866	0.428573045657281	0.479079720314685	0.404673120964524	0.318998358384904	0.373735316545655	0.39058552015915	0.449974381703043
YBR168W	0.235205308910614	0.067939395826174	20	1.35114201031356	0.0928099194991626	0.0842558079504291	0.093646059294092	0.0507726447228187	0.128771775378236	0.0876786157158465	0.104743546024606
YBR169C	0.383141737356691	0.0721900308687793	27	1.50926755623053	0.299319052998161	0.0627719207704557	0.176343509421766	0.101804337634746	0.0471517550443672	0.0566099929787555	0.0383355533766847
YBR170C	1.28955282011038	0.0744104949566858	53	2.00843765593802	0.644292758551494	0.229338154052685	0.212923801868127	0.43913639474916	0.466046662405025	0.46581657352193	0.444247742698986
YBR171W	0.173926694196062	0.0338320767204663	8	1	0.360882123036145	0.321725084468084	0.308135643838847	0.214794513564559	0.324172226308169	0.409665854882487	0.504368648701589
YBR172C	1.01549922741882	0.0816828401579825	58	1.86664683826937	0.534992947845128	0.292676705761241	0.256661167701285	0.313276144614828	0.508068222959188	0.518381673655363	0.442961780748161
YBR173C	0.264578146738081	0.053155220114841	8	1.6417496175782	1.03302110512492	0.447005099803345	0.59687356036519	0.631083252611288	0.530101871556084	0.617986299136886	0.631722439281242
YBR175W	0.219277503781949	0.0599467788005901	50	1.23329605299002	0.229560225111283	0.196843926628218	0.225293861162932	0.282110410470282	0.223728694386195	0.33674927391754	0.339646589153132
YBR176W	0.437843967177558	0.0589049964816952	35	1.43631144265317	0.183077806517653	0.1632896786456	0.124993723895344	0.24754105474637	0.194815403840896	0.222957455129363	0.218297693334853
YBR177C	0.57119112859032	0.0542673831856845	17	1.91518430643056	0.39266744828569	0.070108390568893	0.368352904782739	0.135347657482525	0.163218095063426	0.133404891607044	0.212020265479948
YBR179C	0.133011109806484	0.0654589459059204	28	1.03467459354438	0.18759237611864	0.130144287564857	0.190062683284107	0.197023044057519	0.154127526094921	0.243689216989158	0.166503578709417
YBR180W	0.0954132234856804	0.0489963831664367	3	1.6080021171735	0.01184335560599	0.0050958575016257	0.0198210416316129	0.0080259171992997	0.00736527287255472	0.00621327225236292	0.00569013540040616
YBR181C	0.213475282060832	0.0221637466005422	52	1.41628027055941	2.83249802671357	1.94409016184929	2.90833302943826	3.10506057685916	1.81792357445295	2.60108382671708	13.3585700260484
YBR182C	0.243412755210141	0.212493423830778	29	1.89812798857597	0.0830637149037406	0.102863802720239	0.212578979806336	0.150012082115501	0.103828294019631	0.0897164793421102	0.102683273266041
YBR182C-A	0.192074705133116	0.0531901090725124	17	1.43160256172523	0.0038685424755857	0.00439296797055882	0.00282849158914601	0.00500563363480227	0.00272894189749361	0.00423212332914309	0.00260733459478745
YBR183W	1.22269764839382	0.1082880874305	21	3.19283773435938	0.213648414666163	8.76895915992192e-16	0.171784823148526	0.0448652016456837	0.0229959025428484	0.0220492108876778	0.0204530770164694
YBR184W	0.579898243800945	0.165210278949477	58	3.44991497824428	6.93239694047926e-35	0.132162772711752	0.171938364605283	0.122875737663669	0.0268890506376826	0.0420611941394845	0.0289579829951897
YBR185C	0.0840908667183378	0.078730419169729	43	1.05712159977213	0.31323488053025	0.364233631634461	0.396839964877934	0.477600050174283	0.288640638543663	0.45941944521233	0.471845394387732
YBR186W	0.757205228773056	0.0423974240251038	39	1.79374824560778	0.00224570607032986	0.00324635964496918	0.0040735160843668	0.00626894843808324	0.00484858035500415	0.00351969820246137	0.0025212206761191
YBR187W	1.17765197949035	0.0319358156393964	50	2.00113976773077	0.55777149865327	0.998245914142717	0.930017650749831	1.04179228400897	0.827693915704836	0.873844549915587	0.732012779745835
YBR188C	0.426545328219729	0.0805343109444159	47	1.6976391751445	0.49356325310555	0.188168654531227	0.48901660947961	0.259180829808916	0.404109389317246	0.340256831286343	0.373794172100048
YBR189W	0.131920062348543	0.018865822324549	22	1.18722854283079	1.20204747256233	1.31998483349082	1.29640173586039	2.02003918019895	1.75583203896868	1.60626495435473	3.42353139498955
YBR191W	0.0332445836366406	0.0239492367550703	14	1.03973736939023	1.7383220396874	1.7408554633545	1.52856666478547	2.04124916235644	1.50055423803938	1.89735613021826	2.08102111238966
YBR192W	0.427836901706153	0.0940201808126631	45	1.92775932851314	0.227929478270122	0.24045236025908	0.145275775666247	0.264093476909256	0.335863605284783	0.24685609957679	0.413459333484895
YBR193C	0.317148431069478	0.0843403481508147	55	1.74113537336969	0.329090407037028	0.0768966145944087	0.197813823601615	0.241596279413765	0.148411060227194	0.302490435143329	0.244775672825386
YBR194W	0.239023035479724	0.136362019708335	16	1.45628684466642	0.544657871933373	0.518745464849061	0.429208901750678	0.391712047591766	0.320722430080537	0.40433268421029	0.341211261827424
YBR195C	0.477164151290177	0.139295868148887	27	1.37611667015435	0.549846099919707	0.95369182822276	0.399193063536231	0.767005141459822	0.404863786791857	0.496383094692303	0.582107846909311
YBR196C	2.84830159121548	0.0209114892119141	15	1.65084058467283	2.06028789707108	0.803236616359865	0.0122827379829301	4.83051577734721	0.615422223644344	2.05801608684735	1.65982189404669
YBR196C-A	0.313259045433914	0.0890254422405865	3	1.60966771881626	0.0124303500734593	0.0222425623236486	0.0108735553583514	0.0119748334469707	0.018597814110686	0.0122128675369197	0.024946914849587
YBR196C-B	0.185455166782166	0.102433879743094	27	2.07666623652376	0.00688655308544388	0.00676648040343738	0.0114846525161571	0.0138144719685298	0.00384741467479599	0.0105218913702839	0.0100309083578043
YBR197C	0.165998245528511	0.095287854476312	54	1.18106032480309	0.259423328689922	0.19607441384016	0.350054324279499	0.287558847550218	0.270011871474167	0.298881157820428	0.291040545306465
YBR198C	0.0555629177651635	0.0491921976178553	5	1	0.354540400529746	0.453501969313364	0.395750216194434	0.391452525005688	0.390022747182829	0.687802254514387	0.666932088101952
YBR199W	0.292372189550498	0.0600706307924049	9	1.7984057103722	0.622491301098316	0.297267779628792	0.393319650571784	0.456170880901372	0.767485477451476	0.487035925986118	0.439688174033212
YBR200W	0.134045575064384	0.0670257884899492	22	1.34673178500771	0.241448633892036	0.0801026197448983	0.206969095126499	0.0823118780806089	0.238862709520631	0.242237034583357	0.249396170584489
YBR200W-A	0.177600725314673	0.0418166772195394	32	1.00929961826075	0.00328957336340515	0.00293955446009553	0.00274279119770606	0.00316567946673856	0.00398767703679485	0.00390436275529437	0.00260343023732729
YBR201W	0.409663000148687	0.0785872335870886	19	1.1562757396605	0.349863055033597	0.246184165627675	0.189448904782083	0.179524858823518	0.248250922837565	0.321825220717487	0.328303666589507
YBR202W	0.246867534560488	0.134816363009793	28	1.64306608777011	0.485044323224512	0.348724621867227	0.0893441136725425	0.260466138634376	0.856735503406153	1.25818362392851	0.643358123791373
YBR203W	0.0222909212335827	0.165209368319938	31	1.18421796093523	0.0788394766082322	0.0439603799813453	0.0614818685396845	0.0506057112258792	0.0521969655580856	0.0501681429690364	0.0476496346741148
YBR204C	0.947818387603713	0.0631930913891436	22	3.25342722358401	0.210180848449188	0.146969202172818	0.134033050851709	0.0923156755911196	0.0794866059310785	0.0929681175331673	0.211968962358465
YBR205W	0.805624635816276	0.0241041213838056	2	9.36374426966161	0.299456232733587	0.307005487367825	0.2011086330573	0.314917399854721	0.278830489615167	0.321832902720648	0.311167475250048
YBR207W	0.127283753466469	0.0525165060410734	10	1.27779155575443	0.271167684937901	0.505617290111211	0.403446826810264	0.374925778102419	0.513340398843584	0.75276371382135	0.513687555424003
YBR208C	0.763709132795082	0.0567014624094514	21	1.93907943222521	0.149734742750893	0.060491861748638	0.0638748975836961	0.0536552929156412	0.0623863661311634	0.0670575563095546	0.0630292242557579
YBR210W	0.400498837015452	0.0459296834136655	14	1.26289894203797	0.453800746280246	0.412465129339948	0.372718729454912	0.347629597971991	0.30230582576384	0.356889626497985	0.35024898815324
YBR211C	0.283365487270751	0.144812492781563	40	1.26426438185696	0.289917173827167	0.265517018788242	0.181292980426754	0.377365451350098	0.215521506051621	0.239504305751922	0.239916686529787
YBR212W	0.0945032522581521	0.101280671852203	41	1.10124771194247	0.255911701983618	0.152136414927833	0.259792587354471	0.219565976181904	0.155827299079558	0.194560474755759	0.127755698627805
YBR213W	0.718186680570737	0.103565926485321	25	1.4895006614164	0.27284446788345	0.516491233815983	0.229426045200848	0.155029202193902	0.154172221847316	0.225821217597183	0.357256444728237
YBR214W	1.1672832805259	0.0787361210300344	17	2.68302119347865	0.723522587250453	0.174490929859848	0.128155391213657	0.066230210753436	0.0594061643337135	0.0690101805419897	0.0758751502702634
YBR215W	0.245729013701439	0.0729037223963127	48	1.25704048279481	0.22674256993724	0.24116444965652	0.191789009520967	0.223803261578605	0.239769169406273	0.265823222891951	0.316677644170066
YBR216C	0.217578000329413	0.147626793873244	20	1.98696638811327	0.207124690461136	0.16904042109174	0.29764544406052	0.177891411179524	0.165676889551175	0.178842065228799	0.167166127110734
YBR217W	0.231997453299509	0.0698596321938933	45	1.4366787990333	0.194514191131599	0.142074761056739	0.268765232714097	0.149732731937174	0.220159916747063	0.205084727651443	0.146514279083525
YBR218C	0.605386371094537	0.0403806822904469	22	2.18129140980325	0.38217869309992	0.286598695249227	0.361662566768458	0.241992798904397	0.279418406281731	0.381775725204767	0.352957646548602
YBR219C	0.161017898867595	0.0687208767260733	14	1.26151947571477	0.0343975652253103	0.051288952048121	0.0438421250491337	0.0389083424063573	0.0397762131006389	0.050386541864371	0.0322465657076271
YBR220C	0.563307175575751	0.0698088341651128	43	1.176937020394	0.135301245555705	0.225516462439567	0.21006907433998	0.222115593785392	0.228332357257122	0.340270811014884	0.193144710840695
YBR221C	0.920143802254587	0.0172627383823967	45	4.28878081457322	0.555007684611714	0.43603749119116	0.552492527443058	0.701053227687761	0.835123388291037	0.56012958637067	0.962515962640979
YBR221W-A	0.167165981901695	0.0656634844457815	19	1.38356873213263	0.00398426719276147	0.00522489294889107	0.00373184720229413	0.00690856577631614	0.00228671832602512	0.00594230361859865	0.00369375207500345
YBR222C	1.12335035734068	0.0284037619553969	58	9.24099087453162	0.508466035621323	0.0749077242948012	0.204583503998546	0.154674701274488	0.245836789199252	0.138544694709652	0.279290254145062
YBR223C	0.696708915618389	0.0795786601741989	11	2.63078086379284	0.211504752584345	0.0487188712768471	0.115941474825594	0.0557833190836276	0.0650197100434997	0.089527902133945	0.0972071593708773
YBR225W	0.0215570020952884	0.0991936482162204	40	1.04929643393864	0.190522093619194	0.0730989475158412	0.137372117141574	0.0953752850596497	0.160653684063748	0.128564874677183	0.147591902156466
YBR227C	0.0725997609739819	0.0486067396457872	55	1.03148908609515	0.252226278289849	0.220060750686485	0.144864413504229	0.170022419799792	0.298400338844343	0.282202377215245	0.172009945706161
YBR228W	0.479478783559319	0.137721549335331	11	1.47992245988617	0.307520252778034	0.35542776899845	0.231515848925669	0.13371021815866	0.280823729567552	0.187876944715281	0.245185290751007
YBR229C	0.790582898400263	0.0293619116144022	12	6.68302584396968	0.211785750078548	0.139252547027979	0.15841382819146	0.16277185453181	0.212101236516162	0.247566301738953	0.132907989772214
YBR230C	0.892418850001456	0.0504083293855745	23	2.01010898272788	0.712956263977547	0.276410615679998	0.313101623052121	0.221852471548971	0.218877845072114	0.284492542071055	0.266954021957386
YBR230W-A	0.312147806895156	0.0397979361918969	26	1.94437627072534	0.280817675509074	0.133281227375667	0.120484390178734	0.0442078332987529	0.0753264412925044	0.109443582462987	0.159771093052586
YBR231C	0.251576035588688	0.0949876229649733	30	1.10820588298064	0.211590932151271	0.120463260410337	0.100692601159981	0.146969349265479	0.147212207697659	0.122208966855158	0.19012036655546
YBR233W	0.263892126910824	0.138815331770864	29	1.48994645213993	0.16321371126751	0.485979117188052	0.183541245228883	0.196196971709808	0.121061982045254	0.137604931027769	0.279587518286269
YBR233W-A	0.598773293947131	0.0771811303563745	4	1.87348946700595	0.245576253791197	0.441095169650367	0.368956686348668	0.303650702361484	0.198653034359517	0.289457621237296	0.181978064031141
YBR234C	0.579072616400805	0.0302139068217515	24	1.31657552972348	0.661370857668853	0.26812931599441	0.407596871290357	0.355965614625677	0.348351252064766	0.34619812424013	0.412392964244248
YBR235W	0.343977284976788	0.0677540799801261	16	1.07199210224943	0.116369197433869	0.0869954304869045	0.119210211161469	0.101955764735958	0.113885356778835	0.113364332366156	0.0719909784249616
YBR236C	0.05932206215464	0.0605682287073315	29	1.03037218647022	0.649542341208713	0.425115208884688	0.646266317488758	0.539068397734348	0.661120042881898	0.630335305082502	0.593118733513831
YBR237W	0.414323124369036	0.115908644619947	19	1.73343226629573	0.231276233904288	0.259181954456574	0.205324470196411	0.206050408588098	0.198094984687195	0.205456768038159	0.212372790338212
YBR238C	0.0184988216683704	0.110230289584038	19	1.08994862564344	0.146657273126553	0.164189640299161	0.246898552363051	0.204681670764394	0.160237972850806	0.24360631737944	0.154492770781875
YBR239C	0.379121286810207	0.10166214186776	49	1.07591182986879	0.138929311082166	0.107193689651467	0.10307725489668	0.165832391226171	0.104691851366654	0.172254040975139	0.153236738412352
YBR240C	0.118255570819786	0.0991946651698395	53	1.26503861701909	0.0494629148190091	0.0609910809497275	0.0787376527778482	0.0599271977910199	0.0606992979429364	0.0485446063975495	0.0493656698409689
YBR241C	0.109593438722621	0.0412863458348539	2	1	0.120022150743759	0.0229888153904056	0.0231758461484653	0.0533939472330912	0.0297649306139978	0.0421828146375507	0.0366069758511621
YBR242W	0.410907658594287	0.0911126620575358	51	1.60734090124425	0.674345414727607	0.55215277257033	0.931163640485693	0.790154656926791	0.727277728755198	0.743057740419136	0.594206316702176
YBR243C	0.822317753456639	0.0236679848984944	53	8.78623530454156	0.148868578422894	0.16465563256989	0.247125893264734	0.249434832069378	0.30856777417503	0.317257696382854	0.240547777374703
YBR244W	0.215322819726646	0.0561715222612388	16	2.02715538843207	0.795865480895546	1.18003678894769	1.10524781602941	1.39616636311369	1.05518890099915	1.27116594585925	1.81535494839118
YBR245C	1.22999804636114	0.0633804110774688	32	2.7514294296505	0.243799025188315	0.684429813173929	0.514412234428897	0.294419563784732	0.370359048844113	0.368110802616957	0.414930825635378
YBR246W	0.449939587189836	0.049982626123056	53	1.16970055589367	0.355811827118541	0.391776079518821	0.304004617409114	0.256998071180122	0.229914387114355	0.454879761432924	0.478004894248626
YBR247C	0.18517642539702	0.0386383631400695	3	1.1709145925375	0.420281252721372	0.425275052009383	0.499533784978457	0.579580152495027	0.510597041563125	0.495179879349275	0.475545721703605
YBR248C	0.662152482077266	0.067181836333478	22	1.49450175226681	0.80307130822339	0.507143895112816	0.61475616415436	0.686113467145924	0.628938479138076	0.707945076516925	0.546528647860334
YBR249C	0.100177847726357	0.0192076149354819	55	1.11230041333814	0.629383007610555	0.722434960369664	0.586235651209059	0.541660657703182	0.533187606604723	0.613941674525884	0.74570342600735
YBR250W	0.511760546107287	0.166628145806139	57	1.59057987647529	0.0517094957937475	0.044255007653836	0.0521245332328597	0.037147517433594	0.0387097928183669	0.0371530552614045	0.0392235837407297
YBR251W	0.39243688028089	0.195407409204558	17	1.39007400136497	0.245328352774767	0.292532796770023	0.255493085941047	0.25187193748626	0.269132428244282	0.234433081277519	0.321943980138042
YBR252W	0.733784814768998	0.0327277745222433	43	2.24667934000418	0.668009453420372	1.82589220416297	1.18106456429148	0.948722690120692	0.89732500923119	1.17751547733643	1.10963326344915
YBR253W	0.0494518854907842	0.154789706655571	8	1.20187553498741	0.787201235935037	0.553813880073053	0.486312713217977	0.498164635420034	0.486254311893142	0.465394415662482	0.594052467807953
YBR254C	0.258147901017499	0.050028779681506	49	1.2827838260872	0.290373129170693	0.314830376079791	0.289150685876343	0.203314660518314	0.422216391501587	0.234199442229988	0.285166828748938
YBR255C-A	0.631510708975114	0.0673350416418345	47	2.35352800132681	0.156235709376601	0.162473251983334	0.182032818734706	0.113363742423789	0.188404678934441	0.237778260108769	0.182821244508494
YBR255W	0.212964854871905	0.0810681540470195	9	1.5567908581026	0.233494018017371	0.135961440309368	0.07266035016498	0.167743056332796	0.108922559133611	0.116214461864094	0.155205755924409
YBR256C	1.3535294397948	0.0554906844210539	19	2.57520812117413	0.964464865982259	0.458477941475535	0.681965312142525	0.514832482556036	0.496534866246671	0.486647630738842	0.58905770813362
YBR257W	0.399027862640549	0.0760567721495062	51	1.72637661162807	0.265498569919377	0.278085269460995	0.225846773398151	0.3070510004219	0.360391860955086	0.36156347391305	0.391040854341259
YBR258C	0.093673156478955	0.167018221912026	10	1.83177263009709	0.496531174323178	0.271722853619787	0.237372287022855	0.149331345972287	0.183154958174949	0.191731887818471	0.317456399012941
YBR259W	0.101838064335894	0.145249509863846	11	1.71416887041614	0.180913414453819	0.226421447731723	0.186603015145401	0.145880756690782	0.138516020501083	0.161773533141934	0.175436114891858
YBR260C	0.0986921736984279	0.073220009830157	27	1.02246177996961	0.283534119042161	0.140893058648863	0.428310815733668	0.238472164275555	0.242140310190422	0.319784303076512	0.167579417000556
YBR261C	0.553344381064434	0.0343851194487727	25	1.68972133488707	0.41799443442127	0.621100025373248	0.555730283952621	0.483797843799692	0.47484600344866	0.529454074361363	0.587557520740012
YBR262C	0.401895115125725	0.0909032166049757	39	1.12358819217566	0.581943292150728	0.725149737539609	0.636302729870605	0.610458829291216	0.414922645550458	0.676048868787775	0.418609120963493
YBR263W	0.617005574935759	0.0185840496033437	16	3.18423752036541	0.579388530410297	0.549627342781451	0.615311881501779	0.582263890599368	0.534655609963516	0.607226033544882	0.756436269756912
YBR264C	0.217221719079858	0.0587950649073571	45	1.36704247405959	0.347585501051757	0.451864360030642	0.496283058717273	0.303566086891193	0.315875441360321	0.287667304835712	0.38304692559388
YBR265W	0.226439738515307	0.0641655936056642	46	1.2937481719268	0.549679067996366	0.692038462476935	1.02758106661895	0.829510351202854	0.745106286640057	0.681889159419111	0.754683775449482
YBR267W	0.111337559039366	0.124505378057012	11	1.02689819373872	0.896402271428774	1.05472781119544	1.01303883906416	1.08079484398519	1.04640170572898	1.19026281586388	0.908953197569668
YBR268W	0.241651344536918	0.0640643403742881	18	1.05192857889293	0.439703073258559	0.639148878662834	0.488044010321438	0.358356174587619	0.36796806067612	0.584834387476043	0.568846265575637
YBR269C	0.239901710421341	0.0659672678696459	35	1.12775289995567	1.30419596215122	0.288765705111097	0.827274957676307	0.343358391133342	0.611438613703691	0.534330530573817	0.469449426566899
YBR270C	0.419299606384817	0.207242174242074	53	1.23297657236799	0.296191478001174	0.227176159880776	0.156503239410852	0.240226663732001	0.184063566826888	0.228935097390342	0.205624858432896
YBR271W	0.62935012084379	0.0602974361983736	38	1.43873947818103	0.349695245775576	0.326555819581866	0.342784602738702	0.336622408004708	0.385265168448101	0.438934369755596	0.464740510750955
YBR272C	0.0330453718855912	0.108824282031863	21	1.28324066080806	0.187416040012568	0.226419167375606	0.288495046653787	0.170918811572286	0.217854124284567	0.160488793517544	0.195842116654098
YBR273C	0.979935238719362	0.0845056173216167	19	1.79399241126489	0.358804676776917	0.228264517674313	0.230294838956042	0.19868278890244	0.220694487043162	0.19050062306348	0.296954015391541
YBR274W	0.0632132721406098	0.0634325982673374	22	1.08412578921295	0.271968759573947	0.268518765417012	0.261744097493096	0.294217212858003	0.252959873800162	0.275543651341188	0.208814032576755
YBR275C	0.335037567765975	0.077536678565977	23	1.31228192790478	0.0883327545169013	0.285694800942642	0.129321174013364	0.0749794104648333	0.0467443684359707	0.0909553812382066	0.113822890900807
YBR276C	0.320699006950454	0.0480229060351888	42	2.03627664299169	0.309363967996571	0.472524923155116	0.384866925789587	0.290443158921156	0.276365137296287	0.263004575548969	0.330459505504296
YBR278W	0.641417674676615	0.0701125353038554	49	1.10636876844897	0.307243257263812	0.235350993711649	0.35908474592178	0.167114419607494	0.134748984045132	0.270368037200882	0.330259946151926
YBR279W	0.108298258502705	0.108352593387809	10	1.02608984041409	0.85016872674217	0.350712016584017	0.723182141717482	0.569503125464902	0.641172103322242	0.642293365332516	0.630745669707763
YBR280C	0.20276833960642	0.0721125512098084	14	1.36826735166048	0.220923578312863	0.0231271741166881	0.0351542602051164	0.080399055089285	0.0570188209881081	0.100556259946853	0.0844440258935796
YBR281C	0.296493911600111	0.0971840090008877	39	1.49269509020984	0.235440465556906	0.45890666995575	0.375355395167811	0.308892384349689	0.300001735121334	0.431414279717144	0.344074577666642
YBR282W	0.786267350537609	0.105040258343719	60	1.89848661196791	0.716374249239943	0.665647911675967	0.56280672088268	0.46164562222188	0.286117981905476	0.819121653018481	0.627667842204152
YBR283C	0.200157488994527	0.0219334998747327	3	1.63557457018607	0.627159708099664	0.81844638504313	0.670135948449464	0.948923566370495	1.45250276710801	1.10145914251093	0.793198661484132
YBR284W	0.322089646720563	0.07071220641481	22	1.47428775703996	0.0326723261511881	0.0183570231391834	0.0216093369795726	0.0199695033780802	0.00882631425926322	0.00754708439981101	0.00853633984564119
YBR285W	0.478453336361992	0.054878685024939	17	2.29829602263531	0.0196330420782377	0.00531730564760095	0.00755267240273247	0.00437229164643494	0.00240252866693526	0.00521817054478224	0.0029631885214536
YBR286W	0.939918566459915	0.0255362829528861	5	2.64657364100107	1.09486006597783	0.597118982849671	0.721127484543025	0.760586485787528	0.832038536014126	0.915119205917087	0.726045228564844
YBR287W	0.285724764750112	0.0560751762526356	7	1.38399118481452	0.65243869378362	0.362680601963744	0.26288504006043	0.751952683353006	0.481542280215907	0.686001973810084	0.602046249405225
YBR288C	0.239854889478182	0.065850167133927	36	1.20131849336135	0.439548156358513	0.627267902188211	0.520706456252807	0.421439851084062	0.789640103272623	0.372332628410355	0.864748471571006
YBR289W	0.151822951973044	0.0740380070316315	1	1.24699197547053	0.180485338059574	0.322104832417273	0.232662937650044	0.298673464720016	0.146233204585526	0.213484328081287	0.271787930632726
YBR290W	0.0917975680023981	0.135953527380614	13	1.46120743896951	0.890866530793184	0.602948828888955	0.6121616813799	0.53278233902817	0.491771713248022	0.612276098945573	0.46082420969077
YBR291C	0.362970680741435	0.0857452593738829	40	1.45631887168664	0.46086325248041	0.377085053123495	0.50977765354059	0.676705564996129	0.414780592861244	0.573304377784537	0.510855329763678
YBR293W	0.255185928078115	0.0778866731823176	17	1.6822998530172	0.225472446640606	0.215141192588426	0.234795341534859	0.214899188364846	0.144144061539107	0.17531490902615	0.128422540763292
YBR294W	0.409315661362056	0.0547911995230752	14	1.66084201669734	0.0230805929548134	0.00710579106228401	0.0110213701418649	0.00869925283196863	0.00305372599731458	0.00655868248196863	0.00529850828665112
YBR295W	0.145951797594688	0.0784423605348588	52	1.16943846742173	0.238363644994581	0.263207557665721	0.189461074437228	0.336477182208531	0.148008639611897	0.187877893910977	0.10622476380272
YBR296C	0.357750893891035	0.0330217124679547	21	8.00737164992173	0.66614146990329	0.605498562148266	0.231082488428982	0.258035561624207	0.178169428701006	0.635552080288254	4.79057681688414
YBR296C-A	0.0686935991332529	0.0445830517305176	21	1.1328174331443	0.00327295912587876	0.00538495218588275	0.00426488135418232	0.00233370853825237	0.0017827765089878	0.00403622504463234	0.00661834512467072
YBR297W	0.366764096213482	0.102102724747467	19	1.47229712822508	0.228958346955537	0.0632761697438853	0.123022220430499	0.119629244774763	0.0880513720271532	0.128675067821117	0.130688086828328
YBR298C	0.429972879604327	0.170897530020491	18	2.09095438097603	0.157003678346528	0.0982109386022381	0.0783053015754255	0.068730072624311	0.0606252517286034	0.0917437488241874	0.133628808908543
YBR298C-A	0.502238899210596	0.0573982388468632	20	2.43218026955078	0.00424647362189829	0.00830396477482539	0.00682335545634301	0.0060575840328891	0.00434100738872505	0.00524832882114336	0.00434962053391215
YBR299W	0.373695955039971	0.0738750419526727	8	2.31141627712962	0.0393658839535666	0.0288133669769693	0.0159767998711234	0.0131162086525752	0.00941273451255603	0.0117366503245815	0.019171582161979
YBR301W	0.753186710841428	0.0726808676920012	17	3.01431408708203	0.0629665125489979	0.0712489723742111	0.0481231032455402	0.0301154752842404	0.0184486170433279	0.0308922058313113	0.0328688959262962
YBR302C	0.0279724507285066	0.0437684225821786	4	1	1.30673639306473	1.49776280427302	0.983425164486542	1.35507459229668	1.25333795622217	1.23795173887205	1.33238148052551
YCL001W	1.78873547681963	0.0323624155469408	45	2.36837970821611	0.575744886019789	0.818563441051099	0.657476260795612	0.740329597256557	0.694862167439815	0.577896778200353	0.742057471087539
YCL001W-A	0.266946590481851	0.0892843642284909	36	1.6686066659077	0.00675882989372372	0.00726871405488593	0.0131391908038881	0.0084539094647452	0.0105115510727687	0.00566511349560871	0.00964466274940433
YCL001W-B	0.128110225970625	0.0571539900917075	24	1.25107615991536	0.00310130292707275	0.0048022585810291	0.00404618837198127	0.00545354892404843	0.00292094375656278	0.00451488370181894	0.00328113061793833
YCL002C	0.213509143992154	0.0372055207696041	53	1.04818003981908	0.275316950067118	0.348344788879486	0.277614088633409	0.277496233057188	0.247550805228058	0.449874261236323	0.534735841079284
YCL004W	0.0298421430622087	0.0777115565073282	52	1	0.196445776446425	0.0886743140423321	0.122692386394589	0.120904391916441	0.100642420502503	0.121487068453667	0.141846742256523
YCL005W	0.62043700116305	0.111923170812163	50	1.12585213134907	0.441633028403762	0.291457052802295	0.504812025377342	0.466936125563798	0.398994728427757	0.43252811016589	0.331799062765143
YCL005W-A	1.10898361010849	0.0269157406548045	7	1.35904589870372	0.668555118510613	0.716899741794661	0.519615843545571	0.48036045815802	0.503442180389889	0.719773019881347	0.838817158373239
YCL008C	0.521816127326625	0.100633207506973	9	1.2851059133776	0.34069512620802	0.241382979019974	0.243369537305035	0.221069939491924	0.232653682386037	0.247182898338872	0.295007280594137
YCL009C	0.798656306095275	0.0191542110953647	43	1.56861313026177	0.612467610942116	0.459540068200259	0.815367084059449	0.253784420180525	0.470580402781185	0.505110644443803	0.494998621169312
YCL010C	0.356732581192568	0.206621303022487	36	1.37153759872066	0.16960958738565	0.194310777546733	0.256730650998859	0.160579964729786	0.177799282469349	0.2380122750224	0.262142444772855
YCL011C	0.299023989220413	0.0426963630917696	45	1.11780621724046	0.703521641768025	0.764897071384046	0.84113511912615	0.8642512722951	0.799029185363836	0.751543018032311	0.880567659392688
YCL012C	0.0413048355722125	0.0461114238615683	46	1	0.355852703290315	0.24303970994385	0.160908995019263	0.0484656184004852	0.129920665104847	0.144481664487821	0.273605342028056
YCL014W	0.586673783904244	0.0807705700991737	2	2.073390988757	0.141393963083168	0.160581855412901	0.310981472579931	0.260536660561341	0.273147399419964	0.229086732546137	0.13335718689054
YCL016C	0.329485313577758	0.0922359351428907	44	1.3237953757662	0.193872635309547	0.153432786940717	0.204167957953382	0.171602328261763	0.219912924878199	0.166812252223921	0.219673859672036
YCL017C	0.292301380780484	0.0370469785192806	22	1.24384212990035	0.540900722205604	0.274691786896573	0.382123187604893	0.479098140342478	0.294616960116229	0.517910857809082	0.360061621976434
YCL018W	0.00408797154986562	0.0214285106099087	22	1.23912173585077	0.00272503296670445	0.00274318498970887	0.00329441877598949	0.00390204677647156	0.00287427023107067	0.00281348103830537	0.00332666037230051
YCL021W-A	1.17088862132998	0.0219571961787915	1	9.19134215198712	0.155223075835778	0.106152482857665	0.058888523325648	0.0586994064602095	0.0586931183109813	0.0879824147855555	0.0832264668350067
YCL024W	0.78100663184565	0.177735530917055	27	2.96712112639635	0.120670375792471	0.835970243652331	0.156294136213581	0.0823374633750156	0.0113793389466329	0.0635711019476961	0.476073072648012
YCL025C	0.467674804043364	0.0793690582212874	50	1.56342550053761	0.335031205510929	0.141084384602497	0.283462839139883	0.204363650703891	0.241447887417041	0.257863692312563	0.255436026316436
YCL026C-A	0.432156051659333	0.0558429841823046	53	1.36044479110735	0.0505438761808031	0.0648410914723549	0.0470588548442661	0.0281325744472727	0.0220034194038952	0.0242472627280635	0.0174614633737081
YCL026C-B	0.315942630059102	0.0386119910192069	57	1.90694705091432	0.161174432576398	0.141893590099958	0.100543510648184	0.0509261969027333	0.0465576226509878	0.063558424898381	0.0638112143759159
YCL027W	1.47092537648949	0.0510357669598701	14	5.37488803072655	0.714890491676478	0.159344328167501	0.178137029243342	0.129772893633789	0.0817521740532189	0.197772927462412	0.700936417542882
YCL028W	0.233603105028363	0.0257839593923481	35	1.39378249103259	0.114394816658496	0.209975594114051	0.157108293358578	0.138670963260885	0.153649595265339	0.160698180537751	0.23723823328335
YCL029C	0.422546290799705	0.0979631331744091	22	2.0202997346825	0.109758086524681	0.279117391236003	0.166464338248379	0.171280575484745	0.0834648554170705	0.178020030100633	0.197712887939182
YCL030C	1.04749709195119	0.0452499207763178	17	3.68598864506823	1.37559564625099	0.297574818732423	0.785255911289546	0.714022786825133	0.803026546460816	0.982439762493226	0.703125421991689
YCL031C	0.378348817923931	0.0873809631436299	21	1.01766418113225	0.751708334283383	0.609472196876486	0.66559636182606	0.889685948174515	0.507753871092775	0.768366759542893	0.894563662001597
YCL032W	0.183269035261795	0.0923529143958889	22	1.19171354374606	0.168992705925237	0.156136328161668	0.125234154720087	0.177559622711095	0.12164985878595	0.137121713001443	0.149275162363926
YCL033C	2.04005391422897	0.027701252313027	25	3.59806787593036	0.243108129919159	0.180895300860724	0.134639166119874	0.0805654345291815	0.0847551915619268	0.105470484217201	0.131991131248686
YCL034W	0.236251878615894	0.0835042004678365	48	1.40750024646902	0.52323028841207	0.258663958146511	0.77881054864295	0.696652655250583	0.442303780909397	0.424191402043783	0.255335212366994
YCL035C	1.18880121135096	0.0415528407050355	25	2.27599547834981	1.25696906248192	0.513801938565183	0.896202846785098	0.451668348485918	0.365058113951811	0.442870573212814	0.488997249407236
YCL036W	0.3218483098106	0.0872254018547928	8	1.64746677897242	0.332342667691889	0.518019209221109	0.341121639835678	0.378046624116327	0.242046386106725	0.560060290940708	0.432859886551515
YCL037C	0.027450167996935	0.0427831107187211	55	1.31299900191206	0.893643561904089	1.36234750539572	1.33293233803653	1.40857410054019	1.07553347665986	1.88042293486035	1.11141906088295
YCL038C	0.641122790959234	0.0492140347843556	55	4.38802443655349	0.10753844909672	0.0319587079952174	0.119800744358237	0.133308194450373	0.151285438573664	0.107419372424784	0.0589218279772473
YCL039W	0.12829878165454	0.0623445769256355	44	1.20089419437692	0.139491278702031	0.15836044273325	0.149064931487654	0.129152329135899	0.0691916584455313	0.167075290682352	0.139917003803817
YCL040W	0.612764406352955	0.0407618632895849	27	1.64806142487078	0.563041922973143	0.409723560656869	0.167249661453601	0.116390853469853	0.078611899775109	0.13264093295328	0.157238308296014
YCL042W	0.0535505611260589	0.0590105052322354	16	1.78345742551776	0.0100503419330001	0.0136495499812793	0.0117629709332856	0.00903910666885692	0.011127877149727	0.00631684514472788	0.00999870563329504
YCL043C	0.149424509326613	0.021375165395808	52	1.46650240106805	1.20285605447114	1.14738002389316	1.20075122184278	1.66213333187075	1.18707120293241	1.43631942105673	1.05821503917242
YCL044C	0.394624931000332	0.0732104930705228	46	1.37395679816765	0.306492344181559	0.286278356528689	0.225505787275192	0.336030752749196	0.223024440259208	0.357371025820893	0.416404023653825
YCL045C	0.400544348824353	0.0308313031294916	1	4.07417419259736	0.463117412722655	0.346284343949313	0.463121651221277	0.565941887284619	0.690769889430978	0.595873840844182	0.569966140887461
YCL047C	0.195896927592538	0.0804039468784596	24	1.07732772128876	0.467074619194426	0.295560374143234	0.329642977442711	0.30237574441407	0.222451221178815	0.267745699049892	0.374182191535103
YCL048W	0.587398508802508	0.0436305994742549	27	3.14084890750493	0.00763976784927057	0.00408384641597605	0.00934092588654182	0.00424783979856454	0.00490035703556581	0.00348351011331282	0.00234550478271588
YCL049C	0.0634522110045532	0.042959738137202	2	1.14632196843834	0.195908885416119	0.15275964953388	0.0424884954661538	0.280296052061913	0.0778088855538398	0.107504277439774	0.0961300733169709
YCL050C	0.830476046987851	0.0355931240804268	38	1.70679019466322	0.687659386547402	0.647230019619834	0.89569157855581	0.868827093483074	0.67029963642472	0.640368650012249	0.643875110515835
YCL051W	0.253443487648886	0.0646751183010725	53	1.3559821490295	0.204503290240818	0.201263705612372	0.168201323015331	0.154352618467258	0.145481919632377	0.225016808522032	0.269359174446953
YCL052C	0.846700332189756	0.0721281687279146	26	1.5933613974787	0.432478628755538	0.111147609429225	0.466280533887698	0.237952625812768	0.295689459700823	0.245858910183199	0.378367258341268
YCL054W	0.145847962782928	0.106542617498369	39	1.30315129707779	0.646967027031046	0.872504783797424	0.841098415776609	0.84930670462372	0.664244475501942	1.0279853963344	0.705557581299323
YCL055W	0.103632991201872	0.0594140398857331	27	1.04772089603902	0.491656170803399	0.17370204966698	0.438139178353215	0.33420024402159	0.129973790887949	0.273694351612562	0.980097554175046
YCL056C	0.249566333728183	0.0533009156456048	55	1.50948374475914	0.680099415615358	0.123196045381102	0.281094644855507	0.278353462374943	0.230081866264085	0.363135243165732	0.792883957049999
YCL057C-A	0.33867401849322	0.0370208123543323	49	1.74030109592568	1.30996648944857	1.05972481637407	0.903781847454064	0.900863080698612	0.701704638574776	1.38419841324748	0.853061348807011
YCL057W	0.0307211292841258	0.0334293200744126	26	1.16176687206388	0.345179647330118	0.0551843754039289	0.496095752970641	0.325069573612974	0.28858979578476	0.256301697238465	0.311024148619219
YCL058C	0.598019072920822	0.0331909002911524	30	4.29686774948903	0.00350968183803129	0.00846449175350979	0.00954254562533888	0.00696558985798801	0.00471486546538754	0.0092419987401269	0.0061318331389428
YCL059C	0.286505227228428	0.0427970130905245	41	1.67042746163846	0.243269509967436	0.553313415982671	0.381150818693644	0.547595272424413	0.527655816973761	0.344442911752286	0.680324023438995
YCL061C	2.22776953872072	0.0946826889670871	31	8.6923994044913	0.0506707445517993	0.777359852991286	0.33484647699359	0.191481592757159	0.0569519701661246	0.127199232810054	0.287011396507543
YCL063W	0.474936295122173	0.0849628682384197	1	1.61173659343447	0.099591765563516	0.303615201907384	0.543449333356997	0.356860529259682	0.345068952072561	0.404765080999666	0.235684256479872
YCL064C	0.276292562702873	0.0447913949227363	50	1.31998124333695	0.751416590767027	1.39557538818832	1.30213373565462	2.16203814897672	1.77844241231566	1.71503640329814	1.50334733394071
YCL066W	0.27305897780245	0.0257576051589738	8	1.8556393545807	0.00234184686123594	0.00222406623587194	0.00221202272910998	0.00276488114278107	0.00197198219719355	0.00316600978907533	0.00154098444390642
YCL068C	0.8647394823332	0.195277450412897	2	2.61177942882115	0.0964747166080297	0.0466347745656778	0.0315581611230109	0.0607491124719558	0.0295546727861885	0.0737247057879673	0.0627781265117995
YCL069W	0.0837330308138986	0.0348617029974468	33	1.39291692108405	0.00228305624065456	0.00276134549264676	0.00189598228684501	0.00424040448756055	0.00240724675181685	0.00255777359597651	0.00271819694221942
YCL073C	0.10690307052201	0.111533275973818	42	1.19131276717317	0.0669234897923016	0.0287463984755735	0.0640513909688177	0.0457136278980243	0.0484194246878123	0.0438138661947296	0.0385521842875843
YCR002C	0.18183169642569	0.0357522293907119	37	1.10917578240558	0.355187115523495	0.404809809900793	0.437039794899286	0.57561540676812	0.358296710986474	0.442609841509348	0.382130432836869
YCR003W	0.398805986920979	0.120907522027211	38	1.02323657510186	0.598490857977886	0.506629200174221	0.569842409089297	0.623679804825471	0.477453981956083	0.486738126111494	0.599180535673366
YCR004C	1.80554930200405	0.0259064777331685	20	2.24411947596896	0.599166588127059	0.0928935445836766	0.419417296068011	0.295331119721371	0.238728721994387	0.242463979431909	0.294645122850719
YCR005C	0.691156054529799	0.0670087103190104	18	1.54665298798401	2.7551166656673	0.715254707190468	0.751828124398248	0.883909363871458	0.721509514604551	0.731317566952545	1.14573326843532
YCR007C	0.328337745774287	0.12824831869626	17	1.71452698896237	0.233425881109171	0.0613980707893976	0.0985401192105253	0.0519680113407351	0.0423674254279606	0.0346239481776179	0.0473735025320075
YCR008W	0.781912677228751	0.0678326918522701	58	1.67510825711113	0.697080609454962	0.555818378045882	0.580095001304566	0.628850522916566	0.546022908284661	0.660376200576819	0.44677762702978
YCR009C	0.114432339148644	0.0414207361211372	22	1.20324627074774	1.25454236462	0.431370847465362	0.579213568022262	0.768913885019991	0.457611832012007	0.489435795484488	0.810843376873779
YCR010C	0.325883482250522	0.0327902601565747	53	2.07075796808487	0.0197711006987618	0.0063947405841335	0.0105506041434084	0.00782802695157614	0.013940648972026	0.00587420580019539	0.00842440790184079
YCR011C	0.884193133380425	0.0559410006519963	3	2.35676958791259	0.545889081975688	0.299418469510746	0.414812453697197	0.333645748614622	0.410094172882875	0.396367031365033	0.262616400813093
YCR012W	0.379705925982069	0.0185424803204371	43	1.75547215089243	2.13828614123923	1.90014849332008	2.44051462936222	4.20741188133746	2.51990761679505	3.43296093262945	2.62908138944027
YCR014C	0.0814940688787749	0.160171018967075	55	1.60467579637648	0.0854714540043647	0.0698451549664013	0.0491598318131236	0.0498562911963352	0.0798470713225897	0.05185998169907	0.0516287193715294
YCR015C	0.639633502404938	0.093691669213156	40	1.60845065359275	0.358928675728702	0.152726561574953	0.401507992453005	0.235877304053339	0.355487394857851	0.206498906985973	0.224105850843
YCR016W	0.137838939468758	0.113049285565888	46	1.16919313447026	0.544897332831258	0.742909669393485	0.524236322468298	0.783805908643772	0.607992361152123	0.7554899164105	0.616960053166476
YCR017C	0.0724065817412045	0.0470253148776263	15	1.3413348008938	0.252958153469446	0.189293789382788	0.240597073776121	0.312379365497618	0.361443343450215	0.295404962308557	0.176132854808278
YCR018C	0.0679972010458201	0.0913134827974417	34	1.04496662991052	0.929048728735174	0.549265832881819	0.310764779915713	0.833021101214264	0.594068057008855	0.692373099203478	0.556014703658834
YCR019W	0.582450369763821	0.119133260172591	34	1.15703932869812	0.391766692218998	0.334962437048205	0.312551948629529	0.320268879588593	0.283260184724724	0.247915858169597	0.323868416642555
YCR020C	0.27610294827773	0.107129606901841	38	1.09617011201149	0.181190250352087	0.32818049252752	0.168295036722151	0.191256439283608	0.199408268875954	0.168373254677091	0.188194974987231
YCR020C-A	0.634356995951059	0.0460897793681494	43	1.96174374510743	0.279493947212154	0.263776815088737	0.345903570583695	0.239688213483205	0.209034743998074	0.37038245637805	0.332135273024487
YCR020W-B	0.0876117804814793	0.367817656145122	53	1.41727237512857	0.453189697064814	0.197290973896122	0.282179099903825	0.267003198905354	0.288700885586028	0.360807837582411	0.361082553861319
YCR021C	0.213158757199587	0.116751335818661	7	1.59770389822838	0.0826007230484812	0.0202472909661457	0.061552007754581	0.059251743675428	0.0559034096019166	0.0482906896788808	0.0189286012639579
YCR023C	1.53335666027815	0.0578655875860328	60	2.67780796734686	0.288156030520111	0.234696164682542	0.222211546447272	0.234600557507645	0.31339626335684	0.196081966234972	0.288956739169397
YCR024C	0.287836364596067	0.0624431834917509	48	1.80427308600791	0.157461094143509	0.0808511576610734	0.132233240022533	0.130126335994553	0.134611364670659	0.120296848190527	0.122491088266145
YCR024C-A	0.0474296178642142	0.0552905315354665	10	1.48474376374898	2.0672651417447	1.43478194514954	1.13875395128427	3.31091864881641	2.41843368751447	2.88833865664546	2.70545775012417
YCR024C-B	0.978863074331962	0.026207823700863	6	8.74261187260265	1.6763052917144	0.927921593483314	1.22175635860617	2.10196267429551	1.81649108835563	2.37755877312391	1.64841257602235
YCR026C	0.153270195277022	0.143796297586604	8	1.33210948318432	0.109954530176567	0.163114226129337	0.206192141768899	0.163413135194622	0.143243517830937	0.166516149878765	0.1162968564409
YCR027C	0.281202789271072	0.169884128111517	8	1.71008969075105	0.451669922685502	0.30648251316183	0.287329926169462	0.240411463916914	0.290984550299594	0.284224139465663	0.444667450046012
YCR028C	0.247960027046591	0.065118423690066	5	1.13977853378029	0.161131691943403	0.178581616307146	0.144386749968778	0.267812332345922	0.233088499778895	0.154341852623376	0.186091915184391
YCR028C-A	0.153452097670303	0.0256000578228275	30	1.32683157478971	0.836260422176444	0.60152993242561	1.16309515996096	0.571716672812261	0.762774754090886	0.708046353549649	0.893457268644215
YCR030C	0.616041832054883	0.0739939223179892	37	1.89916309653104	0.177375607942226	0.0984169329271198	0.121402957537272	0.190914039553371	0.117082815850432	0.109600422530714	0.0606645582219986
YCR031C	0.000560774614233317	0.0230473513015929	39	1	2.53549450011629	1.54088977322083	2.20226238983646	3.33048533503396	3.18154907106987	4.89979597310711	2.48810198083706
YCR032W	0.258842937690337	0.129251365457474	19	1.56486056073321	0.198200673986342	0.198774658031053	0.138615473958771	0.15338870184172	0.107458456150028	0.150023295996485	0.115302579401047
YCR033W	0.0720229708732418	0.0819691093430755	48	1.12863580893309	0.265112746000881	0.299967194180055	0.396839219207412	0.369751918160333	0.339476109345184	0.384679323297834	0.225306840585199
YCR034W	0.891690701796758	0.0265822256776542	55	9.98345376851161	0.432420595930642	0.703277164658475	0.579750669283263	0.627479272928334	0.74997873930069	0.63330384611458	0.526707933013067
YCR035C	0.260495180765372	0.0688586504336444	57	1.16075764573628	0.504905064427971	0.416211210098773	0.508166930252485	0.455587371283383	0.558156552865422	0.504796753579623	0.556447315249809
YCR036W	0.221955388020169	0.0541651812659658	34	1	0.539316487173283	0.465458896059308	0.474957032738249	0.507395209667243	0.302949593631831	0.291227217111761	0.286433209259013
YCR037C	0.299565298407765	0.118299471316222	39	1.03644723615384	0.505064444158686	0.333101741865671	0.298867229947774	0.812841200566874	0.327075487457077	0.513948026144129	0.18012533723662
YCR038C	0.633334647296898	0.0708401552678242	60	1.85855937196045	0.112115155321873	0.0571275629064609	0.0791651492362882	0.0908058786326954	0.0482339776112583	0.0866371200001217	0.0387275617027306
YCR042C	0.60961604453422	0.105551046410027	17	1.79583784901795	0.345363270307966	0.197160615112399	0.123628332974726	0.211740397431016	0.311140516180452	0.405539963644687	0.30106884033754
YCR043C	0.0276170415029791	0.040855006400037	53	1.13327454352412	0.468318674716858	0.588393561802979	0.968837190772207	0.537623540639654	0.64805015009853	0.480435839639893	0.531733157462681
YCR044C	0.81988405893289	0.0432261220050101	2	1.46070585796793	0.346498432328619	0.299812489446106	0.250127351937057	0.364576762333551	0.322365943887755	0.400246214947557	0.486046132974719
YCR045C	0.0934495107934672	0.0400952805387257	36	1.44980556728532	0.00535430962210078	0.00496596063973471	0.0102161821123356	0.00829605140644551	0.00392628384190026	0.0052185376654494	0.00658498459181392
YCR046C	0.165791618150281	0.058792292144247	28	1.25783922515886	0.45141267421153	0.648749482472129	0.54734364850435	0.467391030526834	0.351476459310493	0.536960659064963	0.554572397356553
YCR047C	0.376140582146904	0.0573694272108416	6	1.14775320314915	0.30512855037524	0.483480913705243	0.305319221058528	0.421431151248272	0.327579439488941	0.424762710102885	0.379622439572182
YCR048W	0.0763739836274331	0.0573777902233163	5	1.29010146201117	0.171482015935707	0.336521131129812	0.324756191336348	0.223725222262148	0.293792536238536	0.323505776285918	0.343111213903871
YCR051W	0.00358769809840886	0.0301872653618277	23	1.03149912610423	0.432360230178629	0.343151257736204	0.756662080986306	0.524660925522863	0.509003345150585	0.555112673498262	0.564130607707208
YCR052W	0.195139371202055	0.0650165698706051	6	1	0.407106716763349	0.49598679454837	0.547515330139798	0.426633991680755	0.25500531217912	0.520704919849994	0.410999262224006
YCR053W	0.490100719474356	0.0229792212355913	58	1.19312636925608	1.31511313102973	0.698018364548496	1.05349002413491	1.11791600829415	0.987989137748506	1.54643214865027	1.1670278923136
YCR054C	0.665408010098394	0.0953152311436652	37	1.59804379998932	0.24407710544543	0.320743805225748	0.154527230595984	0.331641603722695	0.292899115830123	0.28019963596297	0.36103028151966
YCR057C	0.188071189643634	0.0828530195533041	24	1.2713445231537	0.363977404730413	0.875175376935595	0.56407268614901	0.661493031063762	0.474330483575723	0.694817016822944	0.650550498803204
YCR059C	0.552257250596719	0.025007943208909	42	1	0.30432557701696	0.228385052932797	0.28895611439111	0.217120962713508	0.196921325325861	0.20516458505448	0.228270222960695
YCR060W	0.232007313017147	0.059127473133334	20	1.23945024447863	0.472462777483401	0.597490093840753	0.581459342588063	0.461607170839737	0.230307579351421	0.482058368737887	0.371723554153111
YCR061W	0.681682613120771	0.0631815130366051	3	2.81569535081104	0.261568659013669	0.148810920803893	0.0978519953247834	0.104868988769661	0.0604964312809043	0.0663396140102433	0.0439142860861536
YCR063W	0.911923964765721	0.103118261960966	18	3.10408242391121	0.670612636328912	0.634158375112368	0.814611172303264	0.504686286047585	0.454020699390576	0.489951532718345	0.643385185619381
YCR065W	0.238717395176303	0.150042687144751	30	2.18169894195482	0.236083383575136	1.82539490925012	0.930451963854432	0.61760217361736	0.330415008753724	0.319160965018548	0.784129889218978
YCR066W	0.107830766668822	0.0960391031176688	45	1.14702433835794	0.150966679748083	0.125879085223822	0.128060483245	0.0989324329849405	0.200058687969942	0.0946342865136538	0.213250807516554
YCR067C	0.601054969566095	0.0951852149620831	10	1.24587606615845	0.42224896576298	0.295178551556621	0.279617362282345	0.280216643037363	0.436256284761627	0.342589222477546	0.320431445344335
YCR068W	0.412408802166721	0.0619535840362681	12	2.26471143052294	0.0479419393529825	0.0168323641685513	0.036053063586225	0.0199732504293795	0.0250745186556854	0.0273334958916654	0.0193704619297215
YCR069W	0.464532995455156	0.0472798035760576	54	2.04145754492293	0.222742278637097	0.167146054836308	0.242215861756258	0.286979207916475	0.34209423377879	0.251765707501622	0.143152999097819
YCR071C	0.0186775095204208	0.0903365864078552	5	1.08966930832869	0.502896117764348	0.532417843044753	0.586278527048447	0.345657086887878	0.498999279857617	0.483745604017463	0.580642080916789
YCR072C	0.383352550349199	0.0885531503544143	26	1.33131573165387	0.605723104223754	0.991297717623054	0.503591433668179	1.23041854334045	0.812424729806392	0.765530837493271	0.546959146935222
YCR073C	0.00341427607922729	0.0708740351359149	37	1.04955578410146	0.252999385014186	0.103199635127094	0.362858607430498	0.109536641696322	0.255301270799705	0.125961193230571	0.154369837746174
YCR073W-A	0.344447400393125	0.0405714128745557	20	1.26438181977228	0.618684091932391	0.233906063458583	0.33241790099065	0.416036568534568	0.322082560137801	0.431057924023394	0.480100944109494
YCR075C	1.22220950912831	0.0573951682657591	45	2.17452259375765	0.10336702556557	0.239174759225873	0.29021742003488	0.277667900573017	0.153754055736722	0.138124217821455	0.128058002616395
YCR075W-A	0.0400628707817194	0.0458841483389007	57	1	0.313777900169585	0.231345577495898	0.534041144034374	0.214262263088353	0.320227680631876	0.199942766899152	0.188660266515485
YCR076C	0.566622135887259	0.0371852406272046	46	1.94354784933053	0.163540550432583	0.124735029617152	0.146335681512587	0.167162444456853	0.164950966457474	0.130465195221421	0.113620050019047
YCR077C	0.0702260205022078	0.0470186764323453	18	1.11085783153013	0.414178737036495	0.496694648509335	0.387265078615213	0.394449686790288	0.291899809845207	0.598797997851583	0.605730644905921
YCR079W	0.0359674480956245	0.118940712537664	37	1.15426133530155	0.264370765952676	0.20557573603127	0.233585654750145	0.222480093814045	0.188024050095949	0.165403428087594	0.213510348277879
YCR081W	0.254054856075012	0.0903511759128456	12	1.54708292869125	0.119395123796546	0.113189017144969	0.0798981621493694	0.0881669424845383	0.109163261721317	0.129750753480837	0.0887133128698613
YCR082W	0.216216744187463	0.0554379410015958	10	1.27337709867338	1.35814791231072	0.736889896753065	0.709924800845635	0.793925779319631	0.864993806572356	0.86377672307563	0.810541662383079
YCR083W	0.624798847312284	0.0307551516241569	22	2.90826139301218	0.405914037391654	0.224212765592511	0.201258666284851	0.175665329331386	0.126223181854186	0.268881736928904	0.271268062320405
YCR084C	0.822453460857995	0.0298412915383493	53	8.18690241036269	0.352242132328141	0.368562845358009	0.43594179529906	0.417934047469253	0.360781598355694	0.424049004415176	0.270539098695504
YCR086W	1.5321500775512	0.0974338096532297	51	4.19905719779694	0.483612984201329	0.308699595189878	0.831924152261943	0.31311594367434	0.680210815870582	0.225572314740791	0.162686940611518
YCR087C-A	0.0801570155980995	0.0317571254207316	34	1	0.501526162481934	0.921923875052123	0.668422367866815	0.649226876632853	1.0324696869234	1.05710354039827	1.2858473835161
YCR088W	0.23882026659824	0.0274251563943898	25	1.74679133113865	0.324491569617561	0.19477333701102	0.181762451523703	0.169936195182899	0.141089556466382	0.159991762505668	0.151905477077751
YCR089W	1.00420936656382	0.0365317156209608	10	9.97537131063275	1.48002172434229	0.145242682992335	0.180365832418504	0.215455011827627	0.188014337340895	0.199668452969622	0.147759779828915
YCR090C	0.23218433268161	0.0283205827616113	46	3.18405977126462	0.102196880606501	0.376289338686533	0.454864428555224	0.364183949142435	0.450503210082645	0.417624766947699	0.588808814256899
YCR091W	0.281557944222719	0.0878642288426422	7	1.9140113866534	0.0403464682135703	0.0143122426496481	0.0090835331008679	0.0185883903326279	0.0169840952283333	0.0270701773001025	0.0261666979589193
YCR092C	1.95822681860662	0.105522772467222	15	2.64642253139124	0.205090952759231	0.402856699964525	0.158870863014432	0.111466295161177	0.128232215182253	0.139073561058288	0.135247039419657
YCR093W	0.0443019901279311	0.0655169331785053	34	1.3693881974888	0.442149140116716	0.649646943455231	0.550101698305549	0.50039731596205	0.491936996679316	0.496928793600949	0.439510132069077
YCR094W	0.456758117756384	0.0295136833107118	47	2.35038889373367	0.154904102622022	0.163035348201091	0.160769897334582	0.239012923820979	0.187417829464433	0.170471257082105	0.222885291297839
YCR095C	0.0200420520712017	0.127902273392501	55	1.05877861329357	0.316196576923863	0.194701466811714	0.256547678838109	0.301715120808726	0.228325378906414	0.297758990183254	0.325001598923211
YCR096C	0.193511795847666	0.174676157813147	58	1.23504386411721	1.17014047835044	0.502448854104377	0.8350718074682	0.675341815230401	0.905414347508539	0.867199234036784	0.790192376774694
YCR097W	0.17297577273817	0.0510290415652991	19	1.69308110576805	0.408843807607062	0.217274389811156	0.24657228139917	0.23921109881094	0.231944512258797	0.264442682840963	0.341267053935877
YCR098C	0.284245841426316	0.145749488206593	16	1.88143402894993	0.0492604505878872	0.0602310434239803	0.0344793226940899	0.0293205899479997	0.0278493775001944	0.0365893101282992	0.0541734530328515
YCR099C	0.181309381524347	0.208366360640124	16	2.87299626358353	0.0942389454196564	0.0454000260444508	0.0488368915577387	0.0187156625580097	0.0328450590846555	0.0282222484803105	0.0465488778092198
YCR100C	0.138583370711454	0.102280730838007	17	2.37640388374216	0.036421889360751	0.0302729873090735	0.0307291054115159	0.0173246227025653	0.0196673403966144	0.0302767151409624	0.0280072283794714
YCR101C	0.244654013206659	0.0559388478517719	17	1.65894148914993	0.00600525534289418	0.004067427577277	0.00690391461527651	0.00505369725502488	0.00480692154786681	0.00327854507831627	0.00784978951687751
YCR102C	0.321293303430903	0.0737102953213966	15	2.06346905009057	0.193255123840153	0.0565382143583777	0.0670434824670196	0.0202599531004245	0.0387937261478629	0.038404926759046	0.0421934488667562
YCR104W	0.667252300286954	0.128451929983917	7	2.19646781203171	0.0282229931023371	0.0141084898820898	0.011613928737538	0.00858594046495301	0.00605121093895981	0.0124895018045214	0.0141289065028026
YCR105W	0.633451122747408	0.0260545571781898	42	5.24376671788334	0.00938702999643461	0.00776952763610795	0.0077373465078589	0.0061500045841269	0.00431849130342459	0.0112702461278723	0.00831732045712624
YCR106W	0.0608381468959416	0.649173829021223	58	1.59542752946995	0.822165059105166	0.63586402712397	0.604572022475806	0.42700903285704	0.42219004060304	0.868075292048555	0.541116539360386
YCR107W	0.398115697598686	0.161347404951876	9	2.14140971831767	0.104863119475117	0.0904782296063101	0.0819424833063402	0.0358032450890501	0.0464590773348761	0.0705299342126516	0.0639883010887733
YCR108C	0.230127608568187	0.0926197756931268	17	1.63683547597965	0.0118567207209275	0.0127615166552556	0.0126587053093921	0.00963681983312829	0.00791001918951411	0.0105258047309442	0.0110420040229894
YDL001W	0.279578704201235	0.113002981608106	33	1.05914897214105	0.452596033996861	0.392601464981971	0.299378934787	0.431669897491395	0.241565328809101	0.335336147636535	0.346693929191715
YDL002C	0.0870227789894304	0.0632147016781268	16	1.03347140627118	0.331887392077793	0.223065056732028	0.1437136718137	0.12079804125492	0.525862992792514	0.225170525985676	0.389239795106101
YDL003W	0.396071171110597	0.161676453554535	34	5.81039566812577	0.189234880348891	3.65538104940111	1.17766542445881	1.07964798375398	0.207013675154393	0.168833831488045	1.52300844082703
YDL004W	0.39026208529627	0.0358222592292221	48	1.99143264074433	0.92582499993666	0.578400634741986	0.197556095112098	0.730342219424389	0.470149367685328	0.626797713077577	0.969098949178375
YDL005C	0.290812482169071	0.0871807662109979	8	1.63599888153361	0.271650317849037	0.219814176168776	0.121097856032352	0.274881832220978	0.0742824834998328	0.321756483950847	0.233992472859297
YDL006W	0.48138182649642	0.127204832204984	43	1.62118146552269	0.217825047313322	0.181215748965614	0.176121612912481	0.293914419793989	0.254477523299081	0.2621201851639	0.264141453666549
YDL007W	0.26429683436952	0.0388985755985629	34	1.1109341601067	0.650635838996992	0.416554982396096	0.581092185165712	0.534596215021044	0.578588624331361	0.495750502391725	0.612356557310239
YDL008W	0.30309587866065	0.0593263794946067	30	1.16442080136713	0.342271413152555	0.313403707069391	0.492427481680541	0.361571680840113	0.320820698972855	0.380329465992711	0.441140946175102
YDL010W	0.568045797098122	0.0770448596598736	36	1.24668910327348	0.503856578113979	0.577278042023013	0.199489393720178	0.237639172837255	0.152824284570262	0.188535800381347	0.588005592213235
YDL012C	0.249382397691649	0.0595612290136264	16	1.35580926615112	0.891432853804959	0.620111305674428	1.09832644199326	0.660341524428918	0.689129284863279	0.64649641998024	0.966012897922697
YDL013W	0.797608217268192	0.0955883958331626	50	1.81640562244848	0.745526952415562	0.458658441196866	0.529358452458601	0.635254448571981	0.655927214086478	0.640938409210932	0.574566256475091
YDL014W	0.131114493456507	0.0223363240895966	34	1.15083910397714	0.8990503309306	1.23745839269607	1.42426962019312	1.59105693232852	1.09328448871464	1.49117544199608	1.45455193090843
YDL015C	1.151040958163	0.0284104153679971	58	2.09132735002	0.725055435152822	0.604858972602731	0.549959448059816	0.752342691370931	0.736732533466167	0.780273162664875	0.619583630944057
YDL017W	0.359242942697348	0.174286393892295	38	1.85651335568915	0.296374625769587	0.4102952821375	0.376866142665468	0.403291774362385	0.249986414281611	0.281094088911681	0.320267175562679
YDL018C	1.40360513716803	0.0699199558965239	37	2.0544653029004	0.26212056674261	0.720292105271563	0.13646182230585	0.0405850658383995	0.104051507034508	0.116897311723394	0.861261985027257
YDL019C	0.232356082446517	0.0675808153995474	56	1.4586905281413	0.289777485400729	0.115390627907431	0.0417902610937707	0.232688839204373	0.13539059766542	0.215337046361076	0.211964280196071
YDL020C	0.121292087992321	0.0920560555396296	52	1.04403267168518	1.6515985156232	1.13246412280744	1.486756339383	1.33380329843009	1.34135766398505	1.28569584106452	1.25526461143555
YDL021W	0.0692908454169059	0.101252932763217	25	1.35273548691068	0.23664481170606	0.0235356703084674	0.151314328840638	0.065913684790599	0.0311468602044578	0.0263620000463681	0.0192446319603414
YDL022W	0.34427433368886	0.0650886206403523	16	1.55387662624605	3.50905274770458	0.000207582714328865	1.31668702074892	0.662502615232115	0.29322266019566	0.268746649302082	0.27456381712681
YDL024C	0.433083200200311	0.0976482285159251	59	1.67984180523939	0.0922830390299513	0.0338747428678111	0.0387572673122127	0.0315753341226469	0.0233267758027658	0.0297038175250842	0.0297357454947475
YDL025C	0.275891303955385	0.0805491992216889	51	1.34102118493646	0.224574831769106	0.101395096850168	0.125793881261729	0.152155482369902	0.0858237132868776	0.211074856616781	0.115768959359845
YDL027C	0.643943538342304	0.0765332439118072	23	2.45613861704174	0.145427697211035	0.120919086664675	0.101287624492971	0.080010257065708	0.0535970652837657	0.0811098018312684	0.104189666048412
YDL028C	0.279574531057653	0.0745647644044689	56	1.92372149285231	0.186897404674025	0.251915885889911	0.304152358230901	0.238505764019858	0.160840538122272	0.30780482453726	0.199482783485789
YDL029W	0.827483654064245	0.0406758931324404	25	1.35530472073791	1.16702555729856	0.640925338117034	0.756718523589601	0.8098432082218	0.634405172492358	0.737191028972628	0.687007974462421
YDL030W	0.472870017179507	0.090166357073593	59	1.56670358263773	0.284804286138188	0.257882154373122	0.192390683655246	0.235669554825216	0.249844950928184	0.294498678262966	0.26481889491075
YDL031W	0.0134794335183344	0.0558056328119417	51	1.05174001038686	0.49984271974942	1.2638384702625	0.583181458096691	1.17325953444519	0.801227772759588	1.07409119439663	0.960872529203484
YDL033C	0.482912147742646	0.124905530500792	23	1.15987579446063	0.240433705902021	0.299770422799617	0.434174269279838	0.361179956020023	0.263704012158691	0.237302197903318	0.248087167698886
YDL035C	0.120563167623707	0.119663079461863	22	1.45864816206676	0.398007899978305	0.385936674383506	0.466916610868864	0.368656048176976	0.427316116514555	0.264616612666632	0.514867941300201
YDL036C	0.401299969967893	0.091123487719291	40	1.15637868705078	0.166830293243573	0.199443055522153	0.244371092818404	0.208394229322168	0.262822443391645	0.281793353808548	0.316653577089188
YDL037C	0.059834117801056	0.0354652450553855	17	1.11566621741191	0.00327116499307382	0.00219911533688837	0.00303558953930679	0.00401733245689772	0.0029590773281923	0.00338703489704106	0.00272460293009841
YDL039C	0.779415899091973	0.151986853831696	4	1.61466451688883	2.12955644975595	0.590117808220808	0.599099393828327	1.03528358638584	0.929199838157152	1.22803972579279	0.351188370234436
YDL040C	1.0679876088734	0.0421157014497409	36	2.53584306675363	0.226740509109929	0.505278051021368	0.443458104944911	0.386995144428197	0.326894798738549	0.534303858858485	0.409845454464745
YDL042C	0.043322557109418	0.0607527270506706	37	1	0.311084515365447	0.231082251731611	0.163987438881752	0.111153162863549	0.127855813045853	0.268533147140912	0.350724811636744
YDL043C	0.549379119242682	0.10002186581311	36	1.39958235726472	0.426592103348762	0.429217713844991	0.432320455946406	0.469881943467699	0.534114440393537	0.544181028472993	0.676288449996801
YDL044C	0.441504615342291	0.12651647870321	39	1.07915158465903	0.330156046412292	0.235133217032658	0.236129276593778	0.157259399212392	0.318151021282104	0.23691830893927	0.298622380268537
YDL045C	0.203103170144104	0.0661332946402809	3	1.21572024045129	0.229748936483558	0.1342494867928	0.145995342474978	0.104681434607856	0.172735731995781	0.153581655075051	0.198738852807705
YDL045W-A	0.361681982088394	0.101942953194046	19	1.28984683801755	1.66251657560388	1.05495717196904	0.917720187297029	0.741279996908068	0.95030556588375	1.21834177359002	1.26737442752261
YDL046W	0.127301866815328	0.0292734545652991	8	1.05488368504728	0.653707098360119	0.616075285167635	0.590935801542384	0.609150175590812	0.606328748197138	0.777469514706282	0.741659246520839
YDL047W	0.260024760625067	0.0926532179534461	49	1.47010245990854	0.901664265166746	1.08410565412389	0.817120345438677	0.884058525095695	0.77697648520672	1.01082981390303	0.947923881517254
YDL048C	0.305768515120753	0.122192883728287	12	1.64855551979768	0.108863706093848	0.0431544752587851	0.0602446401484795	0.0587937384559325	0.0631410451889336	0.0802327681398344	0.0691183648436101
YDL049C	0.0945809880664026	0.136285467724045	39	1.29102565655795	0.0787976111822935	0.095090647308083	0.140588240119405	0.0601736800651394	0.0602979062648311	0.0381407663085761	0.0570597279391155
YDL051W	0.138891110024343	0.0349099910965083	11	1.36178243020585	0.599495418783335	1.23608586617827	0.952849700174867	0.423386716921149	0.803865356652126	0.671130902688908	1.03346862205917
YDL052C	0.115271730410446	0.0667798655702169	42	1.56481137649924	0.408725539026741	0.396023267417315	0.523663995374936	0.545116015789522	0.591492093651308	0.52490399073555	0.451049988938506
YDL053C	0.618704240622797	0.05412876485556	36	1.2564449932	0.819989658366581	0.707321801740714	0.729334020393948	0.648149118778251	0.559744840506982	0.795057478741179	0.894390491699004
YDL054C	1.03662802522997	0.0682556101024167	47	2.50635543296697	0.173776967658993	0.205680552291314	0.236762471370257	0.13156889398561	0.467122317213897	0.261532424069932	0.188870071412402
YDL055C	0.598912014532331	0.0333641435778728	47	1.73111013447501	2.11984668672452	3.56889545654653	2.24389363836908	3.55884998060435	2.45357004962122	1.24541662037241	2.74032794379741
YDL056W	0.0865267583440898	0.175765204479969	54	1.36384133711404	0.171695857210163	0.222790317302043	0.213328480864107	0.234803572069179	0.239950763495705	0.196464883040883	0.197765982421636
YDL057W	0.104496333647916	0.131380660008216	20	1.02798123312814	0.188295912533423	0.123101389774952	0.134972323453831	0.0642599712517797	0.0947609916240343	0.0750883807499081	0.112516629230333
YDL058W	0.123324901172101	0.0681654848414457	32	1.36848773554727	0.194779251996547	0.276642947928294	0.30222272497781	0.190749710059688	0.241799980436185	0.221600747306289	0.235044534922165
YDL059C	0.375532601729622	0.112641694059906	27	1.37744057366989	0.257815915674603	0.262722369418498	0.27330958339566	0.22895569794039	0.1589715846106	0.188492493009352	0.224129711139569
YDL060W	0.112415050373329	0.066335503751977	22	1.28928660273739	0.474823451886561	1.04754225951725	0.770508766692409	0.797697653072702	0.825510260155879	0.857401331239857	0.796768706974593
YDL061C	0.767956226928089	0.0335782875355646	8	1.66412929286366	2.63694792449971	3.24624461927242	1.4898621082038	1.18758602311122	1.66502091920264	3.97649586067861	3.97694785534535
YDL063C	0.241215670747848	0.0613548091713998	36	1.07248367764176	0.306977215299985	0.63258981606421	0.445584329370634	0.409906046415478	0.399440270429727	0.812965897670489	0.475033560026686
YDL064W	1.06474288512667	0.0286562674334708	54	2.41839627089503	0.334204917935047	0.379389586918363	0.368205911899699	0.200824605485352	0.280464106600011	0.152898852670061	0.287293947925777
YDL065C	0.144796880982236	0.0571790666565021	29	1.17309049062947	0.400880640412515	0.397956298726725	0.225209920241654	0.421436127197446	0.175321074795772	0.266206000468461	0.363235345322012
YDL066W	0.325465252094121	0.0156493028745899	6	1.34049087558602	0.762645069392321	0.425439036125635	0.381067871581455	0.480944287297187	0.890497422712732	0.343453920061995	0.56320220686186
YDL067C	0.0792942962758185	0.0704728706584964	18	1.37990296160026	1.35250145490687	1.29418612705108	1.27770549953122	0.981574095131598	0.790771998855099	0.97574807127256	1.12377190937084
YDL069C	1.31047636713185	0.108228152779835	59	2.14718126673411	0.206158377859109	0.143718114355005	0.153106996615558	0.143905355666176	0.14797690294447	0.125973128967606	0.170967145245181
YDL070W	0.0915953834479	0.0999055274778751	51	1.40427757651341	1.16800544878732	0.812506914762853	0.672423667409038	0.819141816139348	0.7436689618025	0.511380765639043	0.534945595306283
YDL072C	0.270617488757398	0.0521278692681754	55	1.15798806688468	0.978927810801632	0.322563154268463	0.33538562404098	0.406363815719461	0.313379230428718	0.25728294687408	0.25252657052867
YDL073W	0.710567427717338	0.0580402838572416	47	2.52679933136553	0.246883072368671	0.221983383604145	0.302547113384369	0.282060473241442	0.468512510808997	0.298710260229955	0.198070044310684
YDL074C	0.249222822107729	0.0545213166105317	47	1.45471090958808	0.43214877850332	0.465693970209875	0.532801815420828	0.606117257891269	0.799027773030398	0.642654371597164	0.574754199759297
YDL075W	0.457752237944054	0.0308722461040591	25	1.74190379396555	2.03115104547566	2.34504584290595	2.60477665319041	2.36712636864486	3.02955299634132	1.86460459369068	3.52243164234106
YDL076C	0.30640856916482	0.0622028921664851	52	1.39909162808305	0.232254112856289	0.157434027808062	0.244386565216649	0.217991859039379	0.140789613011562	0.150965481837579	0.15723751765748
YDL077C	0.266106993721418	0.0945899297951618	18	1.29440811238298	0.160385561477586	0.167091169770471	0.166537285519685	0.161177790518574	0.117766379101013	0.19018959563012	0.169625232456247
YDL078C	0.489354841439616	0.0278478140833295	20	1.92891325176941	0.412428608802814	0.182646993185091	0.310223817220719	0.288904131559925	0.212301547072246	0.232591397797786	0.351069663422201
YDL079C	0.149455401010838	0.0407659422296559	35	1.33588440464314	0.0208834349275828	0.0147737200030241	0.0171263282677646	0.0114112542541001	0.0108420213077208	0.0160578165294801	0.0128317159009143
YDL080C	0.125674950592416	0.0803187037136975	18	1.84774495708892	0.202569093340149	0.205052797688096	0.230537564049952	0.192582426057784	0.166510402626081	0.137170791109661	0.145309424792197
YDL081C	0.583699510488295	0.0228208697962124	4	1.96113665258471	1.47232171798764	1.54079302089694	0.734033168312514	0.697175186843936	1.83133753937035	1.49202739741371	2.22016855248435
YDL082W	2.38943738950325	0.015346650756924	55	3.41871790048854	1.30527523011398	0.664134563622169	0.983324690754038	1.30761048793166	1.21708812934195	3.00791811062758	1.3507725653054
YDL083C	0.307728450343446	0.0252452777036177	53	1.10117416187164	2.38703162637846	1.40118009233346	1.92136281515193	3.30976691538425	3.32638216004428	3.32330648199877	2.61709609021401
YDL084W	0.140521391486984	0.0198717098297821	31	1	0.993715750279287	0.885924023852035	1.19034799311708	1.63344568775271	1.5404393860878	0.96476661826631	1.20312536531596
YDL085C-A	0.0175427930146164	0.137933416564292	1	1.35926076480559	0.445344777273002	0.204240350339799	0.182773118878996	0.158682299317745	0.145173850923063	0.202253738210706	0.294729756380263
YDL085W	1.09648821449263	0.0406871625158045	21	6.59421287756309	0.0183598782143429	0.00438384166971671	0.00711531002439984	0.00451196760371225	0.00213582848717505	0.00408529581404271	0.00328527701509798
YDL086W	0.810888401310446	0.03068480813695	20	1.92435521769536	0.540304683804953	0.312391799387546	0.280501293348404	0.405738027003718	0.400357735001954	0.334093613424197	0.364792533369289
YDL087C	0.464852659394169	0.142001425439992	44	1.18057953380893	0.160510152696855	0.0511925394586498	0.156181624955811	0.162510214032042	0.161338170294684	0.185596520681248	0.0996759739146541
YDL088C	0.0287717591695222	0.0742659142710173	47	1.00733307948654	0.276792090247435	0.219238055215212	0.316910846857399	0.331195709297934	0.336998473056146	0.275102226856737	0.320902887898655
YDL089W	0.605375459915776	0.0588000487127364	21	1.67408863845323	0.200597634566273	0.17659291747082	0.122834847165194	0.132214611008364	0.185206314813607	0.207292798212139	0.226321154882341
YDL090C	1.24873962204621	0.0685337522277519	24	2.02804134088455	0.141482018531735	0.262279620972081	0.16507095704151	0.158814866534452	0.173104718708037	0.230826162872131	0.330594142576933
YDL091C	0.512508507194771	0.131166777332472	9	1.68544441495096	0.204943494409271	0.167786922377398	0.0670135586482544	0.141362559267713	0.142085908193822	0.121973716202545	0.164463916751621
YDL092W	0.115706023499339	0.0507825755641909	36	1.31541110367758	0.588950060247441	0.671895344107696	0.601756979872165	0.483986902230666	0.438005383994202	0.648380179637816	0.750505869410322
YDL093W	0.242407734942418	0.0768960055153416	40	1.49609013777976	0.0541262770977867	0.206773923025301	0.139987719831966	0.0914994884634668	0.107391864210962	0.103781779211808	0.113684011736542
YDL095W	0.987070326655713	0.0313320497238197	54	3.26848803444908	0.428781351956031	0.704566616160744	0.567513637163155	0.414373697745155	0.541904266125111	0.552904287183971	0.478823618048524
YDL097C	0.181849931929951	0.0412139092538996	30	1	0.858877742715655	0.532244140864329	0.906389847200156	0.639565697109212	0.512247365371027	0.608332309002806	1.10491945447983
YDL098C	0.944017166990875	0.0586732025441331	44	2.25239428672918	0.228009862015489	0.25405345371506	0.225246273802756	0.14171748497031	0.226153091589284	0.222752655915307	0.253092767077402
YDL099W	0.946032936317526	0.0697099617616369	28	1.40601364428127	0.510318711474878	0.520972013319349	0.376176073230041	0.37152399110312	0.450600566421724	0.325259767388451	0.617210166199491
YDL100C	0.367729657330765	0.0357823538297873	12	2.20540064894744	1.76990020919318	1.36912971742908	1.31245294556647	0.382565549164204	0.718051109783761	0.512841469288226	0.948403535530247
YDL101C	0.568796342270681	0.104135553130234	31	1.55746531532697	0.409190472002846	1.22342013572338	0.368979907038283	0.341347434473964	0.284286048714267	0.222805050860894	0.492544547597806
YDL102W	1.00593626627205	0.0560729820211311	31	5.00619509820534	0.0856884680861321	0.577881910024665	0.260041435414978	0.127999372347728	0.171794659821847	0.18603419533631	0.261526856140647
YDL103C	0.377434388976456	0.0423289931870675	41	1.27008252517493	0.418577685668293	0.379527006218175	0.167159007106858	0.137113504754771	0.168537522746133	0.293920294110317	0.473136441997324
YDL104C	0.031688402390198	0.197521643091475	21	1.15788182381993	0.12873015726935	0.187840717152405	0.102741102894401	0.0866327121784355	0.102603776505132	0.103108757759241	0.158382476276607
YDL105W	0.795045520083163	0.107026431802627	25	1.95280810590216	0.0629096567776837	0.266387506799226	0.0556024494332535	0.0556988900287185	0.0295743217272723	0.0784000679541104	0.221169030505097
YDL106C	0.380374965300485	0.168891742292312	31	1.14691257069498	0.40654453220064	0.464408000438942	0.438610644211883	0.373957740677341	0.443364331466991	0.280867796371436	0.359526039768035
YDL107W	0.42722215514732	0.110007449589041	41	1.88872223374707	0.155908390546142	0.0803921652827971	0.084214064829502	0.200262240903133	0.0888551628175638	0.0711958393986269	0.107843777791011
YDL108W	0.402577195256127	0.0819675735141455	45	1.43543298989941	0.294756852143495	0.16442783318143	0.349886628469534	0.214049677107106	0.282744066204121	0.188528503107956	0.268522418993014
YDL109C	0.179484318284478	0.156521603280669	14	1.50919475109655	0.105207000044909	0.107392235678052	0.0932125754564844	0.0774277993635066	0.0466219519769843	0.0706805271796325	0.0565582698326616
YDL110C	0.408960942073878	0.141785268243223	25	1.54555540866746	1.32015553639106	0.14092567816623	0.681957333681059	0.433710048609438	0.162365962352885	0.222360633750582	0.136003287260639
YDL111C	0.985073500307644	0.0462710527728189	53	1.49564657204256	0.886746267694131	0.45798157270208	0.554918187944126	0.599463804732959	0.933489428800667	0.835539581506137	0.99608573644715
YDL112W	0.340426273113564	0.0462270601364281	42	1.20318465552278	0.295755749654409	0.575860408438585	0.588653553518302	0.643275148571096	0.469566089831257	0.721589543985356	0.510577250028706
YDL113C	0.209752856142606	0.08660910417904	12	1.27489744206056	0.219361577815594	0.10155004031811	0.0438543875196662	0.0757762084947602	0.140539911363166	0.0310352654946202	0.0971441187237559
YDL114W	0.935108563732104	0.0532524646714217	15	3.89419754602033	0.00948617783678735	0.00641840692706359	0.00498551648481486	0.00397867722614735	0.00325173942377141	0.00379220246763403	0.0037719878013187
YDL115C	0.522948324770554	0.119771311283644	1	1.36811787477793	0.485752751583233	0.340961452344047	0.317633997722169	0.298793407845701	0.307407383233854	0.330660415809105	0.323463493694957
YDL116W	0.251566438190361	0.07845526345707	48	1.10052717998451	0.504849812178696	0.452424026946892	0.613422399439414	0.635655188494113	0.683389317770754	0.663258957490505	0.555803433038138
YDL117W	0.740973274875691	0.0934803160385766	24	2.12126516576692	0.234616941305609	0.356133106291413	0.263952438676801	0.322401798779207	0.210914517026113	0.75566040594371	1.0890628117155
YDL119C	0.0845953769199879	0.16083075208532	21	1.34157436667155	0.232970801930485	0.126847127373553	0.156453256300873	0.128947756378002	0.0897287554086393	0.139937279403172	0.322841920330215
YDL120W	0.185137937953325	0.0360186195052622	43	1.25388439825216	0.38095523209912	0.241219672824624	0.315657147304739	0.155143974058552	0.310069508994862	0.297831389580158	0.295842191635569
YDL121C	0.142888590394342	0.0603077025207634	37	1.68269480769284	0.342335562347557	0.736433382012709	0.445679765400623	0.511085771117682	0.574373529445346	0.440301383616774	0.596368985096304
YDL122W	0.197539575594429	0.0801155994326125	12	1.35626767338894	0.562332892851778	0.74099449931489	0.498435957059147	0.746508247718841	0.674785465977767	0.700658904142176	0.624058052982149
YDL123W	0.509277735303141	0.093413464522774	23	1.42385351125554	0.409273737402565	0.174052455738117	0.317185714105917	0.34817469564588	0.199135333866945	0.302075179112255	0.28472032559133
YDL124W	0.155920980307594	0.0458645533766982	23	1.27950749015412	1.89008898141663	0.805876728262859	1.04820265589833	0.81138972624197	0.695269612710532	0.567854898998809	0.529457708270655
YDL125C	2.64853458687851	0.0305915779092489	12	6.6160449529538	1.68839208544292	1.23161253933661	1.29971013004346	0.523189938973384	0.570634808035771	0.622938097586553	0.555721274555209
YDL126C	0.532428789335972	0.0305359678059058	16	1.42453228621389	1.42332705938678	0.957147038114706	0.635760405563683	1.25231474997443	0.647803120599159	0.877668155309226	0.903061757343407
YDL127W	1.19895824188393	0.0789424815645561	28	3.2206612568968	0.253338621016993	0.707715147773709	0.381621359129294	0.260095671983369	0.089799041131081	0.242450947374903	0.763039532142834
YDL128W	0.426978715651821	0.0565826406082109	12	2.24991874259862	0.337574338638584	0.196977198290406	0.166919914726697	0.251541664946943	0.479786982914725	0.506777674548751	0.278924799707809
YDL129W	0.0944017411695104	0.184867364529537	22	1.20923843176625	0.0959258854218902	0.178196203414572	0.140654486013644	0.1487688401251	0.17221626667165	0.149955911604259	0.214184916900422
YDL130W	0.206498775968841	0.0235856896467782	18	1.17272042198621	2.14942715714265	2.26001385789404	1.59612300869183	2.65518885723026	2.71493557729908	2.79970956050733	3.61672974957318
YDL130W-A	1.31337640913954	0.056063079526262	20	2.6078373269468	0.927036788409167	0.0928062817111468	0.141476633061417	0.0556295923618185	0.044758502160228	0.0605345538420544	0.0704512644458162
YDL131W	0.113426907207041	0.0477773819061206	20	1.29247249823122	0.807768260899131	0.436814261794905	0.617969698078012	0.626564052355814	0.515157089839981	0.415900291589178	0.595963769024557
YDL132W	0.741260374455476	0.0681663574044065	21	1.45337634496166	0.32242446262534	0.182885997203271	0.299050974429077	0.276449508315548	0.215487028387595	0.224050301288754	0.17499101248513
YDL133W	0.0800066484879061	0.0710053279233496	42	1.01867578082031	0.415770335294227	0.265189460606402	0.320906215281722	0.362545534336707	0.353831599859171	0.298294316419965	0.348314080255876
YDL134C	0.347533545434837	0.0584567590321668	56	1.4079023103233	0.546762799052974	0.237503110856671	0.277638405607005	0.328236806392191	0.453675020652494	0.422288473326254	0.318466694383713
YDL135C	1.13817094318626	0.0331196844065133	23	1.66801011200215	1.06027635554395	0.446069803563076	0.38918806796281	0.364822455724326	0.32089792179403	0.368377848346114	0.664878315967637
YDL137W	0.361645768586554	0.0258900929102575	43	1.42185105357801	0.811489842039271	0.319589830059554	0.682701059312601	0.659644868604392	0.534244660483458	0.480806834145416	0.427901111071328
YDL138W	0.714032223786492	0.133998716412732	17	2.0853918426973	0.308688209416148	0.0843302349121911	0.142312437688212	0.0877050990532018	0.132783102620031	0.193860154486863	0.203311087786464
YDL139C	0.564455062393773	0.164166265385925	38	1.29340783524558	0.152466195876904	0.125410043325755	0.202776049103595	0.107210274805616	0.102639296662425	0.0967105397380582	0.111456900263033
YDL140C	0.459647286870664	0.189822812057608	11	5.28462556324671	1.54093232131481	2.21108779146372	1.20851857809259	1.21765361701119	1.09575056926312	1.45303415762372	1.5615376297215
YDL141W	0.232622194303091	0.0754023154844823	6	1.33825311831364	0.363319747937056	0.316856590580246	0.270609551730684	0.276120155506261	0.259940636996208	0.304545063483239	0.277516846465696
YDL142C	0.0956845962280504	0.10186240932218	47	1.14456058295589	0.187882578733686	0.10047722963439	0.181931972875712	0.129822172573145	0.208623354600523	0.127721458112332	0.210736553279342
YDL143W	2.38534312073542	0.0273378182586127	3	1.81053868808851	1.58294192452348	0.783594513448359	1.15230272405709	0.934448225162104	0.944711489025472	0.838457254850635	3.09419929839139
YDL144C	0.39485525457579	0.037007701953445	24	1.53015298767717	0.17467664868158	0.165208590039313	0.160216369251106	0.194197894027282	0.151650694256731	0.190885915422233	0.117166357347531
YDL145C	0.258076925894985	0.0367129906508689	49	1.1049521201576	0.705315625703625	0.73629754184534	0.958791517887257	0.565940098212561	0.720483021299769	0.721347231645775	0.703336262072238
YDL146W	0.453460707484044	0.120858593639234	27	1.36543605850054	0.21975981317899	0.187766417890092	0.181378872038082	0.18569119728097	0.159312758401663	0.140147105702931	0.131302845990733
YDL147W	0.117578577741231	0.0511950321016368	39	1.16127903682816	0.817554010156872	0.523547212594677	0.585525090929957	1.17528655456094	0.90623418063139	0.787590885988572	0.938214484314183
YDL148C	0.0764601931369433	0.0702630473185013	54	1.21613085777201	0.482655122853627	0.85863769698229	0.6677289172504	0.702099464001052	0.814928821406884	0.985054713402466	0.492308260633641
YDL149W	0.42055826700781	0.207911376082849	18	1.74375237292463	0.129986896568818	0.0809367493121887	0.0646121444653029	0.0504772027885751	0.0547126016195041	0.0744841893974605	0.0816247526299219
YDL150W	0.289197873589134	0.0597998078306464	44	1.00290015888505	0.309386604473703	0.461694365047839	0.182243668896432	0.379754337744271	0.318014555532838	0.440056959272672	0.434533220710314
YDL153C	0.442993726333831	0.0457173930472561	2	1	0.308990828104767	0.82903492758527	0.309564666887267	0.333783225580428	0.76933971277722	0.463819375436752	0.366200084944197
YDL154W	0.178095811896589	0.121046022398824	16	1.3702887693921	0.185870020178267	0.200398214698188	0.161738082376021	0.104170676251492	0.102197736306643	0.122690613307885	0.155728098012048
YDL155W	0.59306500479155	0.100741863079053	52	1.66129186836852	0.382924794105779	0.798660666022146	0.797738414536633	0.669175596546256	0.578650902409803	0.78550947348304	0.507334931918032
YDL156W	0.259362516833622	0.141488259356547	12	1.24122481479455	0.431490354841122	0.597036230311876	0.266924570577295	0.089507567238626	0.135175443071701	0.318881008530188	0.476954616479169
YDL157C	0.364266406570641	0.0280215714268292	48	2.07309622289413	0.501229200949568	0.872119347506489	0.683770515922247	0.335389901171861	0.258390580202496	0.45413865632034	0.921632642071671
YDL159W	0.0876748764687552	0.108813123091514	49	1.11096625998802	0.370812388019275	0.0583451837349859	0.3759922101986	0.170913711558035	0.324919904994943	0.271629792699866	0.240269540007914
YDL159W-A	0.0124087922986904	0.0513914162214607	7	1.05669725036016	0.00368965678919452	0.00538212565255246	0.00344807509869834	0.00557359099912176	0.00378837183182987	0.00529620766372502	0.00386865767311864
YDL160C	0.49219985632806	0.0428972801918885	19	8.16324212725812	0.243985192127131	0.331159883591361	0.29382580617634	0.232918425678835	0.311051584755818	0.310036412063706	0.316071803089711
YDL160C-A	0.259144879428059	0.0820620438096977	21	1.32252407267299	0.463225666051513	0.423885941544729	0.434799480139329	0.232546539083356	0.272799287540271	0.340954979085442	0.471836746521603
YDL161W	0.294809635568841	0.13236736475373	25	1.3597768189401	0.696293092703818	0.74949119007746	0.462184095712909	0.345175113282873	0.461669500392826	0.506625027246071	0.538971543153322
YDL164C	0.783386028995422	0.0809758009354548	33	1.8302948438259	0.330945005187574	0.861832630310877	0.164153930360052	0.138374874267761	0.0457238542273966	0.245545129288147	0.709572910243879
YDL165W	0.298678613163256	0.0641784045111453	23	1.63734085803626	0.34733193658167	0.422472101883512	0.54769092043819	0.361316590772684	0.312774418866253	0.369707100408617	0.396547690798078
YDL166C	0.749850555908867	0.0531162912897281	47	1.70737238226735	0.667532380665095	1.04979627456933	1.20780817219671	0.859935618937838	0.862093211230472	0.898196511178286	0.950966625494301
YDL167C	0.756124211684068	0.0774354248121155	42	3.02500303495209	0.269130999634226	0.55547397700082	0.373351382200737	0.474011341652482	0.847731206789851	0.717573180039909	0.553192170584056
YDL168W	0.116720983921581	0.040568853904419	16	1.29378413127001	0.885202705732102	0.568378869422793	0.555759784038977	0.472034893607519	0.514479749340776	0.507270499150385	0.544795481346716
YDL169C	0.786656623246004	0.0658139289021748	15	4.30098174216114	0.106709591942864	0.00699279843341624	0.00874107427424525	0.00477095143054711	0.00449655833197018	0.00477296916303753	0.00311510475274385
YDL170W	0.298634261261544	0.0705451482387217	22	1.25032401593922	0.188502468013553	0.123784477138116	0.261544859367233	0.160034127333251	0.132865490323133	0.150983491883084	0.241920866115292
YDL171C	0.160184822438951	0.04262361354961	31	1.30072219951359	0.551884417177183	0.536006671343893	0.586778053100415	0.396461180123419	0.433878965773572	0.559958610095413	0.34438273687925
YDL173W	0.280846833601769	0.0603949421318893	16	1.34977968624001	0.780815980484193	0.459508032952136	0.390920727195992	0.421014513166618	0.382054812310077	0.314769979607102	0.489649530478018
YDL174C	1.17713739136669	0.0487271095691874	25	1.52757196573346	0.44614078518586	0.658024555574273	0.173808751703611	0.317320308812943	0.243536829969938	0.26615685707043	0.268550473401129
YDL175C	0.0352553559997899	0.121624452629116	17	1.07580462098931	0.290999308138433	0.26495688186207	0.265006638102908	0.260464171331611	0.221606620201775	0.266711913353013	0.220549653301306
YDL176W	0.155506172532561	0.109670437809274	39	1.06856335561793	0.170076250226201	0.11921636464203	0.219240722433693	0.230362623011693	0.189661265855979	0.108960866832136	0.14598820631115
YDL177C	0.528762686393775	0.139732723352962	57	2.2870903220229	0.407933996885816	0.154607162084166	0.174816477241491	0.161634284263182	0.321588690148559	0.255124014683184	0.347890500097533
YDL178W	0.278625678784419	0.0809519920402207	15	1.10648510109609	0.534943665681533	0.438707522530568	0.446285397647991	0.389809963449556	0.694168808877872	0.444004595344237	0.494015774627256
YDL179W	0.225716280217914	0.133134850457581	19	2.58182420030445	0.0554167956963691	0.0873154462804005	0.0666061293039369	0.0592593499415449	0.0405976062884613	0.463374992728043	1.58244586382109
YDL180W	0.0858794199388866	0.142373099931866	58	1.17063748837588	0.467827295030687	0.251899786604336	0.348655076526374	0.384742301204425	0.347848460665967	0.496480534506827	0.332174813119335
YDL181W	0.435208951910868	0.0560396140457213	18	1.66762948853763	0.365271691535029	0.192312750176126	0.21025686393184	0.0940904581180789	0.0714201051161892	0.0601490913574002	0.0600573803652265
YDL182W	0.171862876306774	0.0436482052699373	40	1.45460699227612	0.996687212669286	1.61733359430212	0.968997338916647	1.3113937714051	1.49800147335311	1.56807951904604	1.2941654618846
YDL183C	0.312310536220537	0.12279150869241	57	1.65675094263963	0.150268159647453	0.0657056569751203	0.119783540891167	0.0694208367332255	0.113096399127801	0.089079770713937	0.0714327487399119
YDL184C	0.104384073940683	0.377869814269796	3	2.59460274458756	2.08240321862108	0.366199501246234	0.582688832637966	0.447070182497348	0.650669789364989	0.998476526323799	1.43985297578925
YDL185W	0.415364138340107	0.0179008364744899	29	1.32003133369291	0.771079275218579	0.605644733089182	0.803717364937695	0.59181464891603	1.10761988598552	0.92307094341273	0.730488659914694
YDL186W	0.153501588365933	0.0372945743516231	47	1.96779481517645	0.00344282975110729	0.00114594394840409	0.00407244824357892	0.00405883280137115	0.00361305384604151	0.00314425551827893	0.00318912004664407
YDL188C	0.12964636025001	0.0621826435308196	13	1.20408674539354	0.580911287690318	0.330880412749716	0.482028189671519	0.366473605818453	0.403211731069408	0.402105875566191	0.415931402517454
YDL189W	0.13996041534359	0.0743340179860549	13	1.26278983629119	0.483099410119492	0.551968682081651	0.567012184131979	0.521906259758172	0.592507746331118	0.525601783258772	0.52843343786157
YDL190C	0.288284832992969	0.0523113992304688	52	1.05433000824473	0.437641886826319	0.241742613565295	0.33484436363358	0.287972692062942	0.239565787941551	0.364754905731928	0.305453868982314
YDL191W	1.75057217670323	0.0167662381092293	10	6.34129980533593	1.92040769203611	3.20927154360301	0.872667645584037	1.00648549747035	1.55723520146296	2.07407289584185	3.91286785448047
YDL192W	0.0886771123436478	0.0228210103972101	14	1.31058668996934	1.39944438111257	1.33319735879163	1.5901994761064	1.73954350582678	1.3633815260397	1.39064910196968	1.91494519937161
YDL193W	0.803143367196689	0.0523251733615977	48	1.85719537244712	0.196175228812755	0.131538022431981	0.151426620126243	0.210455391657333	0.234743397364803	0.197589679173941	0.161316191012292
YDL194W	1.02251954368976	0.0612337356876417	6	3.51978901981732	0.117707841485778	0.0606880614912367	0.0357548979133119	0.0535222126577436	0.0505988705765778	0.0726756972310369	0.184596853837837
YDL195W	0.0548107909401183	0.0627112819352642	26	1.27414839426307	0.498995994515903	0.676139565358293	0.59115933094915	0.549801363053137	0.389637250991723	0.425923641918416	0.517001345362581
YDL197C	0.101118869855558	0.138117910799179	27	1.18850364758797	0.120183012531948	0.412850638551267	0.149581822311302	0.160313544838422	0.0560370878293218	0.0605773888742228	0.205030278839484
YDL198C	0.396022350842678	0.0472756921340259	41	1.21252032481989	0.591153642360347	0.478179269383927	0.471066641234764	0.447076390476793	0.461894836360095	0.413643994683355	0.394173704921109
YDL199C	0.288161631848266	0.149310937781886	18	1.48793495920654	0.0713886552742626	0.0582046349957407	0.0502283506427679	0.0554122098058993	0.0344565252975009	0.0439251780316984	0.0388933025832564
YDL200C	0.119323880591204	0.0421417243001678	9	1.2141517152476	0.209982779129456	0.135283687078517	0.147838556428629	0.128504859122446	0.143995162573888	0.177077401706358	0.167034827149061
YDL201W	0.218941737351489	0.0366643320229469	18	1.14672070223851	0.334223093502777	0.528336956610469	0.419138085722424	0.340024161671327	0.364712251874276	0.391807455535701	0.640304410695059
YDL202W	1.31679382505892	0.106709983143649	44	2.36086746738445	0.448410787141584	0.353188033666671	0.290040455276708	0.75218441945513	0.627653332961922	0.606598238175802	0.52938343780016
YDL203C	0.514742028845825	0.0995957731406034	60	1.16900418642143	0.217713122366447	0.220154083431441	0.139812524673413	0.202472803845847	0.224556240092881	0.245168941652218	0.335673398471163
YDL204W	0.127187685062809	0.122102537245865	7	1.72030943376271	0.206212393392858	0.0871848400536573	0.0530385456063788	0.0584881040447873	0.0591965994668141	0.0636697140044069	0.0848229129440403
YDL205C	0.420613210188516	0.0501628607944606	5	1.88877385424304	0.149725302838153	0.125223352299202	0.0911253796758102	0.129328903316596	0.161648729680656	0.165835664416856	0.241013717876911
YDL206W	0.12193870817288	0.0881158969280438	18	1.30927826604724	0.108688645478787	0.0934279266059422	0.082722089507469	0.0710462521619939	0.0619331176198582	0.0570220278368957	0.0881705102895026
YDL207W	1.13760023358946	0.0665045293161264	50	1.37669625728028	0.287341730455286	0.203276729873619	0.231236441551246	0.29680059415864	0.253483012812087	0.315467094448103	0.220359007436019
YDL208W	0.745899765608578	0.0333413449500327	49	1.67659232272941	1.77261563637838	1.64332453988138	2.14694003033885	1.10569674109451	2.66982327127106	2.33821602384902	2.38995026014
YDL209C	0.128442016328161	0.0726762091258298	3	1.14097459619104	0.187454388419907	0.227793206994407	0.240680211462134	0.223103857884785	0.217445196804642	0.220727677343114	0.419416398827506
YDL210W	0.111338973578196	0.058559537817206	3	1.04196162994358	0.0397573389520034	0.0162025413721922	0.0609751478333014	0.052333782877645	0.0390840782414302	0.036057650591712	0.0265954116543239
YDL211C	0.278408426209987	0.109220046629842	43	1.29128269608885	0.374481055169593	0.449054035519669	0.221240792638923	0.363570445061019	0.11389016237608	0.279801185968214	0.351495439467086
YDL212W	0.344253776848809	0.0151924839404267	54	2.70712797800687	0.471481181082212	0.422324997725641	0.359947348774704	0.453994816193619	0.437373343377306	0.691010274206808	0.720338849990353
YDL213C	0.338086518625362	0.0400513877728553	12	1.41781087277124	0.629300613553139	1.16267924355819	0.662727850449009	0.903238507996908	0.738282207426524	0.948831447954831	0.940586144649432
YDL214C	0.275505946387787	0.171511739518205	10	1.59119685774967	0.0675857007826008	0.0647510423533351	0.0334060795901569	0.0236599959480167	0.0209771859095207	0.0359220305807833	0.0274571426629568
YDL215C	0.0451676168396693	0.0560447752207051	47	1.07973679957542	0.388254752768175	0.0976697411899964	0.301217699827409	0.330747090481188	0.179516156379899	0.192611834516824	0.181772205655394
YDL216C	0.78411179289037	0.158454965602982	55	1.55060387120352	0.173668930261465	0.0937281354788382	0.104336506372308	0.120386311009076	0.129662415388213	0.0808302032923489	0.119150667521849
YDL217C	0.106499009194125	0.124153724772656	21	1.19937649670786	0.399370859192171	0.347608281159091	0.31944959080475	0.29538164621893	0.462543102764143	0.319492538627195	0.462561996258189
YDL218W	1.35282555691392	0.0878179922725393	7	4.15503942917871	0.0179096059788554	0.0109817991060822	0.00585908742491081	0.00771981729448326	0.0104271961710243	0.00927334248546431	0.0225885328934597
YDL219W	1.03038584198186	0.0442418709077668	38	2.08440222674009	0.233508236977428	0.707636856180448	0.422013799173003	0.123152063232448	0.33678214194042	0.322691500124382	0.524730156342575
YDL220C	0.347936345195485	0.156947109548646	23	1.73660611718984	0.0719535895678124	0.197639656893382	0.101498089027316	0.0790715343898251	0.0466446184177136	0.0975978784453781	0.0673874314381614
YDL222C	1.14516131749834	0.0568168689144925	21	3.56673439167315	0.0884277757766021	0.0250741936831074	0.0326240903178984	0.0300149299960166	0.0135401924854663	0.0168062780301729	0.0150955646068539
YDL223C	0.33020531108048	0.0846286442387401	9	1.50356554403945	0.0931874211259822	0.0573113655739747	0.0633272722921058	0.0501654889310989	0.0479700284420051	0.0462334880917241	0.0418133408942081
YDL224C	0.291053715533472	0.129865861885444	36	1.15929095571953	0.562358708486025	0.466834016961469	0.627476843352585	0.77187638067966	0.575562815873066	0.800948548087297	0.478345844672307
YDL225W	0.221365288503607	0.0789941571707569	42	1.43258297531154	0.502081365373754	0.511386992476989	0.428956520955551	0.919677481350387	0.414997098086938	0.615338034258263	0.538883039521921
YDL226C	0.33550294805828	0.048178901325002	22	1.18640815652665	0.328953148435291	0.333777019257108	0.303643536329402	0.286736382321418	0.258037048079834	0.284969188119168	0.333424727987216
YDL227C	0.716911879950312	0.0682834737432106	14	8.29282017053626	0.066299918908501	0.0401242372673081	0.023725107675641	0.0129951556125673	0.0136146177555219	0.0485021566329776	1.82075985038123
YDL229W	0.872045836346847	0.0207639422280572	9	1.66551081455088	2.19510538187142	2.41316071598167	1.56540500240157	2.64531410473742	2.36215790125511	3.12353324580682	2.44960429607664
YDL230W	0.611597405906032	0.0624141728513294	56	1.95797953065586	0.260054343179989	0.105945090916755	0.0992378295111745	0.140375488959671	0.123271548198091	0.150890981410833	0.196854456082193
YDL231C	0.239209853334602	0.0963706409503466	49	1.31451698553223	0.353202449809918	0.254716793364972	0.363802957313356	0.278619754264037	0.495357593171607	0.420478410831701	0.375725655074666
YDL232W	0.44590508932029	0.0860847535748828	45	1.27130374816292	0.92017117573028	0.967646348564534	1.03456769066073	0.826898301932626	0.712727323382559	0.760484573106152	0.723655327132165
YDL233W	0.829795331140874	0.0630258145713238	52	3.88389563338428	0.218370404589709	0.136318137216851	0.11227495235524	0.175949663989533	0.210945616526604	0.27666018698097	0.260527360838241
YDL234C	0.958794324196466	0.0730809957330235	25	1.66819923538086	0.460590904034313	0.0222429626151664	0.176005154645922	0.239562025427427	0.125507482678536	0.179823815072016	0.101070080058101
YDL235C	0.21196634855759	0.0731313366510101	12	1.03938435377271	0.794873993607553	0.539318432790294	0.748026251406535	0.69689897677493	0.543176142901582	0.467298987357789	0.845919997408716
YDL236W	0.515245048121064	0.042122459478745	43	1.21727072948883	0.760320210167127	0.853739046428264	0.746567107634874	0.821754923849984	0.890850014346824	0.791074635160355	0.860901208941429
YDL237W	0.165803127463775	0.0335451326828943	26	1.39150200025752	0.186755830588684	0.150322144038252	0.111703889754746	0.122011826393652	0.181274091919885	0.170873299783145	0.139810347445985
YDL238C	0.953156396258961	0.0866020324756557	20	2.18376334669409	0.117256863606263	0.0278183218421139	0.0511225560747702	0.0381121697906743	0.0176372961615848	0.0293386113594051	0.0247266954953393
YDL239C	0.0561652233450589	0.13732295913404	22	1.09040675326226	0.220907351256417	0.0655932312711321	0.0965635330593603	0.0433732838464709	0.118974581030463	0.0551033358669755	0.125856827851331
YDL240W	0.243616180596255	0.1279078417406	12	1.04721355344502	0.210334989630642	0.27090349768031	0.372661661517296	0.320548415197342	0.315794587940866	0.279683233051615	0.215529128534121
YDL241W	0.77087142534215	0.0725470447466331	18	3.55133863127158	0.333246683751845	0.120461265616714	0.40722583928666	0.249240948181782	0.264495803736755	0.249519521475336	0.552990633340038
YDL243C	0.13952937434039	0.160279292001391	14	1.41060863532524	0.628865963474456	0.253182599756749	0.149124645723116	0.139288506627195	0.133462844685479	0.102039098758376	0.158884945096393
YDL244W	0.194017875917723	0.046767532602598	60	1.30577688619518	0.126201589443985	0.0798001274424726	0.0720958226148865	0.0470256050641522	0.0428969554003798	0.0431380938386295	0.0505883136054083
YDL245C	0.161373736145299	0.0299398805592097	27	1.738313560035	0.00168758588675753	0.0022040964878166	0.00272142857971268	0.00332965787882679	0.00120007269932063	0.00365958094569178	0.00275914079064895
YDL246C	0.101634385257421	0.0461614768845474	16	1.65452944184364	0.0487071241410339	0.0373991897999943	0.0324136490636956	0.0298821774962448	0.0398725818078294	0.0383974164902492	0.0468354485838949
YDL247W	0.214962776442651	0.0748165203977481	14	1.63094344499317	0.0153189645463805	0.0216807974893659	0.00998940624941238	0.0142152483135578	0.00894454553325719	0.0146711552061576	0.0151456748362715
YDL248W	0.199722474246481	0.0804301144884765	24	1.40423398424615	0.197094246927799	0.247459629929289	0.123444478932379	0.147584084224437	0.251164563245477	0.167790798360804	0.232616092367325
YDR001C	0.242351971596774	0.0531303023176474	23	1.49483729415618	0.505878024405855	0.147309849926495	0.225493594709323	0.161734209044597	0.0871922827976067	0.168285240520041	0.101928139699502
YDR002W	0.555813792810495	0.0239212986803181	22	1.89699958783312	0.945456214753991	1.14788151797743	1.26837685735533	1.22954163112589	0.87518992221892	0.908746114783114	1.15704063415843
YDR003W	0.353242237701241	0.127202838621532	22	1.26287958786465	0.768302404128571	0.462423769593211	0.57632398907779	0.444819183059453	0.413404808054557	0.419135643098139	0.415419440789327
YDR003W-A	0.0855337605375857	0.268498750709954	7	1.75154906503207	2.79830562024912	1.31426013547564	0.983060667000212	0.838672318054378	0.578042510539191	0.880597560027394	1.0706720560715
YDR004W	0.979377082942419	0.111903316406079	2	2.07454655635825	0.561781435673486	0.349375033920218	0.162299354429076	0.305478753171876	0.110046447664903	0.308630585818448	0.599250409953499
YDR005C	0.145824283173379	0.076897065315666	52	1.14194620204725	0.418330883832428	0.306612714583997	0.250761734609446	0.21492455009763	0.284385856833627	0.240239334229172	0.3317811852105
YDR006C	0.637504256186443	0.0833112291626354	25	1.04651403864289	1.0427991218916	0.864553411684095	0.819565031300969	0.819008994216062	0.800680479264741	0.872033474729811	0.784775646039782
YDR009W	0.373845108746427	0.122149709370713	23	1.41234909163128	0.0652811936606983	0.0313777476668146	0.0659454533171595	0.0250537358599295	0.0468436522625485	0.0306974969243391	0.0499031273176658
YDR011W	0.246348100637518	0.0552482526561318	3	1.60512843989698	1.08375452091476	0.483798983554044	1.37916932650672	0.946563530565767	1.02347211086834	1.37164068726092	0.519199653481153
YDR012W	0.108753582797168	0.0251327322820027	19	1.8075252528407	0.736566323846701	1.37766206062646	1.11238618609208	1.19086874431083	1.10432722687809	1.45383142198134	0.980966824577147
YDR013W	0.415409825880085	0.104503134826497	32	1.59469095725074	0.535689379988338	1.10995446175295	0.657913428525673	0.459260477666863	0.43282170816167	0.345755710641246	0.713047895854962
YDR014W	0.166678408605102	0.285867914233025	13	2.27541362713172	0.167063123958518	0.275732712464551	0.155193127484527	0.100324357298257	0.0892560947559141	0.130533941718873	0.215481672041501
YDR016C	0.270858578678163	0.0944071054557668	44	1.30858878123112	0.453028436407985	0.670833576214526	0.926782001261783	0.524312575623865	0.451008519578196	0.465697398223605	0.415999707122856
YDR017C	0.363179444749183	0.10677082586489	23	1.12370766516022	0.373260918794859	0.573372022737915	0.519643451431983	0.45645788433797	0.475715384298572	0.476254979321731	0.371778197438354
YDR018C	0.87569728297666	0.0835952936018578	16	2.35124675116667	0.0494830539162369	0.02747044796142	0.0206574370888942	0.014523790869707	0.0113763033774839	0.0113288008734971	0.0108128657481074
YDR019C	0.694953699422325	0.0782959056746826	18	3.55626321176101	0.810773170915095	0.163301142292008	0.280822727789442	0.250545919152266	0.290305093602385	0.294792611366471	0.233050913748665
YDR020C	0.202209517922253	0.0961752829384157	49	1.49293570301253	0.152625503697275	0.156380351051109	0.0815038653318833	0.246844782325857	0.212321989608732	0.247553450588362	0.215675398990735
YDR021W	0.261027705114761	0.14829055916308	46	1.68868648532379	0.444702019291884	0.523880603366209	0.567672725538441	0.688419864436938	0.765158485156873	0.709160762938835	0.630792721771146
YDR022C	0.407041835167355	0.0960405415137818	47	1.25371223496383	0.264617613295332	0.140941447540841	0.15569142961936	0.237099508661542	0.152580881284777	0.127927323785415	0.104117260096311
YDR023W	0.514056449008866	0.0221662745245969	16	1.63194051554949	1.19481486253258	0.661190586153407	0.653006347040092	1.82905721304566	1.19264129967238	1.29619973281213	1.31094244886317
YDR025W	0.360613178083711	0.0176622547484088	21	1.45917884760973	1.2181089819882	1.14629355756279	1.71914071998881	1.54356494351066	1.60536686294797	1.39461830025455	2.13014960825403
YDR026C	0.0680781415803375	0.0501300605542453	31	1.28999617525886	0.135438307162411	0.172159263609131	0.141264361439281	0.166718638364391	0.140656778594682	0.132917878621309	0.0899046607345258
YDR027C	4.02032037076087	0.0723984767820451	56	3.26104501481196	0.264924692163466	0.133897422244389	0.172330267706369	0.194022613418925	0.156575668110355	0.348213409794294	0.157688821537242
YDR028C	0.192921240037286	0.0860015163184534	49	1.40427228553126	0.376191217554118	0.219840234767103	0.279761510118754	0.250344893087138	0.242319969860665	0.247520710576674	0.200790766274785
YDR030C	0.174997868173777	0.0887038464115772	4	1.11436177068496	0.0615488600964144	0.0650097556878295	0.0804592056881216	0.0582132777367323	0.0656649311571744	0.0898249066747525	0.0629391303503428
YDR031W	0.10394146164727	0.0882169563911087	60	1.92761794026783	0.168028653835339	0.0734482259399572	0.0898718480695361	0.0766514132151967	0.0921435549286431	0.07035015180234	0.152162682652033
YDR032C	0.613320280486832	0.0173485191974213	20	2.27963654430547	0.875831848691163	0.0541067856721427	0.196817437843301	0.147833018648655	0.10172316614755	0.14210944226579	0.296196008018789
YDR033W	0.55839441172265	0.0334892945924487	16	9.68244269648684	0.134393241006344	0.215881650167874	0.140035136342391	1.65143261747619	3.32886759352155	2.44848425833596	1.09733334007608
YDR034C	0.432770945351634	0.112588936349661	37	1.12600925613411	0.300151519779696	0.348311873721125	0.336316574731104	0.307725039304387	0.446479905712951	0.389738467688241	0.331941230758227
YDR034C-A	0.599966668846646	0.123956094023749	27	8.00657813570752	0.0275791313240427	0.0612206415426981	0.112140593698575	0.0372035333254918	0.045198237873678	0.0261089383711687	0.0389233505987231
YDR034W-B	1.35819621574258	0.0448426830579176	45	1.80069499868855	1.08019309060886	0.0198856951778544	0.0362886027227851	0.0288975785600271	0.00553989516046219	0.0115481016880631	0.00471660354298018
YDR035W	1.54267573710112	0.0342557320483898	18	5.53027065481987	0.882905407648005	1.17197393398303	0.353262937649029	0.711505225274505	0.448412296934234	0.643346082369572	0.788828499606859
YDR036C	0.247646828525549	0.0370537222868258	59	1.23265205725617	0.313261973917057	0.131829266011909	0.221766144754583	0.211428038364554	0.309636026250636	0.16262835369273	0.479248325962676
YDR037W	0.28545490564055	0.0273862195454333	22	1.66630990001722	1.27136184293401	1.58823255579397	1.328911533331	1.40900849286977	1.9119540511195	1.48154375021085	1.74105258689534
YDR038C	0.578512751698085	0.101947501783022	10	1.80649346627605	0.450161172053169	0.495168195324484	0.35070248625406	0.350527152763623	0.401455862978519	0.423742134012171	0.329672449310533
YDR041W	0.252183553012799	0.070119851315424	24	1.04614498660544	0.530142765043398	0.26149658636522	0.402776424332207	0.429249000803925	0.318380604356663	0.446416171043208	0.524089427810652
YDR042C	0.628291055121995	0.0501434674456313	39	2.33742074461136	0.0256352615814895	0.100623134695064	0.104173942329087	0.0695140959380414	0.0542965881208146	0.0326388930040162	0.0395316148510879
YDR043C	0.169767549521416	0.118516775445835	54	1.03687252571864	0.298153447879851	0.215470037065287	0.257160441133844	0.147517963728752	0.157079096855552	0.169338995795799	0.398329521899775
YDR044W	0.321647837448714	0.0283897447197278	53	2.56470517560354	0.180943587919434	0.0850082370021816	0.739990217093973	0.334967874297599	0.124369389015402	0.412288092936232	0.418075365572727
YDR045C	0.370171993612103	0.0496603015826971	43	1.23531344406943	0.584646269256551	0.77039596796491	0.902276871054548	0.208816159073327	0.817173141072492	0.645606704210767	0.767472426006205
YDR046C	0.203702448169734	0.0834473813744728	52	1.34284334697291	1.30149907308289	0.933649501794822	1.44531338595853	1.36363491583898	1.25135552048313	1.5978749828919	1.14534173031997
YDR047W	0.765168507330633	0.0612429488595795	48	2.73552151429347	0.460991094373577	0.357547216774706	0.738092997070965	0.207970021847087	0.724906015480051	0.701184818208174	0.862239340095951
YDR049W	0.581483000423068	0.115968008370435	42	1.70702566730178	0.247690487645058	0.196017109457161	0.444895708185922	0.325054415257428	0.363839330781397	0.355296199491181	0.26949359909472
YDR050C	0.0393746291323778	0.0241219156635421	41	1.07698289082682	3.09350118530858	1.38498851406397	1.41749046852303	5.89017760803097	2.46459867052041	3.88270856424311	3.50157122596729
YDR051C	0.103536429171382	0.0579213534972302	44	1.07206586363931	0.293337633238174	0.196698191403559	0.242803589506219	0.373545863711733	0.312195289737114	0.249469873011003	0.383032057776942
YDR052C	0.100383673073945	0.171582276896173	23	1.45283901309028	0.307325234650331	0.624906470019092	0.488113631760047	0.338221654163858	0.31398515168886	0.267532473420967	0.416135349328183
YDR054C	1.21884230320642	0.0912591322223969	14	1.28193774904079	1.20222491560679	0.797185798110105	1.00299110371347	0.962411894881289	0.849948031064266	0.981248874193604	0.971960904264879
YDR055W	0.291823300890328	0.0810527395074617	18	3.01171850560001	0.697335986334684	0.16911295151274	0.0687295920914126	0.0582681316528355	0.0303119090867519	0.445530249221621	1.9475224463191
YDR056C	0.757286829470217	0.0316739951886801	12	2.25029193474144	0.272340527984879	0.254388632361368	0.270544894863536	0.303844956110051	0.303874319176273	0.352594975849593	0.380523138469066
YDR057W	0.395095727938801	0.161754329420548	2	1.45963653298218	0.170852961015591	0.0957486834587438	0.103119272199324	0.146702758072448	0.181546005618967	0.207496373932235	0.183244911171776
YDR058C	0.45710886217557	0.0821379844829833	21	1.23795478583085	0.143828335623866	0.0777109280735468	0.0787853530320271	0.0841984511956366	0.0788068311222029	0.0744422427604757	0.0997886554863602
YDR059C	0.507771281311426	0.0671332308965667	31	1.24639876315505	0.773085948815055	0.182084435072977	0.411325195719897	0.474654259865262	0.26584662632286	0.331440112055669	0.270687543036866
YDR060W	0.182159314949602	0.0621108098416622	53	1.24041892155222	0.638131375291278	1.29413494963101	0.875522377962287	0.960618227266924	1.2394397588777	1.15491853092924	0.89506097260065
YDR061W	1.82284225219218	0.0776318870921579	51	4.15853281885428	0.245893601114055	0.0762105963005276	0.226343296318718	0.458400523732298	0.267149181142565	0.261959325675338	0.154997449851664
YDR062W	0.248207190846311	0.033879900188535	60	1.85003134474944	0.90821024273237	0.758987156988169	0.701386684796279	0.856085900489231	0.817729176569944	0.877926803194192	0.7908649959133
YDR063W	0.111297619668599	0.0393986181424824	40	1.12175283925072	0.479172182812229	0.361184228015138	0.305729497948905	0.319193379608731	0.308440453983823	0.464828717669758	0.486291780809905
YDR064W	0.0171527726159599	0.0210922872765997	11	1	2.44101297474838	0.394491875949439	3.02597682904684	3.35615129689189	2.19938943029984	2.54070994339075	4.54993920512567
YDR065W	0.586908773484679	0.0840572336221688	60	1.54195781573537	0.123607327418042	0.0754908642599483	0.0988427460920222	0.130298882298329	0.0827707093384082	0.144888226342843	0.154516901186899
YDR066C	0.298838712312475	0.0871606694207007	22	1.15884348353434	0.14739634487314	0.101238044495995	0.115569664228533	0.118313816005254	0.114978276159016	0.13165007172706	0.16311301637065
YDR067C	0.0889191404569081	0.115937513227089	24	1.31311018821433	0.50893045597127	0.351683912867913	0.247002253830627	0.341322518584128	0.314518739741776	0.233938545360461	0.376999079499436
YDR068W	0.374386578496609	0.0761772901068714	18	1.29457020727826	0.488134945277835	0.34226108009044	0.467642248112568	0.361971601184247	0.35857936890274	0.344647986067544	0.318812314855938
YDR069C	0.929194087167254	0.0760305590180625	58	1.93250617292914	0.217917994333261	0.115248242934669	0.100981237862195	0.125579479761005	0.12973359982613	0.192390116742924	0.0841286378942828
YDR070C	0.292275706135937	0.0367559880854325	21	2.10858517738938	0.0766433448297111	0.0181118415548788	0.0332828778426586	0.0178297317915627	0.0185324504372531	0.0179005578298536	0.0114250190486375
YDR071C	2.58729066245802	0.0235869646315519	6	7.33454062193601	0.867499513857798	0.584841194784776	0.43693113921609	0.381543435033287	0.270211997388622	0.724586445003988	0.848065077577211
YDR072C	0.810633045163685	0.0582704308773555	1	3.35592089481624	0.582906508390128	0.231261957168808	0.247322304362331	0.274289299220074	0.482669920002966	0.602143973203686	0.409642000424824
YDR073W	0.452510958527923	0.104318713023018	42	1.27538101409271	0.498350333403443	0.321969917656307	0.334318235785958	0.403510123006459	0.443633725264812	0.330602381463636	0.434617863288868
YDR074W	0.151521274548823	0.0787227432281405	13	1.34769256599008	0.939225829733262	0.257146612882731	0.353855590802653	0.230222528148979	0.286408588189934	0.26080619313609	0.359278916096082
YDR075W	0.134583577087859	0.0866758638028674	60	1.17108490687024	0.241388920961272	0.236869201104113	0.110760257821666	0.204368968774421	0.302888929676118	0.258878367112616	0.395819497436567
YDR076W	0.101846517337142	0.311646010762742	32	2.11908925927646	0.113345050720796	0.148464041364113	0.151907994597067	0.152395131123089	0.134794769556346	0.154052434323505	0.118794849784351
YDR077W	1.14865382785393	0.0268074865430247	18	5.94158930051667	2.58833822573018	2.05259634328857	1.2917728481549	2.6157510073951	2.55761386773101	2.97869277318359	2.47732599299536
YDR078C	0.0551158811098764	0.0827579426723863	33	1.34207644216885	0.122015205538778	0.209659000921876	0.162412564672199	0.109176310980625	0.0964458500328091	0.0929724309182525	0.170482048707425
YDR079C-A	0.35741075993011	0.0519695456982551	38	1.83896454952538	0.225203717404912	0.269729607437358	0.321261786119956	0.115752903246088	0.295693751571807	0.328689545655621	0.324165131082455
YDR079W	0.115133632853376	0.115174444914699	44	1.27191177767341	0.332435832558657	0.272642351705859	0.291863121707469	0.244115994911025	0.239688845229963	0.200013163394251	0.256280992557378
YDR080W	0.344058638268822	0.0673802691702587	29	1.70968573384595	0.0699856944355682	0.109449387488031	0.0485012687376789	0.0798985182006564	0.0711896199281197	0.0775296319767866	0.074510679539393
YDR081C	0.0169206794142567	0.136148888576469	30	1.16005140769292	0.321166553598698	0.312099666348316	0.284591979011989	0.243107735904067	0.311828207770881	0.32410062763723	0.250461438783562
YDR082W	0.252981429931124	0.111753416855794	26	1.10783143070169	0.160900235250856	0.226980249604993	0.186141558340396	0.271235590635732	0.174301314235707	0.140846694754935	0.205140068301064
YDR083W	0.0716697846419345	0.0532320488546768	56	1.48783321422178	0.450498494069506	0.868271091099661	0.380879969593308	0.591641064461574	0.67182451918006	0.513188549557206	0.806703556840918
YDR084C	0.244547319863062	0.0369140115354839	14	1.67761633639133	0.245814597730955	0.252314600906632	0.229395651890838	0.223566817687721	0.208754175173783	0.275633030533177	0.21461313080507
YDR085C	2.9942844690658	0.040461678500473	8	9.75304382815872	0.531113737766137	0.0439576872624875	0.0484859349959769	0.100452053479677	0.0945158003574925	0.135674042671904	0.118691703004389
YDR086C	0.0431921076332147	0.0370839445804072	48	1.43699510707694	1.02392352392427	1.40013152101373	1.41863353417061	1.15707724859205	0.94026223299266	1.32450010035646	2.20427241119872
YDR087C	0.82655268060043	0.06614825804806	47	1.55279147430527	0.573930644091015	0.991957018640697	0.803369478087901	0.773678278843048	1.07087366756169	0.896065392378522	1.02572248996898
YDR088C	0.0523980338085028	0.118305682769327	34	1.04733298907258	0.373920214230225	0.276214443205585	0.185059044833235	0.341412814197194	0.292991242014983	0.240198291210444	0.312176852539758
YDR089W	0.354950593325145	0.115693447517574	1	1.42639272704912	0.48285789973631	0.227964631219713	0.79799995295952	0.473793173656584	0.47806597390535	0.541465112033921	0.255250858377375
YDR090C	0.44894234426998	0.077210343527215	51	1.86940970761854	0.245926825353852	0.247223244222069	0.216494095553874	0.229446081621477	0.479373944300819	0.385173629242758	0.281991304394812
YDR091C	0.270896106035409	0.0365782012207169	7	1.67184540460495	0.601266166695248	0.909025473700923	0.777128445269371	0.678311270475781	0.758995589042969	1.10210501609482	0.648775930903838
YDR092W	0.0822650016879916	0.0498900871363261	43	1.16952623138341	0.667636734463717	0.560812166014301	0.851365766269387	0.579906017677322	0.394948024874705	0.621342612824445	0.509646350585228
YDR093W	0.0237803738195899	0.0924022050226787	20	1.00970792989161	0.325546328725776	0.635684603831798	0.44561006048677	0.465315551918005	0.630915251327055	0.519930659779831	0.350839729967333
YDR096W	0.554203931918098	0.107126625537126	47	1.2431890545618	0.21875665341665	0.166007578792148	0.218457686820961	0.19676629239732	0.216649223756829	0.175562313959558	0.266389538171839
YDR097C	1.35179605621353	0.079863441270408	34	6.52658312377699	0.107554845132993	1.09542301736237	0.425543501041507	0.164018339375863	0.084881370618775	0.169836201213566	0.615401432496292
YDR098C	0.944485884330763	0.0303732759606748	21	2.68395224557863	0.575585363826169	0.564636094869029	0.475992061814257	0.373711088881352	0.398019554009643	0.438933010864296	0.562844520976521
YDR099W	0.451036669094272	0.0320874204351458	22	1.86013735397485	1.30878454761961	0.373485180699176	1.31019557553879	0.893733995703405	0.628484189296349	0.740144683018278	0.701706474105199
YDR100W	0.099824400763568	0.0468386466030356	21	1.06006679120389	0.415343241476005	0.0750977378000512	0.193292589484719	0.196023163856418	0.148040255062994	0.26157893044942	0.220129178712764
YDR101C	0.0905879191160461	0.0654437052274947	49	1.39223035696851	0.806689783697319	1.22111561353423	0.768253634246339	0.945628060000034	1.38518898608138	1.01682427680487	1.26040477401061
YDR103W	0.187732990940735	0.131068932638299	44	1.29279314726271	0.395728363874595	0.192929941626903	0.302488362071663	0.329699563062041	0.345024834415191	0.376762785622105	0.222936422893459
YDR104C	0.392281828717779	0.0987931745170016	19	1.27636421613252	0.171059624616167	0.128535187611649	0.167437095593156	0.081551473342368	0.138069548029563	0.113400920620135	0.115634381331595
YDR105C	0.597948176236213	0.0841710991567526	52	1.38617733473853	0.292558822279347	0.275261901835799	0.349183211708522	0.195781567440699	0.594289320001268	0.353927521803473	0.205402818995677
YDR106W	0.075891424669225	0.124531493539967	42	1.40143889724445	0.0675680244884249	0.0790623776462246	0.106333909722649	0.0576963101932418	0.0564769839756901	0.0485314463730989	0.037816784731965
YDR107C	0.200509686323997	0.0482146693973402	55	2.89923710329022	0.0280049584572761	0.0345889179229276	0.065451602443298	0.0473722140572141	0.0747931489744183	0.0509786388309035	0.0362201437814446
YDR108W	0.207077022183768	0.0834715634710127	44	1.6821076573247	0.142287500342937	0.142546145320373	0.194492037432789	0.15485671164223	0.330820296365338	0.200395841175928	0.264360526271052
YDR109C	0.0817661445845377	0.127627823242459	13	1.33456961703699	0.152071644173709	0.20298809907049	0.181002490186066	0.111284342729257	0.124633437498182	0.153255498006289	0.153989600871837
YDR110W	0.322237365365968	0.0906369327141365	21	1.173135997062	0.283316558876228	0.393840867878151	0.177919246001119	0.277576638062873	0.281883874354009	0.326323163106371	0.235562802062133
YDR111C	0.500656743561141	0.0615896698382607	53	1.80088596121231	0.320451880963259	0.293799999460248	0.245662766505596	0.172365717309771	0.232638134545709	0.333134158452503	0.301250386677388
YDR113C	0.591705151857334	0.152480477979615	41	1.0989988770356	0.151257184681731	0.934109087348646	0.606978088456948	0.433538202397891	0.157847360530347	0.0776978839176388	0.243993665138692
YDR115W	0.365349705292186	0.0728312235625654	50	1.296418915393	0.878274071949896	0.999854326609783	0.571097688969352	0.406016553424688	0.68561667311543	0.735958691295486	0.869965791273427
YDR116C	0.171112308812132	0.123070541404187	16	1.38452897005667	0.791968723197538	0.524868761643281	0.539355872532301	0.479747836608799	0.377452914672792	0.502094573442137	0.650962705096048
YDR117C	0.398297810100105	0.0659475189061403	46	1.31785278313059	0.360911692396289	0.445593229762419	0.637418235309739	0.496540903456114	0.482776486406643	0.520148977589371	0.496008816457503
YDR118W	1.04542636338536	0.0703959370403606	9	2.59216932367537	0.147369313852706	0.112011746893289	0.111480970901453	0.0776898454789944	0.0768163212233313	0.0894052916775573	0.0889414369014284
YDR119W	0.25852121624259	0.0556832560225881	5	1.39687992236581	0.329821263342679	0.421088237966073	0.386475937925769	0.355487889850042	0.50628923114346	0.660516428962265	0.388608098162993
YDR120C	0.503879854026112	0.0432531474912513	50	2.00525447514868	0.507558261931812	0.842787767594062	0.728210654856269	0.815023525412784	0.91992340781084	0.886509724345497	0.788164688749669
YDR121W	0.366966841027329	0.0761786777691412	22	1.49099178262574	0.452434031514503	0.884063917827791	0.605032886208674	0.676014891166067	0.535087592895964	0.570370367582876	0.674478785549083
YDR122W	0.655479829797504	0.0576175330449312	19	1.59973544504458	0.360214453257396	0.149063126353876	0.137027647852333	0.132878107104733	0.13237446881127	0.177490187484846	0.122014027842548
YDR123C	0.2487978739963	0.108922635340281	23	2.35242795456008	0.0977260468531925	0.187380764348386	0.174654535159387	0.181319874461462	0.112414852342351	0.10008279343715	0.0833724860949
YDR124W	0.872977421834242	0.037401254322949	11	9.96516705088089	0.0816991407756428	0.0121972721992123	0.0117331470652926	0.0160727891116994	0.0160328124006008	0.0142112240555008	0.0204434500193268
YDR125C	0.399473923489976	0.0730734848829249	14	3.83195455418735	0.015203444602784	0.00947761089368363	0.0100183359528723	0.00869982366389254	0.00567809477617501	0.00566682067333619	0.00791736841567501
YDR126W	0.641488483070029	0.0624839980839076	49	2.29633796206231	0.0946577937381387	0.0487808937768259	0.106011100299099	0.107754063867604	0.10501696913055	0.101023627801506	0.0388102878545164
YDR127W	0.0281250080430002	0.0516931901183576	58	1.01465105700659	0.843373809005121	0.742915187505022	0.636202273126102	0.499477537092412	0.588756122456684	0.702138150447949	0.610978156361118
YDR128W	0.388280053430612	0.0565937419403406	12	1	0.396153393391318	0.221572769623725	0.399674065985953	0.294831289180812	0.381560211793807	0.339416857937849	0.300696588831496
YDR129C	0.826809151127302	0.0360922567570872	22	4.91365600020131	0.571661137474719	0.405386141195235	0.450524524319575	0.47498518006187	0.287952686825649	0.339457695072338	0.437557316080149
YDR130C	1.40411609681189	0.123324194874129	53	2.60830852626156	0.178896386889511	0.165194907248854	0.191276157146817	0.29652007348433	0.26517706086988	0.228556476139889	0.147965917443428
YDR131C	0.418186638618563	0.139110995775247	54	1.04393767099545	0.260364860620959	0.232504889007151	0.193720539167541	0.186807932799574	0.271426540817254	0.264434207508036	0.190521614465803
YDR132C	0.166115312332331	0.128483160288165	26	1.32809498131979	0.244657722553782	0.250035825032534	0.226152397684808	0.196068977034506	0.198147026086106	0.194698247816241	0.249291324942944
YDR135C	0.248311444222669	0.0433465395301399	18	2.45095112793688	0.418260103388228	0.4841486982532	0.282965345381231	0.504582314608279	0.512737281916068	0.499379104996235	0.327192597985234
YDR137W	0.504677840652547	0.100031032605367	48	1.38160389193723	0.484866449242111	0.474041930911325	0.281933308871271	0.394096373670683	0.638853221425566	0.480154656143911	0.434134025328696
YDR138W	0.196913704958777	0.0776821103546067	16	1.20300283727418	0.0576063414983718	0.0552422851241118	0.0248728641736263	0.0593358071318368	0.0986813969170859	0.0994703999320256	0.0705550476096876
YDR139C	0.00666946028084414	0.0567396659414585	47	1.11329340382696	0.620381127519023	0.714932179887932	0.66663047340384	0.481442253409874	0.473448963230262	0.570439816075471	0.665976754364614
YDR140W	0.803958416193322	0.0543527895155025	47	2.01437907754789	0.642063363159707	0.35743029536633	0.506216941431615	0.501688191733136	0.502601713661731	0.542950285508871	0.634214728978734
YDR141C	0.123786914258977	0.0720236785934751	3	1.30191106395674	0.306914337291296	0.28210329080133	0.281445886854658	0.215568556297735	0.286477042916913	0.321529899385097	0.292875605268579
YDR142C	0.415795347174574	0.133120267191322	37	1.13801060112373	0.469425374144999	0.320674412879564	0.539122620893152	0.40341945005641	0.385596454814444	0.352037038438665	0.396739801967651
YDR143C	0.266026213953671	0.10145280958488	42	1.17392499892228	0.126406671171241	0.168942646739265	0.114441860962379	0.20648361612517	0.149024985759768	0.188170509580556	0.256471347498485
YDR144C	0.0422911036603209	0.0435241865457516	7	1.22827436010082	0.160968318004816	0.448336781208113	0.277607464115683	0.266606630444555	0.29703698066487	0.33126755540441	0.377125801936469
YDR145W	0.0304207028482741	0.0593225936852912	40	1.04908686835796	0.30661014634057	0.315017214091793	0.200856241487666	0.329577371419	0.217565458563246	0.222097106355309	0.494451434720015
YDR146C	0.347815580964631	0.137618554217534	5	1.62026110424216	0.0673656779138071	0.0431180561099552	0.320110152566399	0.871391438056706	1.05132719742061	0.726413904805972	0.303318955065957
YDR147W	0.207365756660084	0.141817325320272	44	1.1002214332579	0.193232429704853	0.254649182276304	0.418079787005549	0.339838790555422	0.354109604259387	0.231138345574633	0.201501451365482
YDR148C	0.467986903822065	0.0354987088829344	25	2.10649893009981	0.298440300455698	0.184724970355206	0.221678751871354	0.186713995658178	0.176164789131046	0.196174346815048	0.214784657783774
YDR150W	0.269605495861686	0.0612517848132431	32	1.22561602946274	0.20257910556684	0.22349654110138	0.529267455831273	0.296673049995509	0.237009393249321	0.28991328779436	0.175213084027391
YDR151C	0.103176960844838	0.101355895499614	7	1.2814226896754	0.770624048734265	0.7465558354771	0.666983498138042	0.665944170625799	0.773065471053803	0.781817310581271	0.697022880562873
YDR152W	0.216253268064428	0.05198661593889	47	1.32066296250036	0.604749648006661	0.828028015557471	0.685461620923569	0.566073261118711	1.02785142753947	0.609618739697373	0.958689774772172
YDR153C	1.03192234362434	0.148708604714733	36	1.95671505213034	0.748414747751498	0.618221308626876	0.866842681126054	1.20068609662117	1.06241277938895	0.880071602394919	0.721313137271804
YDR155C	0.1346239971888	0.0153923280233725	21	1.36033770218648	1.70042837147066	0.679517016242548	1.63139288490627	1.81600481486365	0.876178168918834	1.56508214261394	1.12969767687613
YDR156W	0.17241548831465	0.0747358840393865	24	1.33173686713759	1.15728954532962	1.66164243145523	1.43138031586638	1.13501101806352	1.52419128214861	1.3631334762162	1.48995717901121
YDR158W	0.491655671175616	0.0199907327393196	60	1.07736811514302	1.14757363792413	0.206766506407559	1.58611249236687	1.16448428798437	0.919924804159039	1.26113880035724	1.09100439647849
YDR159W	0.30669585200507	0.101454777565462	52	1.14224110201283	0.242321991882816	0.153121883275398	0.198627745004387	0.252519191263191	0.225557202303303	0.322843668388271	0.206006241341358
YDR160W	0.0548476560211744	0.116066212182053	26	1.21547071955979	0.109989326359	0.126312141443474	0.107372490654192	0.072554066737709	0.100926940117006	0.0866330351510803	0.0961602085402576
YDR161W	0.0504443595751223	0.0459398507402401	52	1.000007660652	0.408212115324573	1.03670188744009	0.478653765422554	0.696720077692834	0.954709219343933	0.728568985292944	0.645710682688498
YDR162C	0.832449571595923	0.115573902039604	27	1.44551456758259	0.341806277745163	0.379856720406821	0.285757459494351	0.247725415203721	0.270182256570111	0.244340891581824	0.354444857041598
YDR163W	0.520893554038187	0.0686935310233186	43	1.57574420296374	0.245918290211888	0.28879041660722	0.227297947589598	0.094710508148772	0.273745756151616	0.19883782513283	0.273956971010576
YDR164C	0.414456119027442	0.0718267556479413	18	1.05702832597637	0.384415136511602	0.270577790400229	0.201218283053575	0.178160992930907	0.292651461749341	0.32381174319668	0.201992799191785
YDR165W	0.320894603580466	0.0531225100197851	33	1.23468172908591	0.484409363957243	1.00747853443643	0.597057677064503	0.671430404907307	0.731812764943008	0.927537145814879	0.94588073660785
YDR166C	0.388560616435541	0.124346845445292	9	1.30555782615441	0.523226495472203	0.364190073140014	0.392132507029981	0.330679331038039	0.397725592171448	0.337461364122723	0.352322896114811
YDR167W	0.134683681555904	0.0394428198310041	31	1	0.388251391740218	0.543504892233782	0.383242614973954	0.378966429844499	0.276106163763565	0.61542135373014	0.28247326229383
YDR168W	1.00849658467455	0.0664135536973626	6	1.14649459502996	0.592120968291762	0.398819298927997	0.307641074696725	0.400378633423606	0.493770706304197	0.441774912658121	0.546323492076599
YDR169C	0.138844138505147	0.109683396857589	6	1.05696678686295	0.345042074117812	0.324731245678398	0.205817950539869	0.214112919814786	0.157109914380545	0.140327247391554	0.235853763320819
YDR169C-A	0.00293623476895011	0.0584061696978122	43	1	0.0033335065582645	0.00435809810513963	0.00201562428549693	0.00892829734163375	0.00245440041888085	0.00642943759132946	0.00371659841105221
YDR170C	0.496197072581511	0.0335675145810045	32	1.88123465232577	0.32813609345808	0.54784985324047	0.73444590264613	0.454482982608905	0.46832701677143	0.547295869340664	0.390496501062463
YDR171W	0.676755318936572	0.0779335182008246	22	4.25529023093535	1.24634775606639	0.185363259575603	0.567454626880087	0.151203581829132	0.0823700014920437	0.0653455873247287	0.0863690296400521
YDR172W	0.177412279254238	0.0360260681930335	18	1.26023985616985	0.892865500696661	1.26086367635267	0.964176278885454	1.05001981341128	1.09495942402442	1.21035676445716	1.09230705928047
YDR173C	0.158184071261543	0.108670696092627	60	1.35132490809865	0.28999748016431	0.166794390019075	0.17304839078439	0.119487192137722	0.103607667593475	0.104113276953635	0.084315837581236
YDR174W	0.578949106054392	0.0510748083859144	30	1.37725136944152	1.05133839828949	0.431084181751872	0.874605035385794	0.791696087397105	0.900635322365391	0.945142225173691	0.936315777370564
YDR175C	0.280971592318195	0.0845518798706648	49	1.20838916957523	0.409159109582316	0.434188915637666	0.243273627535994	0.512465996547823	0.310757759039922	0.424340576454405	0.418203438599472
YDR176W	0.641949689934243	0.182737301052529	42	1.06712635899249	0.444501775384018	0.589699050470735	0.501104052831017	0.736730995269299	0.50914841316568	0.449904095723194	0.438265544452823
YDR177W	2.19666614229016	0.0322121508964139	3	2.04590359173407	1.11605342419579	0.887589882335388	0.564712562598702	0.572200634979866	0.616959032924415	0.51655061276945	1.20811308959807
YDR178W	0.259781482709972	0.0512735618218372	20	1.34344383320605	1.13112963602242	0.364823521568041	0.369648049267446	0.403755920845512	0.33271623456477	0.30130300240949	0.35510443020368
YDR179C	0.247896483883691	0.0952222615131035	43	2.1635397862692	0.0789546862914447	0.21973282672801	0.253860753829805	0.192955272772118	0.131194718349803	0.0420837722822069	0.0741202672528705
YDR179W-A	1.54565206513633	0.10914673025317	50	2.12710996859355	0.255347495906154	0.350950345288319	0.384165383705809	0.39508783763465	0.427934842752001	0.263253815082123	0.189817780819117
YDR180W	0.324949988301769	0.0974242491167726	34	2.35192991543397	0.275948116621092	0.855780889236219	0.397863464762996	0.510590738695625	0.353369726679344	0.279001509984125	0.572891975780855
YDR181C	0.183856916002678	0.150075685799278	19	1.37916325398251	0.375482736820493	0.48879090936766	0.430834685019616	0.422731771841083	0.347315709720243	0.33481383967186	0.349291067456099
YDR182W	0.67860177140927	0.0421072581570837	51	4.50118567929137	0.207740014722091	0.167313669977634	0.173975744505211	0.433316962032383	0.196144165595599	0.410645913483111	0.148061586910484
YDR182W-A	0.144428820672782	0.108586552813536	11	2.00776327669074	0.0259738330673707	0.0287413809405693	0.0186377868503071	0.0121714066876181	0.0191042871909852	0.0135091695292847	0.0145704327282275
YDR183W	0.366310563500875	0.101255847063023	31	1.57643270773251	0.360741545057974	0.772140699576415	0.353227843213733	0.336796778994895	0.297471675366662	0.257140901226644	0.434662136887367
YDR184C	0.27264129873864	0.0750165785651347	18	1.13904957979091	0.451558654885155	0.87990386989641	0.381991622727863	0.54773949908062	0.620056351348021	0.681203584180056	0.732562352225493
YDR185C	4.1132986546335	0.0875975782099707	12	2.92373956438832	0.086383467731048	0.0582893592746553	0.0175125436814053	0.0149202767086272	0.0269753149924933	0.0191973573250569	0.0343560452135884
YDR186C	0.399441640059357	0.0930231560328002	54	1.54318000507215	0.688363567364193	0.626016868700695	0.287842554034032	0.415722281327772	0.699439007176041	0.557097489350621	0.693761792380361
YDR188W	0.123751270576928	0.0430442017466453	23	1.25494189722938	0.912339173815363	1.37630673063491	1.06917339238969	1.15711993649577	1.26052740402129	1.42564533475685	0.887663103233958
YDR189W	0.601165011819616	0.0610364163322268	44	1.19489722419685	0.431626169396001	0.635675132755755	0.585948872299978	0.406290304309573	0.557535235161165	0.493393819449198	0.574813763508621
YDR190C	0.524605122902316	0.0467267497954106	25	1.52805667092159	1.02631436851078	1.24556586713649	1.22187146086006	1.08748660230926	1.38900761064008	1.44120880883807	1.28066753887291
YDR191W	0.219434998626923	0.13260309568387	32	1.21057464030686	0.530641560604648	0.0879051390761716	0.0505905051045331	0.0506833185472891	0.323781285111139	0.471558437216976	0.599614940787229
YDR192C	0.169112398113412	0.12808153817962	31	1.30686349539494	0.223234231641063	0.291297222254263	0.30915889302798	0.194800588782265	0.23517832270436	0.290873521616318	0.28557738622549
YDR194C	0.518934124714062	0.0827332120043231	9	1.1660958379623	1.00669441091609	0.919556519289897	0.960107404615277	0.937023108723855	1.11407956679471	1.06469410077058	0.844182966151581
YDR194W-A	0.149220593827632	0.0494138576433201	46	1.64784773790627	0.00423880971804141	0.00196359115752846	0.00463106085207704	0.00501196830394444	0.00467313984753008	0.00650223102480826	0.00274657808504938
YDR195W	1.01244527154237	0.0618744919959319	6	1.29379299117472	0.267108880288527	0.207195314303156	0.203426887558855	0.159474368854169	0.181770408279687	0.170228606663112	0.225109277717659
YDR196C	0.515950868441224	0.0565424975028311	21	1.5494740825831	0.312350681735017	0.216772819112673	0.282710426506556	0.233640908149077	0.203390103616145	0.240973545314043	0.281066568431906
YDR197W	0.338053362588377	0.114840605087474	25	1.32314530527602	0.199367814582007	0.171844462578829	0.218439202790639	0.160222711474525	0.203822855073672	0.251100420988514	0.316791181773443
YDR198C	0.541324721055846	0.0628779145607357	18	2.00780305080684	0.21779166843569	0.135837636085191	0.197658431896529	0.156559886293734	0.221021180714993	0.344053810242659	0.370420932630058
YDR200C	1.39895418933363	0.0803818088124531	46	6.05665076817445	0.25121322200877	0.128860134453763	0.208379314225727	0.343456615237539	0.47485209343313	0.299132266667796	0.250379361628573
YDR201W	0.466143470619135	0.0778644708627244	45	1.21438773854254	0.226604306341852	0.211784478232946	0.419590151914937	0.294936478624112	0.277128363941866	0.158758718308248	0.290104650718259
YDR202C	0.0990941358262223	0.052879047946639	54	1	0.216823786403476	0.100402860709941	0.175320806491925	0.204691190642588	0.157717844410497	0.201474528240833	0.204089323668393
YDR204W	0.319211853989808	0.0248873498630452	16	9.5570428038231	0.163523038559251	0.0117187573375212	0.0254750250762576	0.0132264030069448	0.0226357621436481	0.119776926937551	0.0753428058119386
YDR205W	0.395800728143398	0.0751721254704442	1	1.72234763372613	0.172931200841292	0.123762346052379	0.131830523467952	0.143029833828108	0.190091275616745	0.234095405827863	0.128751672132417
YDR206W	0.369287626158604	0.0966056044908287	11	1.62657108871252	0.462547216057181	0.535719811373096	0.442254056042379	0.383182109319934	0.374709691070069	0.505119723047881	0.32859315071547
YDR207C	0.406727157787143	0.0685222312201503	16	1.08140219082114	0.176490938122763	0.576204648845689	0.419895555040379	0.403505336609507	0.308897444808821	0.295051834074535	0.333273368821547
YDR208W	0.248309449811519	0.0710242755745939	28	1.21894001830348	0.303613115168641	0.523378329113089	0.414320018654226	0.484093635181241	0.333352453373325	0.491281688481791	0.49866165103597
YDR210W	0.0216279955092293	0.0785060448376722	29	1.32891882133538	1.15170284304523	0.754265854682796	1.63387510518398	0.634970246114593	0.842825981306127	0.977240156028171	1.20111398561727
YDR211W	0.324924290611746	0.0703617621070001	19	1.39676162401357	0.600281170240517	0.66557763357661	0.556691454027612	0.563431943614157	0.652029953502297	0.67031912910762	0.645106640169409
YDR212W	0.198525115918616	0.0293986308098467	32	1.11522203938937	0.564401892380448	0.396503503502647	0.608950624987097	0.789345850718807	0.63138543788101	0.764705583872099	0.702210235570684
YDR213W	0.796718290742306	0.159293597285843	45	1.06354816371906	0.142634078922442	0.255549373415142	0.233756170936705	0.17312275745126	0.147694221648846	0.237497954495852	0.199830975221864
YDR214W	0.0976451554563251	0.0308874415808645	54	1.45367111594952	0.549104392832905	0.268067483757528	0.587557787773263	0.412390446326	0.359100105782114	0.387939806272879	0.234131760292504
YDR216W	0.331738805725376	0.0749254187135068	17	1.62024133654854	0.169364800222251	0.0520996776425218	0.19242007173963	0.16457757332197	0.108271774813143	0.113013644377481	0.0764494610098129
YDR217C	0.0402083415942158	0.0655998368411309	38	1.0393903089499	0.14061382278214	0.190293892518451	0.120769975836751	0.109629673582888	0.099702110998372	0.188213574723967	0.171577179519376
YDR218C	0.0827990201603854	0.0445151486379402	17	1.61505784627864	0.00340908078844222	0.00580105686987005	0.00536361624309918	0.00313115637626242	0.0033793559824565	0.00252284858657389	0.0023669502301481
YDR219C	0.179488529414213	0.187831500939278	50	1.3024893825236	0.247841886157499	0.376995431706967	0.644462093551489	0.430709335733045	0.407161855298264	0.328624156101244	0.18328642664331
YDR221W	0.475615501976931	0.0763597180960696	3	1.38013320906689	0.105725315240236	0.0429423558047564	0.0819653923914475	0.0791929625389479	0.071207748916072	0.0615007126637315	0.0420049171225923
YDR222W	1.82310441227317	0.106964461671582	44	2.8800042385057	0.0979718222616976	0.915237668176545	0.816636275164895	0.465106010919977	0.315235708860914	0.157377624825855	0.213944192754488
YDR223W	4.19831242589328	0.0444267112568865	16	1.87238284177246	0.00568090641513767	0.002726275374069	0.00414803139414657	0.00459524731572258	0.00206584814103333	0.00765116437683047	0.00509715145832801
YDR224C	2.34781065067822	0.0481877069128802	48	9.79997066372249	1.31385951822271	4.23902695167051	3.31469891186987	2.84584576686008	2.41836060929756	1.58835850762344	1.67133661628295
YDR225W	0.30454386869217	0.0687322422451748	52	1.3753055587388	1.38745211677892	7.76287964762793	6.42542787770252	3.59026272383249	2.19934718383389	1.32803472078028	1.41245989505345
YDR226W	0.622965181172541	0.0214686117249407	19	1.70929704029705	1.29655029081753	1.36037089379524	1.5322049732816	1.60192790380244	1.36700268603091	1.45075761053077	1.49506466257829
YDR227W	0.324105416085762	0.0966796952057057	55	1.71886104064324	0.321567058149545	0.284306019319952	0.391849176773331	0.413281194198897	0.381715685736303	0.369039490787288	0.215757389358165
YDR228C	0.809426691462174	0.0901749241459011	48	1.03819551230697	0.523669687959307	0.298517542989848	0.470935172029261	0.378514001966613	0.51073318329453	0.414155257605732	0.536518821316765
YDR229W	2.68649060310443	0.0767068201847259	11	1.92880845849674	0.329269222018305	0.194047377134281	0.194880918143787	0.09356203176557	0.154779919760245	0.166298290022532	0.379223131396671
YDR231C	0.156502375196811	0.0601574284995653	10	1.37977433855149	0.209057232372871	0.106673361653482	0.155209362580369	0.108522994161207	0.103384624824545	0.131008901163151	0.140419985050048
YDR232W	0.639269385606509	0.0549123777579363	46	1.27148097280238	0.771982003568902	0.903010685571894	0.97992785929649	0.910655193643743	0.704009672559013	1.12363409725412	0.631260529577963
YDR233C	0.717528850181444	0.0255177516208809	49	5.23979756539767	0.949542275001108	0.909341794350831	0.891326852152809	2.15640393782038	0.893511310941056	2.05215482998696	1.09708417036727
YDR234W	1.77572333626062	0.0552171026726676	49	6.31164859210759	0.467154792242881	0.400714906363417	0.372405920085747	0.240072689834011	1.32470044584468	0.59218735430671	0.747388007133816
YDR235W	0.11271543448593	0.120886640811127	1	1.06645042713313	0.424239647317697	0.364062097635171	0.387412349267995	0.312546624592677	0.408039162134638	0.341979228016132	0.312528300163712
YDR236C	0.991927206258535	0.0415826934187511	22	1.88578924880219	0.258634768185175	0.176263199424289	0.170102722122729	0.280125902382287	0.147785566084398	0.149457292431652	0.169583764256981
YDR237W	0.401934841522069	0.0813054352990426	30	1.19834638451349	0.353473612589322	0.397425880778891	0.281931061244785	0.40722557467548	0.355244138384518	0.353028848633704	0.53993641174949
YDR238C	0.143479983321458	0.0468188496204097	46	1.5621619289274	0.533759521172104	0.607319994175176	0.767789285931105	0.483062521178338	0.537256530149505	0.663334333994307	0.371121764829035
YDR239C	0.0914987931113593	0.154481324820925	37	1.03681617040673	0.208407093856526	0.318584307424704	0.276313448529191	0.281732984434594	0.262633504215557	0.259095443732817	0.274865165801454
YDR240C	0.077824618354744	0.0702750393285626	46	1.31633690458787	0.166139774650054	0.0895729361241679	0.124335727034086	0.202866072609265	0.163823092092126	0.181096255953271	0.14826544620753
YDR242W	0.252113288640413	0.160027698669566	21	1.57371906655727	0.530923579471209	0.369460164308586	0.330179187872528	0.286679808317299	0.230021875088731	0.219331537681806	0.255698515627834
YDR243C	0.400010459749369	0.0993425800150291	57	1.2944292291525	0.153707823020456	0.183490921357596	0.109953198309735	0.245085883255292	0.238955491167938	0.193881194759692	0.256938198159117
YDR244W	0.235333595117725	0.0739890214403364	54	2.01692529026229	0.238909667753922	0.121479541223695	0.110934285898762	0.112126354827575	0.232053029541746	0.239197939440255	0.227738330779586
YDR245W	1.07134672931978	0.0658463690741839	52	2.08186004744305	0.407908816426786	0.498308665388218	0.632280251607534	0.860380068363015	1.01010086289853	0.765476916953874	0.582643376443172
YDR246W	0.429772360984428	0.0766448395079981	27	1.42029928574179	0.309791808728318	0.232689766295243	0.318486153273377	0.286454642371867	0.249649290516386	0.246367648822075	0.2405942941832
YDR246W-A	0.412169491867167	0.258814702011841	10	2.00210907614102	0.121918810570162	0.16785617116561	0.0652542847216597	0.0538103361038872	0.0527336900551586	0.069040900631628	0.0756663329306648
YDR247W	0.186388789989301	0.191992842005494	8	1.13535028141741	0.223478213046898	0.211383216194145	0.229853746970759	0.182803472534423	0.142534629971466	0.145722519005014	0.133839788918008
YDR248C	0.725084038483951	0.0416845324081767	18	2.64656609865114	0.254087497465069	0.114324134031484	0.112526803883601	0.0965111314393919	0.0885251521069263	0.0799771179532147	0.137503881358343
YDR249C	0.144134172936244	0.0897750048958534	21	1.21766569308875	0.381439717220701	0.294861827501402	0.212696147649677	0.189877693328702	0.27140022585724	0.24652017721747	0.36712301404687
YDR251W	0.0160929387399698	0.124185026388868	8	1.01080163961449	0.587178616556413	0.382121954164882	0.504618539438294	0.229351015679082	0.313759514101027	0.3560189853682	0.539851477066639
YDR252W	0.613058446392817	0.139374035189014	45	1.8683921863169	0.0613517914873049	0.0973024036147438	0.115250119574309	0.131062477655506	0.153264245977604	0.0836083642927412	0.0829924337478038
YDR253C	0.840805000219627	0.158247427078352	17	1.55718145630608	0.139785791812916	0.0936872536833492	0.132572548182088	0.0564484336523143	0.0406796718364398	0.0649548476087954	0.192199466566684
YDR254W	0.123323947582755	0.0953081809801791	8	1.12817719007922	0.0910047783126712	0.144203816502006	0.152563590020735	0.0728643037560009	0.0860704524838021	0.0817729899037802	0.0998204659654093
YDR255C	1.26144263902943	0.0614871917165556	21	3.91361853378102	0.0926144656377587	0.084334658934069	0.0545020634257638	0.0344545577964728	0.0353511372330765	0.0624904526556245	0.0647947379534502
YDR256C	0.713882111335163	0.0658449982174206	9	2.11237318669671	0.0241448174090763	0.0075625627110384	0.00973340975907244	0.00983292820819221	0.0102776451053028	0.0169138675215844	0.00841083739608203
YDR257C	0.10892400264536	0.0703666783342273	49	1.23269859008173	0.331242154465643	0.193737962748163	0.221715307368719	0.110515636008764	0.339193496854498	0.368733389477895	0.350129060609598
YDR258C	0.0976544259322587	0.0654967855451567	15	1.26381814578878	0.582240159301285	0.0672361805619531	0.145990956517586	0.0331454981959658	0.175940035766438	0.120807905106408	0.126862252396906
YDR259C	0.4515259446717	0.11308328936144	15	1.57269711378977	0.223003821546161	0.0525044724141924	0.102830536094903	0.0571143347667706	0.0560606434165145	0.0968365292815485	0.0912765456876104
YDR260C	0.0359276309718819	0.0804182495180362	24	1.03455235077415	0.19643325999244	0.195598319566605	0.170792441369002	0.229589586086266	0.249143877163652	0.265180601261514	0.355373433818867
YDR261C	0.35705572044463	0.0441166592109417	3	1.89017068638373	0.292197647410091	0.316487916125273	0.313076495536648	0.27861314493568	0.249881856087315	0.192812148312119	0.167740392349284
YDR261C-D	0.316419967276116	0.0313804849417915	12	9.36755275759838	0.464919994946764	0.305160459467144	0.165294263621818	0.397029116615147	0.172117140302829	0.20187792140849	0.347390142072293
YDR261W-B	0.715382329254979	0.0290359868950323	15	7.63366750474279	1.77359480781054	1.99303276016165	0.565119286420137	1.23394038450778	1.54806904675606	1.17695290672998	1.93029762153797
YDR262W	0.733090468772401	0.0835933128531603	6	1.6027406908391	1.03111049245461	0.48049571999462	0.32407635280531	0.48621990274621	0.363470939504466	0.502987765341192	0.456266476083794
YDR263C	0.858698347174257	0.0966314430375136	22	2.80688789526788	0.0613893849726061	0.262127248326928	0.11513737162747	0.0719748848617946	0.049288833083994	0.0530985780850164	0.0854158655117453
YDR264C	0.195100617111148	0.0668430233274403	9	1.50612662196795	0.405527727028428	0.367074351503375	0.43668039642709	0.452585180345941	0.399255161861332	0.526117999888751	0.337833071618037
YDR265W	0.287873294367559	0.129778620100577	18	1.50846701905716	0.382281480818861	0.344775314928639	0.400719961976784	0.327828196529357	0.283502923803286	0.300731479405669	0.304955379899245
YDR266C	0.0376364078780358	0.0759870988804329	28	1.01022519147252	0.416822049128546	0.391800752728834	0.425586941656357	0.517679520811339	0.475649149857922	0.561076008682096	0.525998668037064
YDR267C	0.624541150530488	0.127669094398693	33	1.21086131211805	0.331370655627643	0.397971252397336	0.489075451298003	0.435941325056534	0.402951188954442	0.353123846796397	0.41393444860224
YDR268W	0.440221402188966	0.0622645068032644	50	1.39158609743376	0.146700863929202	0.147784876988798	0.171760947322788	0.186003160047052	0.136749851910176	0.184646050667041	0.098834386317141
YDR270W	0.105749591339706	0.145563845362327	15	1.24650737839751	0.252000918538274	0.570677379249161	0.408220857602699	0.492241305273416	0.428221188390749	0.445427343204956	0.294939368754383
YDR272W	0.411943512143852	0.03925873414833	22	1.38340586346766	0.574515058430055	0.26569311243733	0.427123451109546	0.604144774716615	0.311813966347264	0.390584595206632	0.431738622796189
YDR273W	0.0394539225145101	0.109488689672374	33	1.11706815002511	0.0636076450648922	0.0868675228061947	0.109413805075287	0.0337598395939405	0.0869418184845339	0.0556403908833474	0.0458008341082032
YDR275W	0.61720312861516	0.0609637098582762	1	1.89145895969821	0.41717994633984	0.246089232172603	0.279071917457214	0.255344812402084	0.303426141639738	0.418694478837957	0.612696600174093
YDR276C	0.292659124376901	0.0298097544323323	4	1.10047908689565	1.76497014625436	1.54697795714521	1.53588411497646	1.86577049209058	1.36832401938164	1.96992622710911	2.55709143914196
YDR277C	0.0672437983421332	0.228968590326627	18	1.40408805462153	0.229898035913481	0.0493769668929818	0.110030631436014	0.0799606369374959	0.0783317400040482	0.118917537804038	0.148055307268861
YDR279W	0.485527524922973	0.0789322037851237	22	1.70176699639616	0.198588561755223	0.639365091122481	0.133465086340261	0.228609199127855	0.118743436510227	0.189204079998733	0.452806820062146
YDR280W	0.578216673296406	0.122029643276424	53	1.26508821379165	1.17481269817297	1.05927758981047	0.90678879693193	1.04996222749996	1.26364143326616	1.12222959232161	1.16548509568364
YDR281C	0.0978331480991681	0.0886686379262201	11	1.2178810901091	0.20009908631801	0.494802222656353	0.233035052903422	0.208968522017194	0.0954446401965602	0.389597038152026	0.355395820640019
YDR282C	0.776804591733264	0.0790298137717144	50	1.62343799615689	0.086817321679127	0.0544102907188739	0.0663887523781102	0.0830500777656011	0.120173415387766	0.0644347448038912	0.12961566246746
YDR283C	0.313261370370461	0.0807910160274589	3	1.05734113805664	0.27670079169308	0.163924797172517	0.163297802982792	0.225073578464708	0.164431302435267	0.217757210323713	0.108614195973103
YDR284C	0.0517973559066327	0.0556131132694058	49	1.2184597012884	0.254420723960588	0.226773770731548	0.229995620289285	0.193915928887075	0.338865078217768	0.274382317662956	0.168549912666251
YDR285W	0.0630341397667031	0.077292592455528	34	1.02368155194331	0.0889738610146244	0.0741873149292365	0.0436965810930545	0.0211840863459284	0.0781710650545328	0.0547485278690525	0.0768399389126131
YDR286C	0.147832987445683	0.0764855373157733	13	1.34903518181459	0.260163544958832	0.269678185810565	0.231728339388152	0.166148745547723	0.208255265218911	0.243064054411405	0.263928952870284
YDR287W	0.437945771470666	0.0434880052784659	36	1.29000654610852	0.137031373383925	0.125735290806921	0.155400396551261	0.120267691676986	0.0926800306425838	0.117594426481956	0.0967767551104436
YDR288W	0.338032389994053	0.115895796959109	44	1.34135043494969	0.35771291776152	0.251922980302025	0.312327235792577	0.245562077716316	0.438367715436764	0.267263764352963	0.329749186139843
YDR289C	0.0526964705860014	0.112732309970583	40	1.05367053785968	0.237094388481326	0.203302533682216	0.128067758234576	0.300448399937577	0.0930471030769032	0.198615494800196	0.143378062937396
YDR291W	0.720816062871462	0.0627185641307508	35	1.65154239278074	0.115889644474916	0.167779547039459	0.10269499852653	0.368122614379743	0.134799247915829	0.175089872492973	0.124200851027998
YDR292C	0.518722753943798	0.0468265697610252	45	1.41635953865157	0.521463430628636	0.464392585468949	0.6854811020205	0.615625997524383	0.59048848296624	0.720580279864062	0.56059227571579
YDR293C	0.0629744440165814	0.07470546510421	42	1.06057511546885	0.640243450743145	0.289816830255102	0.647736714777217	0.483281058504283	0.39748472198505	0.479421905287547	0.344656717006772
YDR294C	0.426757197996034	0.0498442247785039	5	1.88561411425616	0.670450252895638	0.297015687183157	0.520987782400608	0.545039633585084	0.534818546545675	0.519627450157977	0.372489027611327
YDR295C	0.215420365049628	0.0794405845682775	52	1.57055521976568	0.247900361484139	0.195267884960066	0.148063906818375	0.148147410430305	0.228523234133173	0.270628252427872	0.210934501990392
YDR296W	0.0257682072458731	0.114625611322657	16	1.08706987203877	0.515377946125968	0.681441410914339	0.56791040968527	0.644162223260827	0.501752750134233	0.589868337440901	0.658467713258313
YDR297W	0.0624835056167434	0.06942454013687	54	1.02551082022721	0.3803746322057	2.09377446828631	0.645041881691468	0.824911052359453	0.421633335100572	0.691623013053188	0.840372897144306
YDR298C	1.12720628837918	0.0439713960760008	1	2.31054264963109	0.95039093980272	1.03791738846252	0.954388971317307	0.658213596869309	0.591045720719736	0.656587222916365	0.564014197307082
YDR299W	0.230315971708989	0.0924239724157169	40	1.41980529580911	0.739831915379145	1.24196398539609	1.14253826599561	1.26976179524157	1.16542723063927	1.25930933010795	0.997167402997005
YDR300C	0.158630816117598	0.049378607757685	4	1.01571739102775	0.62912385620401	1.03249343698238	0.565480985671301	0.85469976141625	0.556823790188023	0.55395384356323	1.14587492499215
YDR301W	0.184007359150433	0.0990311337363777	28	1.15957858799658	0.272903496846155	0.29666834643604	0.40658587828901	0.266767630760514	0.304894716557255	0.352583264175091	0.246192734704937
YDR302W	5.54166056670071	0.0467588158067021	50	6.86798006879197	0.323196636405543	0.3094206170215	0.318957874456523	0.482322383705535	0.556216385240071	0.39101068045321	0.343379075295333
YDR303C	0.128558252128099	0.0509542488492091	50	1.90909036883678	0.250759254984922	0.176785627195466	0.163679313509217	0.20641501184944	0.223028657633885	0.287789691385261	0.221746841679587
YDR304C	0.259637359755598	0.0166932879660395	8	1.69890620284258	0.475416367091968	0.355708863823401	0.245963806736908	0.360030291312903	0.346013817648005	0.383436312374353	0.341355375419375
YDR305C	0.167775800080243	0.0490911500740578	5	1.39073216157836	0.275209711938222	0.195444207850838	0.176767889590574	0.169303174886145	0.248117295040515	0.269348518639796	0.230915260936147
YDR306C	0.160266009994653	0.175892879687874	17	1.25523310220935	0.623304287154422	0.372569484268716	0.478245315649578	0.511732505932385	0.385296334439958	0.394563024806189	0.490669179060508
YDR307W	0.059049822500485	0.0893013240814873	37	1.41019318543516	0.167583990035078	0.352821585615582	0.168360379926499	0.19202077615515	0.255670111265662	0.232801257844588	0.183983701525966
YDR308C	0.439404886258526	0.0713198661164364	22	3.4853917959803	0.219363204423498	0.482273553395963	0.419269731915195	0.304385555715987	0.187799096844812	0.318130789642279	0.569015184100033
YDR309C	0.0708097432621271	0.0828728518028998	45	1.05557705077821	1.4012263521409	1.38264332967638	0.498177927711566	0.429456421322892	0.720208108571693	0.884810665075536	2.45851402059014
YDR310C	0.199504242716579	0.124184774343252	42	1.8410284074828	0.51007907447796	0.879389745919754	0.573539111517623	0.820467580520644	0.814752152177842	0.698936682917418	0.659408802929629
YDR311W	0.378997385309845	0.0763310455668495	43	1.33077911286952	0.258116213281852	0.248570510601011	0.160158413149294	0.327768726355676	0.332554229720005	0.331098794755807	0.28400074548632
YDR312W	0.24462904206132	0.0923984109179331	40	1.69760214230422	0.239831999093101	0.47584877703571	0.278183442211472	0.472635430390632	0.524620075283069	0.404148435683665	0.354204748658704
YDR313C	1.0211712454261	0.146813796624262	19	1.2472312932596	0.262017795957959	0.259338887616278	0.300965442324817	0.197644263908306	0.19422993323149	0.193306447591782	0.190025895298469
YDR314C	0.168259664800815	0.160145412452172	6	2.21176098665864	0.028196777871378	0.0189876323022893	0.0216881199377142	0.0154877222927867	0.0227105641975199	0.0341977035397874	0.0272875978384529
YDR315C	0.0757312821295049	0.091608666196806	54	1.40496314482369	0.163606914345759	0.0839306491165961	0.0796475077839516	0.0694822767282681	0.0721660697699761	0.0766504354523303	0.0803118915007834
YDR316W	0.470094177337427	0.0805372932636918	43	1.40563437711274	0.251560786058894	0.294356468770127	0.267425187413715	0.383817511128113	0.435018736585831	0.312788296095741	0.368476603736435
YDR316W-B	0.301430950741719	0.0210997544782234	16	2.6982310081697	1.83702027824577	2.26569439154441	2.08078564750551	2.45280840684019	2.50956879929883	2.60742467411475	2.51443598650245
YDR317W	0.0209422441693374	0.110970243871705	58	1.14979920611205	0.165004760945995	0.167167174253119	0.156625112920928	0.130133527794917	0.169589782617542	0.133294735796569	0.113564075539478
YDR318W	0.724741219382039	0.0846954627781565	47	2.028862595321	0.137259357390005	0.244514612739287	0.140168210359021	0.268660847437073	0.157974052146308	0.134740156585892	0.178637064709918
YDR319C	0.535112803809678	0.111786689285797	3	1.28462411848694	0.472772367594584	0.487086813050328	0.32860843734818	0.457705591042122	0.297090089946593	0.460481781949415	0.38058284957733
YDR320C	0.465458305418438	0.0478442401674553	17	1.61569545105181	0.235908367363562	0.241798381865871	0.194129480593955	0.150649414652936	0.165615349496646	0.248773440752571	0.213095456740179
YDR320C-A	0.336574084658105	0.118750960768722	29	1.05436498592812	0.93353072528509	1.08180765246168	0.98262743527178	1.21303080217408	0.574840230293359	0.90371564223367	0.687588639776517
YDR321W	0.835368783388558	0.0205137281718945	55	1.48702736318796	0.641715282493609	1.06772796915372	0.811278549060496	0.908193638100903	0.854819860602129	0.858281967409368	0.765521996897284
YDR322C-A	0.172881477714843	0.0470115808741151	34	1.18205098084529	1.14658961698038	0.82213855841969	0.883214428881315	0.888408788217239	0.712021612057213	0.828242744033877	0.888005635004364
YDR322W	0.11388047775113	0.0612072618508248	57	1.42074380369216	0.285119055011005	0.314405417633395	0.246986917594761	0.272863391622581	0.234541682455815	0.394417457188744	0.345113895337771
YDR323C	0.565628243520392	0.123421865120159	30	1.24847743956632	0.17498669047419	0.155081738556878	0.227538129698286	0.19055379915666	0.167105675331791	0.144913451180275	0.119212312732556
YDR324C	0.637193111001671	0.108900780617445	21	1.71392968257092	0.384636387761194	0.838360167969616	0.590389865023802	0.564048702351588	0.712484188373252	0.678876238849361	0.684870403220517
YDR325W	0.253647995825519	0.0809030304726007	48	1.52777555143328	0.147875939945879	0.207273959416318	0.245636785014445	0.261725400280382	0.224734423466537	0.151665048339207	0.128252210809767
YDR326C	0.0299427529126799	0.151535459704382	35	1.04129839274923	0.258229887196334	0.354371897241377	0.410809217777483	0.31740154765334	0.388330470784031	0.36624266382873	0.236695345240667
YDR328C	0.967623073328752	0.0365388683475612	20	2.54440419426122	0.543848486191999	0.400983306199823	0.460681200898858	0.388182045084496	0.316371348379303	0.416483131720287	0.474095644225834
YDR329C	0.342420681433214	0.111288259321718	1	1.1675290996212	0.240272586761625	0.182040133632915	0.197208481376179	0.231900526306798	0.216942532751273	0.246574704374513	0.180896715599438
YDR330W	0.141958864740055	0.085405320458858	13	1.26343335560506	0.277530083248809	0.0744450751519433	0.132717028689133	0.13900254360558	0.118414126060088	0.138303588805085	0.117815017387106
YDR331W	0.636308924162372	0.0467290419739023	2	1.74709196884487	0.322172044899942	0.264874172172973	0.223121770504491	0.210741894565623	0.272022143683504	0.20679547594504	0.274129590579542
YDR332W	0.368742040113567	0.103282071172157	9	1.58095932961031	0.225360051357359	0.216962208351561	0.163118316671976	0.212975383571124	0.165806492773924	0.184385057426021	0.180504716142434
YDR333C	0.272730617647164	0.0716761680862637	49	1.49854241406011	0.332842798070097	0.336130562314232	0.281656795868742	0.300937313483979	0.401366173732915	0.468284500584013	0.404127870855011
YDR334W	0.190851070899101	0.118660450115709	13	1.31230721651204	0.373910831640668	0.36670642610281	0.240679913740755	0.301595300475721	0.291451156960482	0.28878026463743	0.258851215921852
YDR335W	0.460109795318935	0.0734484974596411	19	1.14863533779155	0.628139564979403	0.490363291635919	0.399388173887316	0.53219239691845	0.327784643692365	0.517590087936867	0.324923772567131
YDR336W	0.298570975276237	0.108914731674105	23	1.32662405238455	0.212526690732148	0.492190760175299	0.130061264513399	0.388431965357387	0.127398235217039	0.252261855577729	0.255735502481857
YDR337W	0.443937553207298	0.0903925770543758	13	1.0666486458496	0.295647970482757	0.299628506196881	0.250333171182891	0.348309656807737	0.278976059168116	0.325048611090593	0.348626361479896
YDR338C	0.27764745703839	0.0912756714215449	50	1.12899852982816	0.137571190418136	0.130155365479522	0.147234370304901	0.122917309497885	0.169458729149237	0.147661687805474	0.127421955064559
YDR339C	0.592483444730524	0.0687429685150898	52	1.50717439046291	0.966370062335203	1.12033749920177	1.12618948166664	0.895622934178155	1.07825091625522	1.19284180690509	1.17928378157396
YDR341C	0.0290191688932673	0.0217349087381423	46	1	1.10225186515176	0.718889510715931	1.51350846173299	1.8148423821031	0.921939308103986	1.65122912347873	1.58481868045693
YDR342C	0.385796157280563	0.108106089281435	29	1.41443541917111	0.794438864290305	0.0526862514116796	0.113736292078571	0.101885235555991	0.130343875999133	0.0962922674494062	0.0820857495883295
YDR345C	0.722125973189453	0.0381275570335063	4	4.15908828762376	1.42329584486893	0.688443861710725	1.13795821366654	1.49481470034253	1.64176132062497	1.70827894754277	1.22556512872992
YDR346C	0.584331983214334	0.0353301603747427	50	4.40527385086887	0.302925155700115	0.367127260779485	0.341629079111524	0.434323775615366	0.671466174595338	0.366871009394624	0.445659716816042
YDR347W	0.414359239310611	0.0730023624100669	29	1.0896734703588	0.517393603078768	0.503666371537189	0.607496006111618	0.485687665205907	0.443107473444303	0.558274800081898	0.631415359218703
YDR348C	0.244902777008914	0.0658992320278201	37	1.5034382181807	0.277914679630991	0.366783733296407	0.383740491550535	0.146980279212062	0.434445666908761	0.305292416180222	0.249787914246986
YDR349C	0.609900323891261	0.0804664618012904	5	1.38820480874429	0.634107952789206	0.506091757551695	0.51589361471479	0.569813532516548	0.619566966119499	0.575316998923275	0.475228884479192
YDR350C	0.408340730319759	0.133783924061692	12	1.84397255992078	0.433621291737232	0.257522085262527	0.253103927678872	0.190768822905117	0.161015889212746	0.242452348355156	0.132587668005801
YDR351W	0.493815830107188	0.112959725434952	58	1.37760455677198	0.357041380399314	0.295312312516481	0.277113449137489	0.277340801092721	0.323164226454544	0.291173996752941	0.300555286683698
YDR352W	0.106176835805218	0.0466842091525466	51	1.36605390564199	0.126199218029486	0.222837356617781	0.191852383766601	0.171484369291749	0.202535471440151	0.181869527632645	0.156748586053117
YDR353W	0.381202828894661	0.0389679890174012	40	1.38595955479841	1.3214888728675	0.954350772210386	1.03348086633608	1.54593467266537	1.32207515119838	1.55555623887179	1.76390138236038
YDR354W	0.280863396342132	0.0616376813594962	21	1.36910349103475	0.524634886657374	0.518658493661048	0.464413206420597	0.492380613639386	0.286106278177088	0.490392987932465	0.750731450069282
YDR356W	0.605716083575961	0.0627986237466387	48	7.09795953701258	0.0801778736355907	0.150637611444427	0.15867091567521	0.107869196303391	0.057910244817634	0.0703334966583789	0.0926377997918638
YDR357C	0.0468554625915325	0.0513182090738054	60	1.21578938820999	0.277653667055306	0.124031502128619	0.105353850325497	0.108499489692197	0.103223005063528	0.198905430608404	0.266312623426824
YDR358W	0.396422648840228	0.0727697504731008	17	1.57484035026218	0.34610049452599	0.0887627976365818	0.0727200040595271	0.110002422682243	0.0758906554348474	0.112236210601941	0.142098693875517
YDR359C	0.0782677412125761	0.106222055749038	32	1.15553143934845	0.232386192599563	0.153168636671492	0.17333789839736	0.269177320610817	0.283176998710804	0.254207624745239	0.111721945695769
YDR361C	0.167452573788971	0.0490561215230744	54	1.10109235556185	0.357335272809641	0.766314026604645	0.489384266108482	0.42449671904227	0.698664029389612	0.570696848343056	0.598080323542465
YDR362C	0.206653778381774	0.056641456992923	39	1.28732167104839	0.102288826523575	0.249674187239494	0.172571740257581	0.137196682873497	0.190551227525303	0.22316821030104	0.198905414914573
YDR363W	0.506755362403748	0.136416220600391	3	1.63690190183811	0.182967767208474	0.149800346857405	0.0871376621194842	0.141060959495642	0.134556767928359	0.199985439979828	0.159565330552044
YDR363W-A	0.0306415740579489	0.0823424091301504	25	1.25654612490862	1.34831220481018	0.583682242801994	0.678321680380223	0.53625082491785	0.411341864700002	0.599181593962712	0.630899936708967
YDR364C	0.0486208412385496	0.0776798264050772	24	1.11858251217176	0.268042868603922	0.396747470520948	0.324903658971007	0.320085654263796	0.326629572788009	0.240284864134623	0.297391850080083
YDR365C	1.16151915946829	0.127954401962289	47	7.58559780361313	0.370052289073713	0.306584800498677	0.238268671380439	0.494547888551216	1.75687053605396	0.47286135600946	0.674402078515297
YDR366C	0.221502726924757	0.0474776443422531	55	1.36325914376474	0.050893021195324	0.0209342553227697	0.0719082443991068	0.0640083968222087	0.0586834166935816	0.0393980480225175	0.0290298424748173
YDR367W	0.0947227173108036	0.0281371076030878	54	1.19408871448199	0.215115731638174	0.341935188365043	0.334383437624804	0.398520370895326	0.305116909953153	0.309358441524881	0.343227317585677
YDR368W	1.96236233193614	0.0286116925028878	27	1.94221868815586	0.795311179816886	0.24503431383192	0.283627786580148	0.241803384451768	0.3238950007774	0.267451704902504	0.32409282807526
YDR369C	1.26688975337055	0.0598433960221713	60	1.66964580394491	0.0911112548190782	0.0536542766738555	0.0498061857569304	0.0344897408628037	0.100545030809166	0.0825651259908833	0.0936110531797343
YDR370C	0.385078328373723	0.0975713792001846	35	1.0350010167879	0.448341903982731	0.471572554785241	0.472801162597818	0.386402558690936	0.499037374127341	0.391598950754783	0.6144065587331
YDR371W	0.0726349444869883	0.0784354798186902	14	1.04086470931688	0.180767342143734	0.157924471479767	0.117663430577853	0.130116880078317	0.140249094412405	0.135903639766468	0.181055030809314
YDR372C	0.288490667894144	0.0606407554947992	53	1.88272581633939	0.418579014061237	0.319180870198539	0.162494204362432	0.362258407042483	0.348779436085122	0.255893426043288	0.299130390342973
YDR373W	0.784287782310587	0.0495669335549302	24	1.99015034716057	0.791648505458592	0.190238085853884	1.33012892704275	0.529831346341405	0.484775405472507	0.431984517010482	0.540755717501353
YDR374C	0.320308296147323	0.0307493013672535	22	2.49535742922849	0.00356240023185344	0.0028630219412698	0.0089852888010664	0.00536553494656639	0.00258261414821577	0.00392698117560868	0.0026676520355551
YDR375C	0.0350435544023155	0.113243105205984	48	1.1086954223463	0.331377580883767	0.296965620558651	0.258535481799997	0.310982510810266	0.301922532008046	0.289807996583179	0.289476513999298
YDR376W	0.185786088474149	0.0633335777035858	5	1.14435611929173	0.131987750246007	0.12131286590729	0.0762661137781664	0.114525886115903	0.133820459782147	0.137127569216705	0.122934114756107
YDR377W	0.00517114048219991	0.0352489357851709	37	1	0.762939577184463	0.290137418376512	0.42051405587861	0.437836638515354	0.636062139731436	0.45532928588165	0.899551314430002
YDR378C	0.0556619123966335	0.0438106050697979	21	1.25731071918247	0.791542315726527	0.874772201701074	0.790134076013141	0.45033735948324	0.697125441143094	0.77311325644088	0.750167614809
YDR379C-A	0.676589252986993	0.0847758371526083	16	1.84345152940451	0.815839505315018	0.180551517576525	0.0878778352006607	0.06789449497245	0.0559417501889537	0.0902913448313386	0.0970126628476019
YDR379W	0.75219465856371	0.133511444964189	17	1.63571395887991	0.704112681526854	0.298485224670506	0.291465252883007	0.322841047856958	0.293283556506456	0.443627886797785	0.368484311126748
YDR380W	1.09991485032765	0.0644391216384803	23	2.8294096300605	0.665176038882616	0.288075718326033	0.0712832753570086	0.0506441235482116	0.0854791190007789	0.163312153306901	0.0930112134606027
YDR381C-A	0.0127964791427746	0.0971274984231457	45	1.18932157370191	0.288931023515787	0.239431593762976	0.28829133673511	0.183430397011241	0.160955065575493	0.277753359382797	0.158786543929713
YDR381W	0.862094461018136	0.049241797058041	20	1.23576024837703	1.01809051801241	0.942669846655487	0.541178341450237	1.7135127101763	0.871502773743354	1.24387318697817	1.96341236023905
YDR382W	0.0741713644342656	0.023763301844757	18	1.10416227722567	1.8172597224808	0.61207189315216	2.23224434037752	1.41686686410615	2.31177784972533	1.54502469792262	2.93000773163225
YDR383C	0.186770889727637	0.136006600533676	13	1.29038035936622	0.344868401966628	0.258696239875061	0.127013401268335	0.130997733840586	0.0589843528089744	0.077985221121139	0.169161781053307
YDR384C	0.326272283435371	0.047186635532447	43	1.42935600882273	0.897901977274344	1.55309791473381	1.2422418454886	0.922304356045044	1.92814583110358	1.16894209537033	1.20769935469631
YDR385W	0.10473624952788	0.0198648905400258	18	1.27012246615083	1.73064127083446	1.42476650584711	2.00771908576048	2.31099091878847	2.03634269904703	3.68267202463847	1.05685124904996
YDR386W	2.4150630849168	0.0881873898605606	8	6.62878892917944	0.163802087050456	0.114280876004386	0.0816002628955294	0.0599630342828438	0.0512174388587455	0.0378324823441343	1.00055343305316e-16
YDR387C	0.0626022401713904	0.0478037484122872	54	1.1969754231894	0.0677166364497544	0.0821978802581965	0.0850371662098031	0.0830483179936551	0.13256755436447	0.118972168170591	0.0829422368599749
YDR388W	0.229473398675598	0.0230206170780825	25	1.05114277191251	0.357933378841004	0.138832863324231	0.210133002684404	0.196812434909674	0.204790090246317	0.218638787397295	0.207965143239602
YDR389W	0.155576715441406	0.167721435654256	29	1.33385665114279	0.790638805028282	0.896277935779752	0.356287091918503	0.897808544087655	0.624286654195534	0.644214024135751	0.367935556064626
YDR390C	0.801195541555831	0.0699326245767142	58	2.52329101479416	0.426496802259558	0.303295231913884	0.380902955793344	0.26202812754948	0.769495603203268	0.164155784794107	0.321928195689611
YDR391C	0.415910246495098	0.0840268498632896	25	1.2522201317071	0.937904125034146	0.314588516956666	0.350175008776306	0.316043517459622	0.273575010283245	0.251848599485119	0.253468855237608
YDR392W	0.514832347661759	0.0533195761854938	14	1.3688447658885	0.203448196538875	0.081141097925092	0.172998650564898	0.157439438898089	0.147364665880439	0.113159183219592	0.236391580299069
YDR393W	0.389264456979884	0.247025359266229	34	1.24661765310584	0.202957266951804	0.340156318972145	0.206640052245583	0.267670855976328	0.240436762704059	0.183548555318056	0.2875164141595
YDR394W	0.0357369107003112	0.0668868154766554	6	1.0393299420481	1.37522719308558	0.740589284242494	0.971054295538344	1.09990121732541	1.10746836790335	0.967807919766369	1.09717671816113
YDR395W	0.379801068949364	0.0614912714406114	42	1.55901630697091	0.392265188956612	0.694562549580876	0.456879369874514	0.641903446198453	0.62817342473508	0.619683907782525	0.478065025506234
YDR397C	0.119908501016259	0.0630498528513082	26	1.18931669254383	1.19671164094502	1.20124060174009	0.943111387723453	0.886950263304652	0.818835136551472	0.906914456128203	1.50668956179397
YDR398W	0.0116085152129335	0.059011176753253	57	1	0.960397391062761	0.758803206926865	0.751211944191873	0.834063979725174	1.29214294405476	1.11118107653913	1.1572055951526
YDR399W	0.944547959629953	0.0413452923984912	24	3.58001239228653	0.592581014631276	1.58638187372795	1.02832455865467	0.928155145816668	1.07965694953884	1.14645676245779	1.25014894223956
YDR400W	1.67601575338046	0.0462240328421265	41	2.23422832981962	0.246955519514194	0.621886005059536	0.319564089734349	0.170706921366214	0.199041291321692	0.220445695463711	0.326162503518208
YDR402C	1.01385419238586	0.0730292410574005	19	9.73783527070308	0.00673159900933335	0.0090810256449402	0.0135413334866784	0.0036611918036255	0.00242964130994038	0.002970514114745	0.0032218071051537
YDR403W	0.110177654772716	0.0547456484036624	40	1.21758085278132	0.0259036560968905	0.0365722868144109	0.0141720213247317	0.024591700739096	0.0151636689460868	0.011557902244164	0.0158476500521416
YDR404C	0.118888676264042	0.0801075485974825	20	1.30508176867786	0.808497265146709	0.890781229740841	1.26889464308171	0.907805800430844	0.829232345103081	1.01279248900725	0.934605802955747
YDR405W	0.105680410970709	0.0945672543813765	38	1.07584717969718	0.353202786069877	0.204651679892321	0.302706626333312	0.342223748286	0.286790272972391	0.273996057467645	0.310107776720386
YDR406W	0.191438185856581	0.0607355652021984	39	1.14041752695485	0.161551580488021	0.07024373937063	0.129011010422797	0.0705247052755192	0.0535197826446885	0.101216360418667	0.0771140608929627
YDR407C	0.361222691351255	0.0771845310531054	46	1.49382371979682	0.284083603403859	0.361378982614653	0.185119791274715	0.258350523516078	0.326535150221543	0.350979787938653	0.343224952904123
YDR408C	0.749326713440572	0.0348624213775697	15	6.82521289950985	0.821486750957279	0.394289800624704	0.518094474985912	0.51081966751941	0.503861331314106	0.67086901867707	0.598863202575612
YDR409W	0.210952365814245	0.178943738229794	42	1.0943818279453	0.237448278088424	0.141738453111676	0.138015227718019	0.166801131355627	0.198002863391902	0.182456822994228	0.157047933750467
YDR410C	0.164833621434585	0.0458599043437659	60	1.15644451398698	0.293895457256041	0.179488212781211	0.211586577715549	0.181850488056944	0.195046975281037	0.236253551597409	0.266595994233971
YDR411C	1.09435334499459	0.0536212714392472	1	6.86577643280002	0.261032468573537	0.0781246908905485	0.0844158023625187	0.1309973744403	0.163176032504791	0.237636996191428	0.144037489591655
YDR412W	0.268179225194425	0.0631655465494181	25	1.22298629687767	0.262925110278011	0.588755018907563	0.383284832973479	0.453455259977498	0.392633258148869	0.455057181952837	0.382909688078385
YDR414C	0.248177360327973	0.0576860749350657	45	1.1794194439451	0.183293246113995	0.228726543289173	0.189791853029252	0.138907077945496	0.214343629601563	0.176023253552086	0.146469257238976
YDR415C	0.375038877236436	0.0682667120663204	8	1.68828452688114	0.18143069097965	0.117813899891092	0.142701180233781	0.184168554213803	0.187167699017398	0.163617843188234	0.181640198014975
YDR416W	0.446742098146565	0.0996866931271079	56	1.95565152994938	0.103941834543277	0.119180967663177	0.0884479598145265	0.0887931514407051	0.15109399556355	0.195121590431525	0.133660408911617
YDR418W	0.0860971712988423	0.0271531951373476	56	1.0469224411054	2.17887461781737	1.8316772766467	2.25092825629876	2.78059358125155	2.27533793399317	1.84302950003344	4.89499494294238
YDR419W	0.0879179340211	0.104900580530188	10	1.30109200190239	0.20956553967532	0.191376347926768	0.173358059163869	0.168735850752893	0.181572966501678	0.152086981492313	0.177278133728331
YDR420W	0.174444813655949	0.064656585387751	50	1.74669725237843	0.295414448045397	0.278683676621759	0.207624069383549	0.346579297910825	0.693619913547886	0.46635273622446	0.347656177695768
YDR421W	0.261802668133112	0.0837115235135	18	1.11975209907132	0.161035182877911	0.0306748791295307	0.176729173698061	0.163240785973119	0.12162711793462	0.138789558755054	0.142458978708437
YDR422C	0.229594325106256	0.0638467288398601	7	1.5909150193413	0.300517774071525	0.267014761276222	0.215479111439679	0.218352123445928	0.195399304514679	0.395944423773606	0.315778093659198
YDR423C	0.489639392433016	0.0980095747615313	16	1.38230992026858	0.472451342149618	0.430110486243049	0.362753662126368	0.409381821193952	0.317169220410462	0.369518179665715	0.274284563473172
YDR424C	0.117198380107456	0.0298241112399541	20	2.3477280902289	0.206447642390889	0.231862312024215	0.16400256496429	0.127884998289875	0.142809164652717	0.173616616434049	0.190414430112341
YDR425W	0.574860465836641	0.126343799436928	25	1.37318772901546	0.204967135984822	0.0638081953487057	0.143605243598806	0.126494663326796	0.081084976137178	0.099422270920726	0.135846112317579
YDR427W	0.0452668312744535	0.0411651532157356	42	1.03539345688014	0.831694387332653	0.473573990461477	0.701221358727896	0.888115978347366	0.643197662423724	0.58723731561378	1.28867277641145
YDR428C	0.324345967466575	0.0504576251848148	22	1.44926930130053	0.232178125810566	0.12713521546487	0.275730474390059	0.191889589879761	0.336481877661886	0.272857137116069	0.404202809627108
YDR429C	3.45652335704964	0.0242221313354713	57	6.90205032220338	1.20402452245404	0.723881293229868	0.566373250842506	0.783056809663578	1.17719446593433	1.690571060375	2.20895185343958
YDR430C	0.228933246462161	0.0989154938682348	44	1.25778726508532	0.200885642601103	0.181166496197685	0.156116083470515	0.236986514110523	0.262409153870191	0.234736137708474	0.230808162111861
YDR432W	0.366296778120163	0.0317914879755237	26	1.7014380175496	0.829920171926811	0.8244317570495	1.41492983320904	1.15682640523985	1.11061308429113	1.38782489377566	1.49167671499368
YDR434W	0.445207881210167	0.0425825337366366	60	1.73613808712187	0.25563943131146	0.344914907027752	0.231158448316664	0.408413874854342	0.485060636683086	0.475259672112708	0.326811850680364
YDR435C	2.13863176160805	0.0556493703151251	23	2.14577982114838	0.513468582295133	0.262702002027595	0.158135526274105	0.183401425200977	0.228618544736249	0.234327607677728	0.290302908993224
YDR436W	0.42802256460889	0.111469784070605	8	1.68101576069528	0.317573205427047	0.159290496991212	0.10153684678421	0.0782922558117535	0.0969300803770183	0.133399526456899	0.119611665902454
YDR437W	0.0951553805298411	0.336728457990392	19	2.01345715989528	0.0551265964916584	0.106507451982272	0.101735768895463	0.0925956800452703	0.0628636564289414	0.0762506608135086	0.112335858373951
YDR438W	0.316524243876904	0.154147137577958	4	1.29310301627425	0.244242214707086	0.190471771494545	0.141947605548859	0.138635158063091	0.142371724561907	0.157412923144291	0.144285953667604
YDR439W	0.291579752066096	0.0782978389583587	44	1.371219847081	0.205186029582111	0.203520335841315	0.202307768948539	0.326755602442895	0.225866968742807	0.255889472708293	0.212077367273546
YDR440W	0.319604055785261	0.0757388400459767	29	1.54095149004168	0.277767659628754	0.693298917482618	0.228963266480726	0.228292026681935	0.119741192596898	0.282143527958803	0.440856794474154
YDR441C	0.591333002492543	0.0533540295072954	24	1.64227547558791	0.357569139100962	0.535202631713544	0.317638303511274	0.345179767257715	0.349001370242159	0.397390382734906	0.544321922106213
YDR443C	0.30598234563901	0.0642403187195296	12	1.15663586967763	0.122588285755038	0.076944087319946	0.101970913384807	0.0986979773911137	0.0834692307544801	0.105937307959299	0.0772980142262156
YDR444W	0.519768452139499	0.1380377312186	18	1.09425021486364	0.296524720961183	0.362996142879961	0.575539404593598	0.43982703446566	0.301096574398979	0.325610117446078	0.313315718888404
YDR446W	0.362823277005755	0.0483395273128723	35	2.2673319758894	0.0024873665185508	0.00488978152705307	0.00649068136815198	0.00596510390465376	0.0052994344379358	0.00407767793902279	0.0033723878569275
YDR447C	0.0935725533776459	0.0226984155603688	19	1.08330052327707	1.61663576180592	1.6206796230863	1.42788741450247	2.70542270236864	1.66527159000648	2.02789067180277	2.2310170009922
YDR448W	0.248295859535609	0.19282807383313	46	1.70417756787333	0.665005033995862	0.646658788442323	0.794147646173337	0.763831770616513	0.73020840824512	0.544217630198453	0.435202067108446
YDR449C	0.0702624700702028	0.0545681469086568	28	1.24993365834856	0.356297694256371	0.624278710070532	0.459622132073751	0.502412320900207	0.522913658602755	0.382689252351258	0.364187771419579
YDR450W	2.09576359765478	0.0163466546690856	6	2.455188503704	2.24030574955834	1.88530990818418	1.317237054437	1.32180313800254	1.38006535134894	1.63612908744496	4.40979239857617
YDR451C	0.316133257749677	0.179361072160544	53	1.3781483954166	0.553236745998568	0.578528682313759	0.967183911618945	1.42529661493632	0.62484935956443	0.283593814920978	0.40273037274869
YDR452W	1.02632574366323	0.0518534278887462	4	1.7731779186433	0.518713416592262	0.403277263699211	0.343589913068998	0.490488158113925	0.396369903624222	0.402824909202498	0.325661300892018
YDR453C	1.91734292105099	0.0349741378125282	30	2.21489501814445	0.077835872552752	0.0429807040978885	0.0700564723241565	0.0389200508896569	0.0374842093152398	0.0307186566443324	0.0229366370805964
YDR454C	0.104913514428004	0.0151350443340121	19	1.55355910632202	0.912241365849571	1.05634953305776	1.52782150906179	0.977320518655169	0.983585213505406	1.23414259827861	1.38112284708489
YDR456W	0.366615613117993	0.0427067517088366	11	2.98030036325665	0.233588013070702	0.182595851192436	0.106295568845816	0.225074833634097	0.321195027979487	0.240634130619802	0.183116429929624
YDR457W	0.830941481622344	0.0383006501962156	58	1.6107854337087	0.478689487309847	0.316987435917873	0.321359634152707	0.370506739658868	0.292507142338538	0.50343011654377	0.810140008568141
YDR458C	0.124741308416153	0.129524696880827	8	2.80309242235921	0.362625871937034	0.214944742700824	0.2419958578563	0.147084709758895	0.442296064192166	0.203157870380223	0.386516064765365
YDR459C	0.169582304443085	0.129388124960692	10	1.35647533004089	0.497621229374825	0.492893806939744	0.475569995497064	0.460437826307257	0.515452621786021	0.405743131561359	0.313463066442507
YDR460W	0.180574277366536	0.11562910551664	60	1.25223693982151	0.346652039030959	0.190300490032977	0.222314032918118	0.258661607032591	0.298271263235667	0.173852313928015	0.390330368813761
YDR461W	3.34521945765291	0.15849623299929	35	5.46186168477604	6.1372611923582	0.151351623744872	5.55405583313399	3.37685782927294	2.43126079161909	3.00917993468609	2.78604068902155
YDR462W	0.692284754619265	0.155084220047623	34	1.31287685909432	0.646391511224395	0.671615384879192	0.709232923418834	0.58545490696566	0.54226479764654	0.586721064187277	0.709430363710399
YDR463W	0.192804239697847	0.0650370264247689	48	1.15014970037743	0.338578189782127	0.241300375113737	0.307771679005623	0.271263509597148	0.374044238505483	0.353935274089008	0.431771237284533
YDR464W	1.32819056464721	0.059048373710342	53	2.97377814171041	0.202660841627296	0.149299288714103	0.160276276614902	0.176564874622863	0.201527992017967	0.216760400430006	0.135552351902367
YDR465C	0.823542560654582	0.0575784636150949	51	2.66911675825603	0.443668995385559	0.340068355926377	0.275682992105172	0.559647899659021	0.404850626412533	0.982119910227856	0.497624727248946
YDR466W	0.292420250512085	0.115362859567444	12	1.08608388832348	0.604464277091505	0.482631230797993	0.384133472251388	0.439023811557517	0.379056708507448	0.516112951147307	0.389519967146275
YDR468C	0.187178833861434	0.0662322535452461	31	1.2244743563091	0.571644905360448	0.282198606898403	0.64125626970856	0.489946634891449	0.426490171303491	0.395274024299988	0.400168635897116
YDR469W	0.391439471119967	0.0704462078422961	4	1.22233744665535	0.367947903392423	0.461571885699047	0.475642219198245	0.40618469424352	0.300326003753282	0.368085510735731	0.335007127558279
YDR470C	0.522024730540647	0.0840247461437735	1	1.42461420355822	0.238311182443698	0.209882230474273	0.191225285462396	0.192864249011639	0.167368637780166	0.239310264610019	0.142594567935098
YDR471W	1.61492284019826	0.0257635078264034	55	2.83064647940492	1.88437368806772	1.57407489512707	0.930666519239174	0.904524260090189	2.33014017521039	3.59972666004682	2.75992979540679
YDR472W	0.302826501186388	0.0965486119621224	55	1.48704841623529	0.780743592733562	0.581796771639647	0.868369659210222	0.897907658769885	0.936816599395948	0.932634216569486	0.784972631661465
YDR473C	0.464977436235039	0.059530168522673	53	1.23332166324547	0.307988956473967	0.233303635063015	0.162912953560724	0.154379100439744	0.311138002991982	0.23715056525454	0.256575484975439
YDR475C	0.0113724111438964	0.0619024616051752	7	1.00954948536595	0.173636469667291	0.09660508088688	0.265814631529153	0.139033773592353	0.153482337073363	0.196598275223659	0.212791363566634
YDR476C	0.884556146181811	0.0319405609044772	5	1.49599260209673	0.389451235798162	0.251522452126513	0.232871423715071	0.19953907381659	0.286506285857811	0.279954336180114	0.233577502819976
YDR477W	0.410462934758539	0.0759446242741781	58	1.59861162024803	0.61296958132869	0.429986325360421	0.490488019871883	0.406400625101746	0.408229842633676	0.473250395304932	0.390863508863139
YDR478W	0.457213452698253	0.0999352722412924	2	1.20301789415672	0.43250149876063	0.493726759562148	0.469078643671776	0.375715248438304	0.461909563937934	0.577645678247471	0.661381617982
YDR479C	0.441588398624797	0.0747333809536991	9	2.03465128958322	0.280994799213111	0.226208603759209	0.0964692488459761	0.14526441593466	0.0673987818170227	0.173655340882454	0.159788452105688
YDR480W	0.115963865526785	0.079550970775773	48	1.11985593904322	0.543247815757287	0.437714178612426	0.284378574580658	0.21953088917737	0.095995443896962	0.0934658983567503	0.196789697823638
YDR481C	0.24288969959758	0.0353980095610075	25	1.77352177022377	0.337644328629062	0.595348857148237	0.429848478511366	0.41022500654592	0.485785113919537	0.61550306561671	0.882870104428959
YDR482C	0.123698180935163	0.105694772543363	18	1.49596266697051	0.172898217764842	0.125483933917238	0.144309705031087	0.0917043214688284	0.111686504382555	0.139731312073852	0.149090103177771
YDR483W	0.409522260513572	0.0276706571582655	59	1.50182818087953	0.781129213076374	0.483222081434782	0.477243208008413	0.959746331056558	0.775884665967368	0.923775860525058	0.763156676943568
YDR484W	0.205230628286892	0.109984021020955	46	1.33836754645368	0.120493653232544	0.10915866976695	0.127567196311505	0.166766252984886	0.186478919194343	0.164449272806001	0.128042476466043
YDR485C	0.106774842492728	0.073254376796739	13	1.22491648390799	0.194669126788509	0.182739398866353	0.161803290202798	0.180630824446493	0.191255480116207	0.372372377784345	0.210510398540918
YDR486C	0.430512683283878	0.0411148971558015	19	1.68898136030682	0.423655490895422	0.110518193297252	0.332762268584688	0.251635605901782	0.160262945998615	0.250409041223729	0.21078987211033
YDR487C	0.796295079386382	0.0357399032583427	21	2.02637154293025	0.872469637133279	0.734205540572168	0.988962494513201	0.646550622070706	0.7331995951641	0.706849650186819	0.796227759443301
YDR488C	0.43086054972876	0.0798579988471476	43	1.66794602937951	0.0794380076950645	0.307594455582135	0.215628840004861	0.108635865702668	0.0910014922913557	0.0564002203267001	0.171416202252601
YDR489W	1.14085069460751	0.0804986833257473	42	2.13291811104573	0.322863543139049	0.326205398447387	0.285072044997161	0.287704639802476	0.233131089454197	0.331604785680439	0.444391799324296
YDR490C	0.709358363879216	0.0977174876983921	5	1.73196974154793	0.325587466337539	0.0843686880677909	0.123068413119689	0.151262429519822	0.144869328296006	0.165288134344529	0.226866444363199
YDR492W	0.328463197829067	0.050201372377756	17	2.2128944638756	0.161801609967049	0.214424845158049	0.1951838674913	0.333735906393676	0.321645550817654	0.321965465796545	0.300532908139576
YDR493W	0.346585996736915	0.140725970166381	17	1.47148851374716	0.504687119697366	0.387342668423926	0.378644882525769	0.206239307885871	0.284973633836275	0.321399183044218	0.495022005396472
YDR494W	0.303269889714982	0.0964630066973741	55	1.19102268158594	0.276974330683779	0.2050677132706	0.178634201008436	0.293794375388003	0.25761330290975	0.324776674937751	0.338093337226338
YDR495C	0.145263645931761	0.130276393850597	14	1.69332211653725	0.197080330123369	0.123026679445374	0.110028976250553	0.101154647893454	0.0852027058718341	0.0980328386406137	0.112957913596243
YDR496C	0.0762750543998068	0.0763191349757598	21	1.12918350544168	0.821132805822698	1.78586954772769	0.932322126709849	1.50912444005812	1.35050121102214	1.50091773341325	1.37794519902084
YDR497C	0.484218544688773	0.0388602640363825	14	1.43900796723785	1.06877149038312	0.841671267554918	0.970804372681323	0.980313292853174	0.968150756952391	1.07072664417312	0.960155702027737
YDR498C	0.075452174490231	0.0770617072456179	45	1.05281975884278	0.303889767014789	0.365241669075577	0.438435202465726	0.318922436213517	0.252828922727673	0.412967919448437	0.433112226981651
YDR499W	0.162117007270538	0.0901822989996943	45	1.04920678679283	0.113914861728281	0.144425568699538	0.137590156194879	0.130393175849799	0.0655864418321027	0.0879000239955924	0.113546849289551
YDR500C	0.352792345111749	0.0240722391102952	53	2.68700592432798	2.41670031344377	1.11072061575353	1.5138129270506	2.18906423685136	2.11447193538509	2.79610571657043	2.8174652069982
YDR501W	0.179901173989243	0.173281353722371	38	1.35039088466724	4.7628692107608e-11	0.596129934721029	0.296544227307327	0.127597699791939	0.0493788117197191	0.0239368375608645	0.105324908918759
YDR502C	0.429397199043093	0.0427262379363514	33	1.29686260397556	1.55231010770879	0.567485844756269	1.31046133165322	0.796388918278885	0.330508704351466	0.991700458283399	1.21908096572681
YDR503C	0.502637175450252	0.0582536648639854	24	2.85078890577577	0.111909809191079	0.261406490490854	0.0662505209300372	0.117887224592394	0.0722786091479887	0.0973242817561382	0.21549424583461
YDR504C	0.0178535899363066	0.0675768042330298	6	1.05757122295484	0.344984553189971	0.180682371558549	0.208009522753145	0.206193334723787	0.185278884276069	0.165431009268536	0.185013488654051
YDR505C	0.067469254519863	0.075614700288053	21	1.23748985043269	0.186116561740306	0.10811289301832	0.153922758558491	0.113555082811875	0.0857654875638076	0.0891118635157593	0.0976216553037756
YDR506C	0.260439795430202	0.102714289856577	17	1.77982086797973	0.0598720558598536	0.0291917603080594	0.0618042369871584	0.0416907543577987	0.0434369171792677	0.0642763378837116	0.0493548639893227
YDR507C	1.06680896248362	0.13423340579947	41	6.72545192669916	0.641701858509346	0.652607347922614	0.264768870182044	1.0076242403804	0.319195029709666	0.491972933735182	0.998459229855182
YDR508C	0.313811293384199	0.0542523674512883	11	1.11449933724892	1.80128262040274	1.6384919991746	1.46740211975868	2.17226527539003	1.48880531265848	1.71791634231931	1.30477163301318
YDR510W	0.0175894645586419	0.0381583915604413	35	1.116501292309	1.22191056346441	1.49908009692785	1.60185605854538	1.23111919975988	0.980835933648855	0.944785194959669	1.10284047824179
YDR511W	0.238776336084635	0.123196579093723	43	1.03481105052661	0.803966820964412	0.592809912808903	0.586519722005228	0.450957380462117	0.361283320073077	0.477833801504589	0.527350347532602
YDR512C	0.374776181077677	0.0632223082645877	39	1.49455992840904	0.361669887466627	0.140292637486975	0.0682021722514643	0.0746203866996695	0.119541005928849	0.122492096221526	0.215878454960366
YDR513W	1.25217689181348	0.0493612692003753	24	2.23067060468686	1.27478968275037	0.70643047464024	1.24504807348249	0.852788039213999	0.649682288246177	0.773897614410079	0.942566780037937
YDR514C	0.0711450027234877	0.122647879761555	12	1.25780745509092	0.28890105957414	0.396239342355094	0.322004553328737	0.343525691194227	0.392536314745728	0.307961192308483	0.273007165739709
YDR515W	0.05239812223898	0.165813951560341	55	1.27918047048426	0.33658938862544	0.256511813149443	0.204059457214545	0.260836344287595	0.172011233772981	0.216404783714182	0.266524560174571
YDR516C	0.931234864999927	0.0579141294430054	21	2.02376545026747	0.369222479503583	0.0940028384301425	0.127598598091256	0.082782379272257	0.0884805771802701	0.0834272647150262	0.109517799541356
YDR517W	0.896297913701361	0.0413995832899528	29	2.24471793510347	0.291097383581819	0.459308606049987	0.375872818673396	0.360353454459466	0.346426375216649	0.469713125458476	0.601012409442353
YDR518W	1.31250199289557	0.0245705137434763	53	6.63352347700823	0.202318467984162	0.221189809428477	0.116115215177343	0.0984500060038995	0.201048263876095	0.161627215984974	0.222427055296884
YDR519W	0.289146748167933	0.042748781740866	44	1.26416210895475	0.507134646160925	0.50571225276334	0.400347922711264	0.357316496416699	0.413611888459703	0.400575699913572	0.503354880555182
YDR520C	0.346580637365104	0.10269562433174	49	1.35842384251404	0.25641948408322	0.175061553582287	0.30885800853531	0.317408887897832	0.364978147085691	0.336357731585881	0.20953097700611
YDR522C	0.736006774761708	0.0293215031197542	55	2.81641974505997	0.00275483384695853	0.00139156916127533	0.0012747927738609	0.00490581008415714	0.000318093844658531	0.00538978581580392	0.00312415400900361
YDR523C	0.0840078165917246	0.0607294807599373	53	1.24888234780802	0.0212486144106715	0.00963496599703168	0.00627707412464706	0.00625803175258446	0.0165271352486169	0.011505072026192	0.00332524096403179
YDR524C	0.65296854532486	0.106652278216731	47	1.81323220242613	0.262921514471879	0.225572852362288	0.177901986237063	0.353228300964947	0.30046694891241	0.291769942292845	0.239093001738834
YDR524C-B	0.0298905325937033	0.0351565560509372	58	1	5.32121947553452	2.46957769472249	4.63482301958204	5.89840660218568	3.84179407783376	5.00712244922768	32.5911242299441
YDR525W-A	0.11541404821206	0.0614499490958037	16	1.18774569741456	1.0525602817913	0.608415390574672	0.505570729398898	0.452554211085927	0.384868006603385	0.829331779114248	0.490656279891806
YDR527W	0.074868468878531	0.0361552508292128	39	1.0396649316077	0.276189439102561	0.651137009176585	0.355975911507599	0.712897676984234	0.287644305482016	0.455721448759586	0.559918796156149
YDR528W	0.385702944540795	0.128898806594405	28	1.58132188039991	2.11853013660471	0.78280390055143	0.383120982757158	0.2920916262443	0.356936375302337	0.427429749967599	0.744306570456847
YDR529C	0.21296809788308	0.0488378191588581	36	1.24799799581986	1.59688438671017	1.12106471879954	1.84314575170311	1.0784511125407	1.11767849944764	1.25632471673997	1.46691837665826
YDR530C	0.144822379416876	0.0592771543651398	21	1.05176308418189	0.336005434490021	0.0205925258791092	0.058473625651557	0.147635219315737	0.0727986482043052	0.190649803213995	0.13670725101834
YDR531W	0.314257423854706	0.052075810837834	16	1.22376089971418	0.912719670972244	0.710330307016717	0.699862226585748	0.561519267823805	0.727204414398143	0.740014617991724	0.796790552227608
YDR532C	0.0422253958503447	0.16744796513331	11	1.26183615399598	0.194277035109779	0.292050255064155	0.134913637765199	0.147047744305763	0.0883138523621124	0.0720936104196713	0.142537908626279
YDR533C	0.313358975266967	0.0427060906978713	40	1.40249545351381	0.515383698243381	0.21325195447488	0.309820392314092	0.162677592017732	0.134504775052025	0.164255344352049	0.125560141396944
YDR534C	0.363149533103183	0.0430058961054323	7	1.90943276894444	0.036942972764349	0.0661971818380672	0.0482325302944222	0.039111738257792	0.0363884541743745	0.0476679899244073	0.0474836492562674
YDR536W	0.641513161918799	0.0623897312642272	18	2.80033433986079	0.0199716387550279	0.00428982407361765	0.0196321062571735	0.0139932987289066	0.00434559033803885	0.0108444846030625	0.00800242671982971
YDR538W	0.262293837476295	0.0714760076924533	32	1.2018169228873	0.145414117494792	0.265628232749664	0.172001155084489	0.220637415242327	0.133082950533598	0.215031430938383	0.212468764916215
YDR539W	1.62162326679172	0.0650385991552732	25	2.2251997994317	0.3578313609539	0.316380325191953	0.257570377884875	0.225677095892471	0.205033235774782	0.219443089653463	0.335492417375447
YDR540C	0.456550949960246	0.0990061517086987	22	1.84949341830626	0.114229431819006	0.0308837868129841	0.0916516901600411	0.0636420501396731	0.0527291744305321	0.05427422504839	0.0573516476974931
YDR541C	0.116000110978267	0.0603185013408267	31	1.03716114138334	0.16510598901532	0.115314157882123	0.0665800972745303	0.0523750777153679	0.113074970153332	0.147517038585873	0.176880129015503
YEL001C	0.269345999560759	0.0183614731707718	54	1.27991932420566	0.414546048574284	0.203673206893331	0.229393083947983	0.258549551001149	0.21290306252932	0.715798690168833	0.220068277676298
YEL002C	0.988610025278509	0.0254254738643562	57	4.82815527192493	0.547193211487259	0.312325897431438	0.387793508626141	0.431975205131737	0.550110584357001	0.512743088081461	0.462187609383256
YEL003W	0.192632556040546	0.0504772405515739	36	1.22529481172702	0.345113609450721	0.410190678237105	0.408495879123621	0.319471115568827	0.258518100443233	0.394765489422293	0.40870465212981
YEL004W	0.121530221698147	0.0873991965332726	9	1.29686128335754	0.20418200533771	0.170131163898429	0.0963895361781765	0.131507702403597	0.138629808048871	0.172037336420271	0.144836766586256
YEL005C	0.276076235190538	0.0884549984529107	22	1.40696089533488	0.22982314475786	0.132976650811934	0.183353371211039	0.1262209730284	0.126774398336808	0.130954032503544	0.16670020719246
YEL006W	0.0664896893113385	0.0776236650699469	48	1.13659804738922	0.442394091950142	0.253658759838709	0.399181461154539	0.390248048973228	0.394925802799141	0.296924227132331	0.293569108396699
YEL007W	0.707095274083016	0.0878600106483141	40	1.29638406802835	0.643604723072351	0.671915324081847	0.547879418719881	0.872634783627892	0.570173631948893	0.870669481227918	0.663600087688023
YEL009C	0.730326017921485	0.0294965283180503	56	1.9740647011834	2.31167143451012	1.16801449576501	1.28351613922915	1.36367717603124	2.7173784329629	2.23969399055308	1.97315701285825
YEL011W	1.82136705586883	0.0716990675897298	17	3.35582278614007	0.508971671906663	0.0834588469379993	0.105887941358027	0.0725164783220898	0.0478157130796661	0.0662969621523541	0.0864551482807482
YEL012W	2.62525977173419	0.0704470503784555	23	4.29981659040337	0.472608623505895	2.54539218476802e-20	0.530550313819645	0.20601424706069	0.143914905305969	0.134627025122723	0.185138405532094
YEL013W	0.421102800938325	0.0395440505254231	13	2.45760567553089	0.407159211006031	0.288799672006894	0.345015872064614	0.284957864264712	0.293405660739192	0.376072817728878	0.330579051013468
YEL015W	0.14357769327337	0.048283061264786	1	1.29532875594469	0.245725013009959	0.292049666029567	0.265973569274648	0.262270765244573	0.282069953211805	0.346051437426807	0.282282312075026
YEL016C	1.15393314877326	0.107448121054664	56	2.63385770801694	0.186453782940341	0.175720079057519	0.250476044595432	0.300722862587016	0.326769911541605	0.254610489042669	0.168356949878608
YEL017C-A	0.507794061415471	0.0554187965891116	10	3.28408498303205	2.4136504345849	3.33469319921699	1.52161766098867	2.92377712453398	2.54677029409378	3.72445055998878	2.46419198283067
YEL017W	1.06196102501077	0.0588655755367579	51	2.17307289831819	0.264415832719284	0.528976078278312	0.492016942136754	0.617703307128819	0.400258274673411	0.381528132407403	0.225677710941938
YEL018W	0.242081387743352	0.101222102070394	27	1.1565505882393	0.43244700660848	0.373897019104909	0.406944322117795	0.558055606647278	0.352864424285056	0.429250682947121	0.364705761740977
YEL019C	0.029012956738546	0.924456645159765	33	1.02014028014319	0.203653473417983	0.256333766253393	0.247402085031881	0.277618624358204	0.262292400766519	0.247716538257226	0.203359503833616
YEL020C	0.128529446835916	0.121288264436579	12	1.28991853907373	0.433959579586916	0.224586923057352	0.231441321645672	0.24001198840176	0.185974175613373	0.215194722355229	0.166806830412497
YEL020W-A	0.0463355570588355	0.0797105140392181	36	1.12267595027769	0.831168003576373	0.80342345430057	0.666098437982719	0.595275100841688	0.397693481122512	0.88816850554205	0.772576066666896
YEL021W	0.103262562655535	0.0218242594876725	2	1.51028480305556	0.00216092630367885	0.00131858661834553	0.00101616137371456	0.00256420504072929	0.00218316103358278	0.00257866389866139	0.00164506530476209
YEL022W	0.0501620770070712	0.0547128249369165	31	1.18253562686263	0.244286930923859	0.546021314924874	0.361941763121741	0.263188134534224	0.270180297985225	0.342154785130331	0.239485714516107
YEL023C	0.0465491767112041	0.165658279682916	18	1.10130780551776	0.157463574175484	0.110864037030564	0.152847907796574	0.142520072762604	0.106847947385456	0.124962756864111	0.110132622560577
YEL024W	0.00910041885589097	0.0787923290871717	37	1.0568987162959	0.670792655551189	0.389277436373817	0.39755516361265	0.425787770157367	0.311176266487989	0.40056922116501	0.441187086661518
YEL025C	0.220056814096561	0.0836423110483412	24	1.67902274238635	0.112969969516463	0.14207096747436	0.123360341541517	0.133293475572765	0.0833998468575552	0.0800245183885823	0.0894814774347379
YEL026W	0.491624298985838	0.0259625680942594	10	1.23630332774861	2.18517087041842	3.58614392558953	2.04039419300933	2.44568571875171	1.71417370610998	2.69011007280736	3.43099647186955
YEL027W	3.28009184063326	0.0120506797108302	7	9.17540089335731	1.17222650349712	0.440686911004189	0.746219213082434	0.701064668526859	0.774002332800957	0.791192743297165	0.742751146822688
YEL029C	0.310784070435319	0.0586007118783566	15	1.22977145273051	0.247795004370208	0.220542391622327	0.326432893373581	0.282908429684179	0.237450189822226	0.296190504923766	0.2742738690943
YEL030W	0.112685890136311	0.0683580357587893	56	1.05752033271348	0.118703521489632	0.0831112397514816	0.0859632764643548	0.0900395517607201	0.0679294917623045	0.0714070927567625	0.0769285449739556
YEL031W	1.31872463185457	0.0232806077277091	59	5.46925575994545	0.715474232542184	0.568005378814971	0.613152291721296	0.579850619558067	0.638263757495496	0.790867599476921	0.609048009432145
YEL032W	1.36614388349996	0.0932528966958798	21	4.24198974257575	0.6416791661488	0.48948699589566	0.264551897871013	0.227962676069197	0.330690727840638	0.66663920849038	0.581744444435988
YEL034W	0.350217573064961	0.0311640699456388	23	1.84550412838859	2.11742134201728	2.50813140688369	1.67240466586499	3.28588998172738	2.06058237209621	2.0781625008006	3.11865887296804
YEL035C	0.345257792242044	0.0365672277638635	11	1.47958699823885	0.00301508322828477	0.00359825856129015	0.00263767668035207	0.00291675928923872	0.00264441367635789	0.00288039603028707	0.00232222290394611
YEL036C	0.454954217077702	0.0569250080460581	54	1.44327704669978	0.28076732382773	0.371547281925019	0.362888930377343	0.607453919453428	0.657545455785529	0.335248564088734	0.298335307402146
YEL037C	0.105363076723965	0.0407350155685801	34	1.04260363492176	0.612281744014847	0.277989826711718	0.936749906869117	0.764602330215206	0.732983045596918	0.555407359814444	0.718896798276361
YEL038W	0.555469725313671	0.0275587050724688	19	4.11649567930599	0.227173161177319	0.176705425484528	0.259585697539509	0.223924830474073	0.183411021380489	0.267498876003615	0.241686367991019
YEL039C	1.03290893511287	0.0424538678253056	14	4.95618947135062	0.0220070602547007	0.00634721902319865	0.00696203269150609	0.00375205224603468	0.00165125462214302	0.0045760786604933	0.00445450748380421
YEL040W	0.0733539969448462	0.0738540564869443	28	1.06551903858367	1.52144410959008	1.30345397329161	0.908471602983413	1.35176307102879	2.61483135488263	2.61844900357711	2.43187092624069
YEL041W	0.0851195724301044	0.096245819362303	17	1.12040271834521	0.0550161973825679	0.0240891682550731	0.0405821880147665	0.0340458824387404	0.0329549507148402	0.0482689152853746	0.0473919721887471
YEL042W	1.21776594354248	0.0379855469798923	57	3.75679731146437	0.389599205910589	0.659930213919294	0.515454923049467	0.629807259455725	0.571712493121707	0.600248432058385	0.411593941814813
YEL043W	0.732655390148312	0.0598253861210838	57	1.76530962744386	0.388688548220194	0.266070986090725	0.381463046001212	0.384249980787745	0.30632886337835	0.564303890695541	0.310723406264854
YEL044W	1.23451091291615	0.0540574900889206	51	3.81410916037157	0.482887696810056	0.349138401565573	0.197342222049421	0.305846571915237	0.605340948150508	0.618131731374505	0.311919351573987
YEL046C	0.270228005373379	0.056441869573194	39	1.216123453846	2.01639989616192	1.40361795870358	1.5726796711128	2.73068673745602	1.4138936409027	2.09769302833681	1.08857307501136
YEL047C	1.56589549537157	0.0421959513805298	45	2.07377698820783	0.989277500046715	0.93323788367734	0.719970445428845	0.344272871866768	0.237514222415944	0.345333687129279	0.633717404796606
YEL048C	0.50893201358933	0.0643159556735118	4	2.19917456098101	0.253574390662599	0.196346959601018	0.134929497790252	0.136067990587387	0.16333430366893	0.229706041171533	0.121269550306779
YEL049W	0.334367487627465	0.0661207507089079	5	2.45346387470453	0.0685459873162595	0.0392776416622403	0.0299671434727888	0.0196752004135133	0.0112917687165129	0.0201830913080025	0.0161687616442182
YEL050C	0.513591036048695	0.0947903929810514	50	1.37151508955005	0.660447695866839	0.597493624717169	0.374680188236132	0.692988904075283	0.479943611816299	0.659681243322522	0.572150728784809
YEL051W	0.136629698475358	0.017893574374192	14	1.8588638126015	0.574762005103002	0.430178535715394	0.518915520130707	0.665484632642692	0.343599797022496	0.541015726041077	0.502772812146009
YEL052W	1.6058321986127	0.0461479733852911	3	5.28505563231493	0.602783601134202	0.205289848499804	0.260767546410596	0.28225829270624	0.305618073830141	0.319630313830255	0.832210391952262
YEL053C	0.340632778601647	0.0717530066995602	57	1.21899361411779	0.348595997528563	0.378559404791411	0.310399820454692	0.366700820110865	0.304458110791288	0.362992331805132	0.330327622210715
YEL054C	0.394576853342317	0.0276593331574628	4	1	1.93128206277353	2.2159852225369	1.31493428273479	4.18442772973141	6.02735630650096e-55	3.79837960821711	2.64639389264214
YEL055C	0.488190639396652	0.0576100998726058	43	2.14706565760106	0.254816981180186	0.30282005871568	0.293391392086693	0.715559183493235	0.53409371141856	0.502685119214483	0.39966908886559
YEL056W	0.322057288857502	0.104110297775386	51	1.07490930462581	0.546670782742593	0.335751663007436	0.548901011324969	0.601007400059996	0.597347983376172	0.578302524738906	0.633034811339998
YEL057C	0.118390901126046	0.0785861309624379	12	1.39006801455662	0.0545543375148039	0.023174497391281	0.0229814178144331	0.0234375491503964	0.0124227019219258	0.0207347824212955	0.0179283421661924
YEL058W	1.16906792616864	0.0334473502218062	20	2.93874870200393	0.998769984885049	0.510312890708348	0.598425063283516	0.587867777605904	0.501839386534345	0.636699089918731	0.720149604667521
YEL059C-A	0.512767755107549	0.101912324541084	21	1.76872075312233	0.243050682520238	0.221360807661368	0.248224890587951	0.118129346760476	0.106297220050268	0.13516240663487	0.188748849928988
YEL060C	0.531467795109654	0.0581748728640914	28	1.50547105388287	0.791319009864326	0.27178569882165	0.329956751726411	0.226796433661429	0.15189701138216	0.199837133203836	0.198327340565537
YEL061C	0.638299132034535	0.149638415669784	48	2.30389031770831	0.119399737188191	0.316603633945331	0.395811372923167	0.248608600704049	0.326817699243344	0.0760809705927074	0.132879083026743
YEL062W	0.279520985593292	0.0964667061863937	19	1.17282946301247	0.320260022267126	0.28581296781497	0.231912217637692	0.233122822754037	0.285387880903232	0.275546556446464	0.219641239186962
YEL063C	0.312660236959148	0.0736098559034081	3	1.52130916236139	0.429620509774995	0.344860053655391	0.291392276205859	0.365036449859484	0.380360452954928	0.432419170007741	0.295655560478022
YEL064C	0.629125345665642	0.127481905317504	25	1.1901438789904	0.125166483136928	0.265206900077445	0.125036152668513	0.141220765566688	0.118290811467353	0.172883160329874	0.221297002743715
YEL065W	0.120770073989066	0.0579700591889728	5	2.2436947739749	0.251272248366584	0.906502950517352	0.289517877759912	0.942401606968734	1.17952282660455	0.963706884504473	0.732187130612752
YEL066W	0.249535637098492	0.0254471871135985	32	1.73472528043453	0.118240574968004	0.209041960303601	0.11423584836992	0.0738672827037642	0.0869395031435838	0.138753204600849	0.160317205153989
YEL069C	0.312617194528479	0.0230274983192565	18	3.30158152797124	0.00163963667496413	0.00215864051228412	0.00177058729015187	0.00227058481739884	0.0029496834160975	0.00199465165404135	0.00209101462912317
YEL070W	0.732244028441223	0.074839989465736	52	2.46951742576536	0.019778403202704	0.01779124296759	0.0185070690304809	0.0294195954675604	0.024358534917528	0.0225922307126578	0.0198482079571883
YEL071W	0.22865383412626	0.0379295240601992	54	1	1.33886710377599	0.576342100565918	0.318198913346201	0.270949556592413	0.413298078350828	0.882060518065264	0.871292480554196
YEL072W	0.171205961679277	0.175814211164923	11	1.42503176315957	0.477534536142786	0.29749660342755	0.327917977798875	0.20577593898075	0.232939145555061	0.243008501919323	0.235879926430606
YEL073C	0.106544727250261	0.13893138215651	1	1.27306009462584	0.141284006716846	0.0640286458914143	0.0324034656755343	0.0449514787107063	0.0300809089368158	0.0522971751700278	0.0755339584089708
YEL075C	1.30525901656341	0.0497206878934697	12	1.21950817769122	0.00387099624665329	0.00269296556133245	0.00270953188007948	0.00357913319776554	0.00322069386995237	0.0037032857797652	0.00549858567219113
YEL076C	0.697255875259399	0.148210557744092	9	6.80294987661461	0.0189618187161095	0.0278588586925366	0.00725384667220693	0.00415080998545246	0.00262344117011696	0.0153176421621448	0.032265368204669
YEL076C-A	0.00576372130168057	0.809043963820625	4	1.38735707740146	0.727542716026073	0.387016608808474	0.223979003238793	0.0727409665288332	0.0875237946826515	0.130386562679251	0.482925764689957
YER001W	0.454349273466755	0.0926921572841526	30	3.38706574968025	0.0659926283904601	1.21159652541492	0.424118153084006	0.374212829278755	0.174471988156551	0.133609974647364	0.484523535355867
YER002W	0.398502462993692	0.0606675597293276	45	1.32506519347362	0.623527540312503	0.768001707626403	0.788529765271729	0.440847890809474	0.637026778482304	0.791323555379021	0.869359116834974
YER003C	0.713993678533239	0.0195862240121391	48	9.99775824286662	0.611642808838907	0.56517116048472	0.508073669540217	0.56950980895188	0.273247633369715	0.400355433288187	0.845267762775236
YER004W	1.72945808124328	0.0403826983199815	18	9.87906303248857	0.5784554508259	0.643929752315166	0.515106194326646	0.494158773373557	0.331625074068585	0.350035232833428	0.638036208906491
YER005W	0.226852624638559	0.100189508263853	47	1.32969200772186	0.371104832743035	0.292810938415359	0.400477907210425	0.402508561562905	0.277231125766506	0.357785557729889	0.363251398372201
YER006W	2.17882985356534	0.0515486609833794	49	7.85601826802744	1.1333533769797	0.280040339588926	0.663527519405877	0.893869588932946	2.34122929258042	1.48021595332928	1.35728814975324
YER007C-A	0.295601694627215	0.0297321768962746	18	1.74172971024614	0.839888348286909	0.874246958334155	1.09550107891097	0.958196733162628	0.877623833609582	0.894974990355471	1.08262390232275
YER007W	0.15832352484038	0.142132711471525	4	1.23771463992179	0.330414004907692	0.292430295624901	0.180055738713753	0.23139670805916	0.233739934464461	0.192450078032057	0.274144688423541
YER008C	0.232762598577773	0.0830961802655263	1	1.37048597845864	0.346166991648717	0.304258055807718	0.336470883876012	0.325088717332569	0.386606312351272	0.336645819540926	0.387619076731892
YER009W	0.255625970625111	0.0333832973020441	16	1.62823020116991	2.52409533703794	1.99330854300327	2.38981606100361	2.44382472130997	1.95873925180725	2.52395925599635	2.44732527348244
YER010C	0.59875376744529	0.0422185486944307	39	1.62285895783591	0.282086291266326	0.353567880818692	0.254663606204044	0.191269075673852	0.156571301232507	0.14990979796101	0.206433974492764
YER011W	0.206792974916857	0.00742028343774536	52	9.55171510794809	0.0522222452863838	0.518723387594176	1.47493425366067	0.312363499680659	0.235636105851905	0.109274813344298	0.135828999312516
YER012W	0.440744259506746	0.0415900911979323	9	1.28770899613365	1.36403408218709	0.602205411875312	1.16770175378197	0.906174707249591	0.859107446402913	0.871284099430208	0.932679129668287
YER013W	0.355097283107149	0.112289686589546	14	1.06042789874695	0.292826915587429	0.368631800710181	0.400717513562286	0.350943219366489	0.291405495867909	0.452749810698172	0.311332905024348
YER014C-A	0.0666304557989554	0.0344581337782846	2	1.10617189992636	0.0035723387895789	0.00380217928763704	0.00362066415234896	0.00386281433520247	0.00233378342727455	0.00511600672917989	0.00321588105727975
YER014W	1.94987950120236	0.0460131226232531	52	2.56420750260195	0.126603221598412	0.116927624658526	0.108577268958371	0.0813246782530567	0.0561596915140686	0.144266498947144	0.18033164796591
YER015W	0.201985200759585	0.0967401281495732	27	1.17746574304417	0.138144954547834	0.0564567136188018	0.0613711623487181	0.0814271440278941	0.0717556210977373	0.0734963528377068	0.056985484587242
YER016W	0.0549167823325423	0.101833797288144	38	1.24814030590738	0.283041136180061	0.536216678171407	0.399789506868403	0.330503490995691	0.310189706808206	0.180723029357122	0.535843890180695
YER017C	0.178242801041418	0.0710588339079812	26	1.2274861903687	0.283981644959217	0.46478270248592	0.27680351631266	0.47180931683394	0.378932621227216	0.460402755622993	0.338932670005219
YER018C	0.0566046078901268	0.0777800944940475	39	1.30190362427419	0.593311246481403	0.240911291963936	0.692489610917723	0.523980520470598	0.183533799991656	0.23613261418527	0.158807720230524
YER019C-A	0.228923705104823	0.0381516019884817	17	1.64718810965277	0.764975323513537	1.04341687314692	0.901536016199093	0.775594358262831	0.590216023713675	0.970444707177811	0.959299330220331
YER019W	0.520853930598444	0.0716773925784648	59	1.36960815748493	0.691647602189392	0.334214766955247	0.429819754735895	0.385032126665276	0.217405394939997	0.234617893583753	0.280005299587817
YER020W	0.582195686888669	0.0813969790043447	17	1.60746304987857	0.670770527100643	0.499428349821868	0.487481743389475	0.394016678957128	0.329978404778153	0.378236074910888	0.531881887690939
YER021W	0.243772686677222	0.0499116616168521	14	1.02698424054256	0.851355841508302	0.378508789185319	0.873979059117978	0.838645972228021	0.644629661279078	0.631912224829469	0.902789887203859
YER023W	0.18755714444286	0.0189828010814252	25	1.26123516647487	0.467924550697823	0.268365715071432	0.532150146496912	0.415266140461299	0.39181882901973	0.438707616238697	0.360644263120715
YER024W	0.0846860179994038	0.168578577092577	9	1.40714214974435	0.27665393878915	0.105913527380343	0.0834138625044478	0.0763039754810726	0.0836251108520077	0.084106680929856	0.0891439781993287
YER025W	0.0838553595988347	0.0335985252908355	47	1.15406800877369	1.33303008008328	1.60433045375629	1.57740604782834	1.84630273185846	1.71688144954849	1.92735990889012	1.6858201434277
YER026C	0.337181079952773	0.039475596609839	22	2.22755473412763	0.455093936790205	0.217218859222568	0.599093163405338	0.390240709495558	0.390336042884455	0.372011620456129	0.478907059251102
YER027C	1.27130436335818	0.0478024382594332	37	1.57813955379733	0.278025277103887	0.324888082945192	0.388265840230788	0.276322481106857	0.255934329731302	0.340767296287111	0.318626338661077
YER028C	0.474970365473802	0.0868112654756079	47	2.16837807307184	0.105376808791186	0.119031151285329	0.104765577741324	0.0879698413798271	0.207485816465099	0.1398072613682	0.151051194301998
YER029C	0.111608519665265	0.0599330362206628	60	1.08310371396799	0.18525392643711	0.433440729970699	0.356650779407585	0.291131170710357	0.33391145566199	0.354324227312681	0.422868043117941
YER030W	0.0183899163883066	0.0364519266273889	40	1.00276778549899	0.389036504653565	0.232609036629836	0.587657447326061	0.304574414691469	0.244531047741225	0.250251592555409	0.307209172902293
YER031C	0.15034121794268	0.0244987824199834	9	1.48086602251909	0.497909427415631	0.301172031280416	0.701192608177903	0.610673293137131	0.496487482664033	0.646874604136887	0.497495444632126
YER032W	0.170120572094238	0.191707446293719	1	1.27965895529688	0.125925405417355	0.448192049652766	0.749654859031677	0.482790429509065	0.607824034515178	0.409171553668998	0.206471355131598
YER033C	0.0992292726010837	0.121271689005077	58	1.17194360974846	0.114401050312241	0.0324814543552747	0.0679217419392113	0.0493309930502751	0.0568719145937803	0.0680797208740787	0.0694577284394273
YER034W	0.463561300992657	0.107393157720078	11	1.08999258884651	0.772810677490323	0.331958419493463	0.464544029391821	0.365082013712722	0.394088508706312	0.486473484323458	0.411201920535066
YER035W	0.0872609135372362	0.146809952840494	5	1.24689476620754	1.80638410333391	0.689786950931818	0.798884700804849	0.549332448539789	0.51978380931277	0.583437977800973	0.505233378326867
YER036C	0.172758875667862	0.0251337293526076	35	1.2935436413019	0.759578739210793	1.26923073884902	1.09866903839664	1.23880371455388	0.975707317624978	1.30284675135892	1.1636031775166
YER037W	0.680180460516366	0.0803476270252547	21	5.01317559363419	0.101484771794912	0.0170255016701785	0.0227765226034617	0.0183146261880085	0.00788447709439656	0.0123094845149536	0.019392963319953
YER038C	0.502180328919735	0.148694793262177	33	2.15168127708871	0.034795303550067	0.0500432813435305	0.0348347543564899	0.0787377694871079	0.0541371010758631	0.0692655625253931	0.0563494328449258
YER039C	0.403875902131638	0.121331208408467	18	1.27167443098016	0.129685714601511	0.0104892990662925	0.0792359695601661	0.0757629848049292	0.0372432810844665	0.0500165702091436	0.0443486988424501
YER039C-A	0.647159519201095	0.200750201417616	13	2.91379255549137	0.093237669510596	0.0307071788962029	0.0316488791394615	0.0264400189477086	0.0179198217223694	0.0186004876135202	0.031066134681135
YER040W	0.0872711523541123	0.329373235290469	4	2.25187261110164	0.616282653624811	0.359942456617239	0.234912468880219	0.237034881901397	0.187037752997731	0.395313706723891	0.429697167426459
YER041W	0.42233716221184	0.142816125089518	36	1.24607211517053	0.228842340055327	0.12166669604422	0.201016936903996	0.20896046708849	0.224811832140867	0.198820406284681	0.261174587464668
YER042W	0.52294940453785	0.0374402751922135	28	1.57914902649548	0.325319732785868	0.417601849110646	0.54994844156483	0.386698314148362	0.220309840064957	0.39435158796706	0.682136378867511
YER043C	0.0910117619199946	0.0237126924598289	54	1.08609087171453	1.44051417654836	1.59156677539353	1.33922017425928	2.15161088579732	1.51537116468091	1.68124410481038	1.83262395115142
YER044C	0.386633683152531	0.0472040784759713	28	2.06672929510094	0.368061703515325	0.230176493008097	0.213271155880139	0.230984787045868	0.155579336190777	0.129885728269421	0.146666029408206
YER044C-A	0.464426456921127	0.0460407706465172	50	8.71666667235706	0.00844904911596941	0.0179499396532725	0.0141130833818126	0.0279249404125697	0.00793610571982821	0.0130892134246021	0.0135954896070103
YER045C	0.0679599408934206	0.139316217894558	16	1.2242837694162	0.325238180325413	0.328560746200098	0.294326009752467	0.253411516026134	0.214623150744195	0.202192552802185	0.327109544566255
YER046W	0.0714953437464798	0.0720525424381792	39	1.03293593133369	0.248145787388548	0.235425024467142	0.144779236958469	0.0639416201629063	0.219174956821574	0.197543194270121	0.370116897889742
YER047C	0.0131408513532176	0.192953492061367	33	1.09142484629381	0.141635324787302	0.19702417176072	0.143259727088572	0.123070794417149	0.186680490059797	0.196413982247482	0.174444667529424
YER048C	0.895566246017589	0.023190749523497	51	1.3886033521567	0.395677411168261	0.34508395969664	0.164412088473819	0.238972210313241	0.313420613162379	0.307149395632552	0.661338164990187
YER048W-A	0.0405216984795569	0.0592923564629553	46	1.13865253588663	0.750918547389212	0.328979579000759	0.428303554606539	0.303960674274866	0.610213850971617	0.4015780131729	0.719247936340534
YER049W	0.223010015923903	0.0247177596538256	52	2.44571553838575	0.394538584832891	0.606551928204814	0.485565235794831	0.625508131736001	0.497212496181785	0.598792010652324	0.559482876155224
YER050C	0.31455401015313	0.0791375686413478	31	1.24066842232741	0.476576939600548	0.802675298828561	0.680850583438795	0.475857273740082	0.652786594735888	0.496508983600135	0.612244423218611
YER051W	0.248902657443672	0.0661137621874333	26	1.1780476986419	0.109389861527053	0.116657287230822	0.102770610938388	0.12274230516967	0.122738590261054	0.126995895257393	0.155279270657849
YER052C	0.0769657533174528	0.0486134635885462	25	1.14326495177972	0.806055007822561	0.653522456051829	0.642724835991168	0.676430047984907	0.441204370842091	0.908472880763932	0.754413847141628
YER053C	0.7112267428278	0.0742923353645616	17	3.07245252244197	0.232953027700694	0.0766329903449765	0.121934944438287	0.0775107458051925	0.0740773097297582	0.0594922192285897	0.0783133471756452
YER053C-A	0.0987052669669914	0.260527339154182	38	1.60455728119575	0.0521198429588058	0.0489906539073533	0.0696883298093434	0.0640325015223866	0.0388125325244745	0.0597477681066232	0.0330690966610249
YER054C	0.628888897992688	0.0823711709833091	7	2.45917773434349	0.0235153035280935	0.00657047094937815	0.00947706084910064	0.00900022296050857	0.0106506632106527	0.0162010386092777	0.010658059654688
YER055C	0.682563762368672	0.0333632002182851	18	2.4793249453506	1.34968188841505	1.28330059601621	1.11675023812071	1.42201596567542	1.26818370569992	1.50778858690038	1.91204392171024
YER056C	0.623336956351913	0.0588200485931493	14	2.69856091643293	1.07157975161789	1.15529177748843	0.97719460246647	1.04559393326255	1.49887286181225	1.31824580515764	1.18267776634064
YER056C-A	0.374193718145166	0.0222418671732974	26	1.77992615554371	1.19933703924386	2.16352782016739	1.71480856948369	1.77391195179152	1.60243302779931	2.0299415637174	2.22574475278901
YER057C	0.478051131938893	0.0201229274815208	19	2.01608941073518	0.962697324824362	0.55190651655812	0.557398543175143	0.411883083882514	0.426278374260245	0.653509739062856	0.459047816770245
YER058W	0.27767009325866	0.205268250150152	8	1.95279342409135	0.446775899965135	0.234453399186608	0.181021478635657	0.1149620674402	0.102085806242751	0.155512395845841	0.174421830809075
YER059W	0.305442932498917	0.089076259106707	22	1.02492598164813	0.165679524879853	0.157334496407672	0.147685807222944	0.150357589335851	0.118265996269669	0.200652100053928	0.116841576784951
YER060W	0.313526622233199	0.0384118941055416	42	2.93039304810573	0.0351459557343593	0.0687048841512188	0.0544050232355017	0.051206295096252	0.0475353405766536	0.0496699354097979	0.0490064036923111
YER060W-A	0.438205321830169	0.041563651309814	49	3.6448768632979	0.0247164726682538	0.0294977392608866	0.0388177896114272	0.0341195523114018	0.0551084847408079	0.0262144782473956	0.0345875140516456
YER061C	0.408339559045877	0.110530291343346	20	4.31687991808427	0.197768392870319	0.0435870149331297	0.141973614578731	0.0869341668244694	0.0825668771592484	0.0746783918128612	0.126832175787627
YER062C	0.99280007404441	0.0393545540769885	31	2.12488096068023	0.839935498217783	0.0949857617484141	0.21332967624383	0.167181190500761	0.0726800510871248	0.0636393965344898	0.0694751391305054
YER063W	0.103529426847256	0.0551468530690104	15	1.26651820255611	0.262073141612098	0.209153095246827	0.358526514519097	0.266724088213099	0.196346133167647	0.189581207375816	0.322422000114533
YER064C	0.45141612950865	0.0764955347874562	2	1.2456439634247	1.30041656877284	0.797548243928638	1.33088464055404	1.01295760307344	1.06174349364999	1.01591670922602	0.648543685677936
YER065C	0.389220280606936	0.0864095781393044	19	1.93779165988077	0.0899374738475535	0.0626514086937894	0.0809064722107734	0.0602814621369067	0.0306650160074573	0.0386915953888682	0.0829260879543653
YER066W	0.228924773145124	0.142309458216441	36	1.1416286168262	0.1624478440185	0.128861380132779	0.128343530974228	0.124389739454574	0.155718488022689	0.119315187740449	0.111443858976128
YER067W	0.289300417366714	0.0870618650234574	14	1.70723942418826	0.249094069255702	0.0566292797990291	0.102509475674392	0.0662774300202741	0.066955706368465	0.0951142157419978	0.123822059166301
YER068W	0.217070246068723	0.0643260718820684	57	1.19572374678928	0.337067926347004	0.223000885195566	0.245245363518669	0.251328036812584	0.223638431471893	0.382121728315763	0.198300040189547
YER069W	1.11664821736997	0.11019661444704	43	9.10337122381513	0.169645389063338	0.129821407757417	0.00318066328312655	0.21763231727565	0.223598892040466	0.13713030196519	0.10756602261525
YER070W	1.33647203556254	0.0892817702434758	39	9.39573132506204	1.01761268164628	3.43105464993469	2.06913021557165	1.31700943124802	0.377499330282911	0.519213208954195	2.28920950699194
YER071C	0.049092462029062	0.099069342787132	8	1.38680663492791	0.211919956552438	0.0702914796229786	0.0670650945246387	0.12469411338589	0.0396470331111253	0.116018937743441	0.127275289664786
YER072W	0.0361818267236744	0.0394856240439008	13	1.10200978798522	1.97334768628009	1.92020749560243	1.57048731417447	0.884720952985385	2.93292998897264	1.58911132320504	3.04467984714946
YER073W	0.367707851018992	0.0543756989173142	34	1.2604500218988	1.60913221814793	1.58824264034174	1.7736098864236	1.71509330428207	1.60424168484804	1.64668373010688	2.30147966475083
YER074W	0.22323514281165	0.0239318672082855	48	1.20292338731739	2.04140563921127	1.4088080705935	1.55325639361437	2.37436377164241	2.23465786359724	2.69469073860303	2.55901201260367
YER074W-A	0.0945613107250964	0.0440828497813237	13	1.1905445840285	0.496479190502581	0.437945307098873	0.553140823414446	0.473433368061939	0.308222421523652	0.458041781921668	0.424974163201309
YER075C	0.496805665874729	0.124292457775209	58	1.16586117365258	0.419134879726448	0.267141571743774	0.333318268931459	0.32825444937226	0.329305130337462	0.213968127997221	0.507139256845508
YER076C	0.431356706075907	0.0880910541532772	14	1.70612731933828	0.134366332863458	0.112744648634124	0.118424024303739	0.0998002936711049	0.0998805938899501	0.0852825371206715	0.114273444000119
YER077C	0.914670533912237	0.123216484519803	51	1.91165851719909	0.235262342934622	0.170811730896192	0.245734600185291	0.249856996879924	0.393157612604481	0.287358832775181	0.217184073190584
YER078C	0.418431657601257	0.0548099780288126	46	2.05973054949341	0.144245280238799	0.0950405922411144	0.108246011582229	0.158299359431164	0.183834941324214	0.0876604240252103	0.174155639924046
YER078W-A	1.06001678658868	0.18798355353408	26	3.07505127833613	0.0208225661337909	0.022870389755802	0.0328972101948196	0.03126369281769	0.0125730382758089	0.011652934679239	0.00841137507984896
YER079W	0.380680193094459	0.0880329442310099	13	1.39011227662418	0.355072454249984	0.0219786065291769	0.201402845418081	0.104921445056586	0.0605982225772769	0.0734398315270868	0.0490639003915562
YER080W	0.357596743773364	0.0334237185734691	19	1.86924507957943	0.366051669113392	0.112338323259822	0.298604319960771	0.276552050946686	0.297495490398325	0.311099257258546	0.293753277997044
YER081W	0.28782295392849	0.107586149279438	35	1.13092978724691	1.15047344185652	0.598294558226117	0.504753081520604	0.494531983382791	0.313150909552682	0.346644656646763	0.281895914691431
YER082C	0.348647137435554	0.0758805341007861	42	1.054397159595	0.561871089065419	0.886352309969557	0.543432796328199	0.897052542267994	0.719886375293133	0.845768444238596	0.684933337088008
YER083C	0.752922237358768	0.0448342183866586	46	3.86738986747307	0.442836461113298	0.103045094168177	0.429234169647291	0.309462289061748	0.74511404087915	0.458791185168071	0.431043302859328
YER085C	0.0591493124415088	0.0443867598804747	14	1.33196433340069	0.00471864558894534	0.00638791680642097	0.00351412707047995	0.00473502302530834	0.00410151532566239	0.00317262045049224	0.00482040040401482
YER086W	0.582641963279193	0.0179828101887176	46	2.66501447013452	0.267213482123282	0.520294933975488	0.428293898775427	0.576919114986601	0.418061540691114	0.5220072882805	0.378003775726891
YER087C-B	0.618907149267271	0.0309595795312935	51	1.39401260899037	1.01375863374576	1.45628877198292	1.25673819742578	0.815032873383564	1.04661648267869	0.861471182604271	0.989618124983712
YER087W	0.212386954618068	0.0848063002380938	20	1.19799738569571	0.262783379342919	0.134700679684905	0.261910655818538	0.185772221203087	0.108857247770446	0.203507046772775	0.169782705730895
YER088C	0.512837103040914	0.0891926367899229	54	1.00031337148022	0.455445870748986	0.469573313284227	0.566775702909458	0.766227949507588	0.493493241615957	0.745453696826927	0.545891549441318
YER089C	0.42845143310003	0.0626463048239662	23	1.3180192465278	0.255955526516548	0.282203910269966	0.324260490841819	0.290319610833799	0.264161816163922	0.360463746574749	0.348091673504846
YER090W	0.0762159262315567	0.0327520830252058	17	1.0494424453189	0.754384844598508	0.236144917427729	0.872604811990455	0.751562487023984	0.544027614301894	0.674405625948431	0.534547989531768
YER091C	0.264962275308022	0.0462690347089364	27	1.74434116101048	2.32328217549555	0.894323247513196	2.73877180503565	1.50839810315717	0.583084227873117	2.50753721959778	1.83906648261941
YER092W	0.0978429967277785	0.0924304519045415	49	1.011475904851	0.861043049152029	0.408210074305473	0.821304237798724	0.292922671734672	0.459765907489115	0.674427740122006	0.52163280775862
YER093C	0.522625153043892	0.109248445132576	18	1.10645830128453	0.23769468050177	0.246048729577176	0.243735327782895	0.271311530038947	0.227925545404431	0.271740466875163	0.240101501230588
YER093C-A	0.0462607593491158	0.128365624341573	44	1.07861737206964	0.233665518635153	0.336315532075827	0.22005714813922	0.199245336226953	0.15765801766812	0.211628700587545	0.282771238909983
YER094C	0.102700759683117	0.0254057315177618	16	1.20428848212896	0.838401256897564	0.0842012529004516	0.396263877545516	0.875763692274863	0.247284794558159	0.650003819330666	0.76947378068483
YER095W	0.497023107380097	0.10126467508452	40	1.58961070778555	0.947981330475435	1.88207170369298	0.482395254896786	0.351134452322618	0.191194393041565	0.2663999063355	0.975365332919207
YER096W	0.526296210815552	0.0743430409095042	26	1.9271912191078	0.0247248397824377	0.0478684661550407	0.0420015054194169	0.0108943486646612	0.00674102558500464	0.0109569622554509	0.00929456905655002
YER098W	0.0436843345744165	0.150770599361294	33	1.27078069313096	0.0757743904765019	0.0950596442639419	0.09255224404134	0.0564749430022857	0.0415610446717813	0.0604774477240769	0.0644147495217482
YER099C	0.161191705078346	0.0482630231743909	46	1.14376797597337	0.352776427919887	0.215290028108686	0.340787712684464	0.466263447257579	0.39547338210624	0.47209564797715	0.344064922666339
YER100W	0.373310529475809	0.0663774719401665	50	1.38063634317493	0.489879805180402	0.37957084633211	0.429704593866531	0.487066416632102	0.34597116019287	0.446394255975908	0.488321030072041
YER101C	0.589063022426416	0.0677829945751927	49	1.32056636389196	0.16333462024271	0.17806668816671	0.136823173892172	0.0463257049088831	0.0988588391902167	0.129122074310294	0.110226776345048
YER102W	0.15330725389931	0.0180298772236082	19	1.63231863170476	0.629099919379716	0.894126847030013	0.641597731023346	0.772229629427559	0.646237484718044	0.776087070168843	1.02669528597762
YER103W	0.453437534522471	0.0501735869080521	41	1.76847023817479	0.383429707182645	0.201543934511963	0.189634057774136	0.168557477430318	0.123629795607265	0.11376192571411	0.100175271212812
YER104W	0.450528565870997	0.132458253280546	7	1.37875435666583	0.227199134562072	0.412040758641689	0.138936162404477	0.101778838724143	0.106832985060239	0.139974209643249	0.254900036276882
YER105C	0.217155009745013	0.0482543573804513	48	1.19385404734793	0.230557842719216	0.344188479109132	0.258255364465208	0.301979889765566	0.257202393792169	0.264063588460791	0.177245228956958
YER106W	0.188803303877547	0.132019982064006	42	1.82340851146307	0.0246358046436839	0.0268399299118768	0.0528669352647884	0.03238526421281	0.0182233991396988	0.0230838189745021	0.0120871279921934
YER107C	0.157601655619606	0.054758442749957	42	1.27256109923402	0.494162630774908	0.426840107777004	0.363408162602995	0.646192471546416	0.666102471199271	0.701244775888177	0.758862779156914
YER109C	0.436150809699721	0.075305096702459	2	2.33205337331583	0.172021698394769	0.158950909096587	0.0724172358543038	0.16107302306214	0.0383639554598116	0.183246767680398	0.165129270027587
YER110C	0.193876930288366	0.0223104561891575	14	2.17388880429443	0.436462390255195	0.806759959539583	0.779596699998475	0.699084452943539	0.686471021387481	0.627068272520815	0.730708004180031
YER111C	0.0934840501143457	0.155932297924165	24	1.69702031921388	0.0853775631285984	0.576135753290652	0.0780337636912034	0.047845306836077	0.0249144899246032	0.0712846786155639	0.371005210829388
YER112W	0.0412520580875353	0.0814563855095626	36	1.20055694540912	0.316461970107132	0.46429760841029	0.319183007022425	0.375096113348344	0.254460347090366	0.381649584067044	0.411797892935366
YER113C	0.383803264317955	0.0854825761324402	32	1.58760843329073	0.290157965797611	0.494125092659688	0.381595052826497	0.390324459031326	0.406362750298852	0.343584399356705	0.36519772847259
YER114C	0.376746850773593	0.0841354470942358	52	1.83731098402124	0.316530854858452	0.342846995963415	0.491343989900835	0.478568659007717	0.414451463159948	0.484197411243565	0.232169081593896
YER115C	0.299408207949982	0.0840278844455316	57	1.55020786335934	0.385452699932377	0.258210577993783	0.29482988936604	0.396716377211559	0.199917239127377	0.46330170267555	0.315740491615831
YER116C	0.437714322276147	0.113330524212599	47	1.24397840358293	0.225080738252463	0.12753930361027	0.131723265941215	0.184169073600842	0.249114051870642	0.143360764302571	0.139774198015587
YER117W	1.59922299591222	0.026874359617764	22	4.06098153710464	1.8811163200137	2.72514782094354	0.504357195336228	3.02770443943908	1.95028805665507	1.59760045394791	2.00657094734299
YER118C	0.181330646089141	0.0863901892808104	35	1.56568246356873	0.242201667230812	0.867158353108684	0.675385976742535	0.45811986384099	0.6865257778875	0.396304444287915	0.680470666271364
YER119C	0.502731381395817	0.0541950718989584	55	1.34996314501061	0.237444924751333	0.149876068870675	0.14498131232203	0.231451102664309	0.139064761027554	0.1413465014743	0.0869147340308165
YER120W	0.272873981541998	0.0230723286903898	46	1.79820982002359	0.693884058786523	0.745765942805448	1.08057558049869	1.16805794024699	0.859477784272115	0.79307862694945	0.799293236421556
YER122C	0.339565091683276	0.0416956016876114	52	1.29759078204871	0.591606386297827	0.690580938943324	0.848510250849966	0.624057564545496	0.457362949029642	0.527187317221688	0.574229250616128
YER123W	0.386483953238824	0.117103930800993	31	1.10593134845665	0.283499637837448	0.250087135754299	0.282339758166222	0.34296127391985	0.282392260013683	0.285432725716296	0.35342679512859
YER124C	0.522401128706083	0.131794161867534	22	7.15716876328348	0.466827167223555	0.551729093570045	0.232356849367787	0.0543917606315156	0.0418446129121791	0.0169441988719913	0.680090266863828
YER125W	0.495482700894081	0.0395120063011152	48	3.2429316153642	0.43270628600977	0.263529971308635	0.265390489235965	0.285419255141787	0.255317128892931	0.492251435496902	0.336747758673772
YER126C	0.36858716724196	0.0526484481692369	40	1.34640403692574	0.953661501131588	0.73021760629483	1.6421521796583	1.54594619401354	1.63293192859246	1.41311418089416	1.50906558435235
YER127W	0.252738556638749	0.0556343308755477	28	1.58028350071764	0.290108574182609	0.945093409078927	0.543326829240221	0.660350262291457	0.564129845193777	0.548465002745201	0.684439380354444
YER128W	0.0993455801053309	0.0904463455403763	53	1.20222957098394	0.184227644288492	0.191523942049461	0.126261250430956	0.120658834438619	0.112361908958968	0.121856567382517	0.129834162732603
YER129W	0.0232448538093695	0.156264374469489	22	1.21931810748476	0.234593121297467	0.196839867577959	0.277289986729128	0.199141510907173	0.191681993685781	0.223891255626737	0.136366246415351
YER130C	0.311186494495898	0.0678904251214125	51	1.77259557199966	0.311292099117199	0.182615627104226	0.275292289104524	0.266248914916786	0.247382516393537	0.205848291141479	0.195448900859768
YER131W	0.156320928509893	0.0324499640851295	37	1	0.651810372882429	1.3599161260274	1.20566460270652	0.789264648249008	1.00008516257004	1.56835559700824	1.00112678404978
YER132C	0.391002257897728	0.068658850558719	50	1.3592450079004	0.405525855039458	0.414486145472137	0.397647675670552	0.335987541567699	0.457999233533978	0.393964211882482	0.380818974165867
YER133W	0.134919233969399	0.0307680791746398	51	1.10239409543519	0.672360962959636	0.591336635988432	0.660221988467661	1.25700399932858	0.638600891877666	0.711398647769697	0.750160950288593
YER134C	0.37323233742424	0.0783860368338551	14	1.49388641826834	0.578679116679741	0.375468943036462	0.404141242711421	0.274510123044727	0.286817263817123	0.284278961199458	0.425178384560583
YER136W	0.878026840082712	0.0353136777654577	28	1.7268614829718	0.569911096736538	0.336279858769821	0.477260619651082	0.539413225991336	0.3928339500972	0.371734859877175	0.408066658217225
YER137C	1.0331679885981	0.0774038799081452	24	1.43210915267061	0.24850439509629	0.392037669661824	0.302188070964978	0.243699662703555	0.227312816626292	0.280248765966862	0.239125869345832
YER138W-A	0.409032957186183	0.0625541931129012	29	2.3811920629615	2.41138064286208	5.71224340081453	3.21424651905396	2.87308735362706	3.82189689093363	2.07336884554197	3.87277199890382
YER139C	0.0637814250633486	0.0571163718688105	21	1.07083387748169	0.182741486618961	0.032678235937227	0.0487425585825573	0.134255860118546	0.100861929020468	0.124168624248699	0.0627520924023272
YER140W	0.628675351340526	0.0938525161713988	18	1.1831894603951	0.242530972898742	0.269298048121794	0.194171025209761	0.343007236136148	0.430296249535461	0.32363245266485	0.305502110753346
YER141W	0.432943870842002	0.0681389530457502	56	1.46171832941421	0.573009937383057	0.349960717549903	0.61408716793753	0.589851669065173	0.502107972714045	0.487952720708728	0.287064633188462
YER142C	0.336570560321811	0.0657584176059289	9	1.69840139114618	0.399638494558594	0.0797884974549699	0.114462522515634	0.149764506361261	0.088732881434473	0.113079920396068	0.114954311718789
YER143W	0.539255246434247	0.0802472832657237	19	1.51826238916322	0.283881575906456	0.195003821529656	0.212242471171116	0.211427919413857	0.14945614926079	0.227510014084613	0.237592795087815
YER144C	0.440289105599759	0.0922578909934464	22	1.07340083901233	0.295404699732633	0.298397179757608	0.338683449687588	0.293963214434123	0.20245446449355	0.209403440945616	0.26938578610398
YER145C	0.224210616125297	0.0286664790015129	40	2.56164314692879	0.104037595211764	1.0098087050425	0.440399289572562	0.687312765520435	0.68097111083361	0.775756476232499	0.57200452251338
YER146W	0.172739090797116	0.032404561719879	24	1.46320520138209	0.361489677507198	0.928319410823507	0.592351675815721	0.4311287369555	0.802418242400166	0.83487415918676	0.875343848834557
YER147C	0.487160545529955	0.0744128652420564	18	1.85988856841831	0.28747084811391	0.421050565505969	0.172940019899568	0.225243285599968	0.203048058436549	0.207600775799097	0.415633048724891
YER148W	0.531500120204509	0.0362494112894504	43	1.45080552213565	1.10228458367633	1.30737398675548	1.09731249373458	1.29520506237534	1.10491781746266	1.40957909957844	1.30340482246563
YER149C	1.11451450690993	0.0884187388401064	31	1.81452686425644	0.185302072535824	0.577560851615287	0.282678051608607	0.266266106915874	0.2014815109274	0.301296976355574	0.369794246674851
YER150W	0.908791268143508	0.0655078419355206	25	2.01733723013584	0.717531415811127	0.163401405375942	0.0616573495624764	0.0323052074490195	0.0807557634689207	0.120931423023761	0.0912223611469886
YER151C	0.894238917078202	0.0478721291890426	47	1.61860515206351	0.295741977647842	0.40665632997666	0.377105704749227	0.359304849709163	0.377439796367274	0.473906336628898	0.301885617155769
YER152C	0.663817102007711	0.0470782265899485	45	1.26641421509199	0.405010429456639	0.33698703819773	0.288128221892073	0.207536350452242	0.189741509349905	0.325348580609792	0.532328461202317
YER153C	0.249191536603266	0.0928785645325277	22	3.30710609442943	0.0159016988573721	0.0210797375069435	0.0283264803405633	0.0244790347042449	0.00972151027969561	0.0296949906437592	0.0350001963876285
YER154W	3.13552699793818	0.0310841832950111	12	5.01736671709976	0.330475887154488	0.259240210190509	0.183374644815619	0.185714734151172	0.237701303647251	0.260632268489508	0.448474334960714
YER155C	0.271459768410826	0.0648126270114263	14	1.95904051435478	0.617909386743124	0.373505529329486	0.505974407544853	0.408183271408043	0.349345266806214	0.387921712541459	0.523691880813918
YER156C	0.234774245774467	0.0347203671450756	40	1.2487502252757	0.40658042264878	0.892797633219144	0.529582060497537	0.640329293081572	1.08686858712545	0.788950159429568	0.996590887639917
YER157W	0.16262140730217	0.144608305392406	28	1.19034413321007	0.17756704287972	0.212517827967811	0.264787287946251	0.255609565522016	0.329320999824766	0.178179085883262	0.181245624808576
YER158C	0.471175357410636	0.139930981743241	23	1.82358133909859	0.218314538944424	0.113665915459965	0.144091795030221	0.0935165199907542	0.0979090282252954	0.120158894315757	0.185277613279687
YER159C	0.136595886585852	0.124366513623196	45	1.14558872066919	1.33722230645513	0.752013053719914	1.01479508032147	1.07766244339141	1.4218344902654	0.69794874182225	0.839514648244303
YER161C	0.14861798761559	0.149635277979572	9	1.32277202423109	0.43847984937599	0.284915346809138	0.377425056525097	0.275912058882817	0.271312840446132	0.320962626894236	0.384375072792096
YER162C	0.288254072023734	0.170123845779693	10	1.88918043943185	0.201372052287897	0.0718616494752514	0.073601747736896	0.0614294842456649	0.0774220397075056	0.0873325146249331	0.0717629133488447
YER163C	0.977389771962511	0.0345743032540782	20	2.34715645798943	0.434107279867576	0.203213145929993	0.222098565415545	0.196036200166151	0.160516122765344	0.183635940514595	0.155522460198034
YER164W	0.519948300423719	0.0558890132712223	47	2.15844432626816	0.15097978994211	0.142379079733605	0.223097404374639	0.243560817935097	0.210366561010109	0.283952530833671	0.223910840127608
YER165W	0.58722102526035	0.0185550148642575	18	2.38463559501572	1.04881022560045	1.28381313142666	1.50267547943339	1.43150925293611	1.22614502179979	1.47751564389784	1.54964771855794
YER166W	0.691876452314698	0.0904631185151918	2	2.06019401716292	0.324587024896727	0.278537232003775	0.336241671060588	0.354836242703303	0.318615574725944	0.305618236682626	0.219927461847663
YER167W	0.0323499163603156	0.0765064620101503	57	1.03678998517396	0.717479291016262	0.428542168928622	0.353379471284059	0.389978914278261	0.696228368080656	0.566900766406123	0.781885612986354
YER168C	0.111313158078783	0.0492489220283946	11	1	0.320791699860414	0.426133027485037	0.289714604319505	0.270299280906324	0.362061953182351	0.429514406923783	0.35750917396575
YER169W	0.985570959896012	0.0654893045191783	3	1.32091209658126	0.352055174291156	0.0827207963267446	0.189609318355149	0.183709059806302	0.178974439575021	0.284731471772035	0.217408641780268
YER170W	0.707444965729032	0.158837279390035	29	1.82573309966549	0.101840422764991	0.414774380755601	0.225799823081754	0.158461670229462	0.111391255859432	0.0877536885341942	0.238822593863064
YER171W	0.969677438141854	0.0741986598880342	24	1.24816332289904	0.357787709869693	0.455775400780408	0.427265527827613	0.319722711876423	0.424805824408205	0.415509299739535	0.345498599264877
YER172C	0.0594931314709681	0.0788058679855087	27	1.11872999957427	0.289375137697263	0.431567868480646	0.399104218372625	0.353314249238302	0.360428426302228	0.453238674637766	0.356636227726549
YER173W	0.114935604599069	0.0711569018254748	1	1.19621539952266	0.241987665996274	0.265310796867332	0.194775968735138	0.161027172450561	0.161417946446091	0.235773209986598	0.14533705119127
YER174C	0.639483798158918	0.0709350797225523	32	1.49651221418806	0.495368438174558	0.864015790576273	0.480393189614715	0.418803979531649	0.465227769555117	0.465065450166905	0.673138680862951
YER175C	0.220864836409939	0.0438974881227676	16	1.51383092356719	0.179703500326275	0.00739336186537199	0.0421415596658397	0.0839633802866176	0.0322549068623576	0.0887144552629057	0.0810023972011463
YER175W-A	0.258987865087049	0.053826842637658	16	1.53911316766063	0.00367301842499832	0.00343725036357478	0.00427213157963312	0.00483770578612517	0.004070297821067	0.00429937338276404	0.00483503569338053
YER176W	0.501695754757471	0.0455821356208531	1	1.54407794480163	0.361310967259095	0.239066881780178	0.178184884097588	0.195127830769334	0.2601673211067	0.290817770983927	0.17862937896284
YER177W	0.312150638062611	0.0331575147609058	20	1.49547207634741	2.05114735853411	1.6203200820178	2.09510383054315	1.72249075676007	1.87929642999421	1.5384709484621	1.80003776394862
YER178W	0.467801868427969	0.0202014978612363	12	2.20655621987182	1.68677784899817	1.3685226193889	1.28194818574592	1.27762272337287	0.8699121018358	1.26323744304303	1.06364580216917
YER179W	0.101678060855593	0.0318829399343399	28	1.78268385279979	0.0292859912597521	0.00440557932142002	0.0263621346551476	0.0145101537457581	0.0124627339211269	0.0112861360686368	0.00977790339241691
YER180C	0.143882087329883	0.154518215191382	23	1.24851583117946	0.419769807332046	0.319462452960152	0.416227066334553	0.418288633656868	0.30936249253935	0.38309048360286	0.356940823670478
YER180C-A	0.234621028792437	0.473579523325308	56	1.26085252864772	0.318412382809191	0.172655489675569	0.137107488650606	0.198781599630272	0.208702252706485	0.238833277995189	0.260430773621161
YER182W	0.255605381848369	0.116124428552745	39	1.06983307651302	0.525381083968558	0.305665678476863	0.250095299335322	0.319426603093104	0.261878239103812	0.296067543310544	0.30216557654181
YER183C	0.519603320358314	0.0471310028513966	32	1.51598515668728	0.326688579967984	0.562916056702727	0.492335734356515	0.387633420229467	0.395765363817513	0.398898888090064	0.417964590212792
YER184C	0.861955100847963	0.0646183998454605	4	2.27435941468038	0.0605072095944669	0.0279105117369062	0.0244512959772344	0.0226389911900456	0.0224871539343999	0.0589325059143124	0.0392426775205691
YER185W	0.245193984272681	0.0624923338316384	11	2.01260814752894	0.0946184146816166	0.0411057909271657	0.0604744591173985	0.0546759574351066	0.0368042844649109	0.043468759148309	0.0493604137421537
YER186C	0.336771819689961	0.0645596855465674	19	1.61377866931212	0.201727804735711	0.359044455023076	0.263611057757814	0.237093582344663	0.238805768859766	0.23633006128559	0.396625881015681
YER187W	0.0800716908197003	0.202081668561847	21	1.53121309803006	0.0883519163100596	0.0967202973455959	0.122692735608732	0.11854064070729	0.0975836357697453	0.0786046794954539	0.0920452276063775
YER188C-A	0.0611899102565516	0.0938719268351574	21	1.39681979020976	0.0390209552962503	0.114653848836321	0.034417247012254	0.0479773984645318	0.0435710508670532	0.0306442085203674	0.0616383294994936
YFL001W	0.347995116922565	0.120231749962795	25	1.20120265112898	0.412459599538557	0.40232218086964	0.341111626631918	0.4678111103364	0.398548021383017	0.489653505448482	0.504696602332478
YFL002C	0.375834534901301	0.0523179936005432	25	1.58501234073989	0.163626536426591	0.220943808780888	0.277768460469795	0.228157913789313	0.264314249657921	0.245941402539421	0.199210118522865
YFL003C	0.335348693242982	0.0984636718193556	22	1.69416944259637	0.0332749616781493	0.0244054657939488	0.0438627867705427	0.0312263897472792	0.0246572395276865	0.03122776588966	0.0265550139928052
YFL004W	0.221822496405401	0.0384029688163973	50	1.66101596932294	0.842784841652531	0.810308467898396	0.597696763847033	0.803126705982897	0.836405133273754	0.648482036520791	0.91973510304111
YFL005W	0.139906410115083	0.0330127573508266	27	1.10619949022363	0.575071357815855	0.392654761297324	0.61168409742839	0.628389141873065	0.507915719108801	0.47000296962437	0.538247863969616
YFL007W	0.373678033831166	0.0449182300638582	18	1.8939008402369	0.345333271875597	0.221487237516384	0.280349530526992	0.286285857633156	0.285817538764184	0.345185943447196	0.246235272619586
YFL008W	0.629499953211234	0.0932294954001602	43	3.68508388627863	0.266142711232172	0.537237843265309	0.229480105473187	0.195801440493405	0.387601207545496	0.273355752078404	0.673911244221588
YFL009W	0.174239754714872	0.0486167997487587	21	1.23176699021606	0.249061707926967	0.290149522686201	0.178685594027613	0.283707920764836	0.13392594551493	0.287913197230674	0.23338957109603
YFL010C	0.965229388028463	0.0254236495622149	27	1.38625634909193	0.305812720258549	0.217676729511781	0.252543227297647	0.188687476447131	0.190138976624272	0.252095105139373	0.231872283616007
YFL010W-A	1.4861602884392	0.0281216163425678	22	7.69452879005721	0.0391227254614138	0.0352934781015023	0.0352489774194443	0.0254775452636425	0.0134514187323358	0.0309649745979473	0.01547334752805
YFL011W	0.0107993203051304	0.0256065727146745	60	1.074745324176	0.0028258975697563	0.00123287585543714	0.00135750158190424	0.00162658589935692	0.00442504202647013	0.00272366096738357	0.00215134275488668
YFL012W	0.212933785129497	0.0413462610952638	21	1.39111162260487	0.00359957903891872	0.00653899509532538	0.00548401107776619	0.00627596522734073	0.0033178505671119	0.00529830642901783	0.00481100253465253
YFL013C	0.300196618795538	0.0840122489907812	22	1.15768772272409	0.300974090043922	0.296272827657225	0.413995395413076	0.231116441915562	0.303228332106672	0.340504887117371	0.313635474227368
YFL014W	0.037108584809316	0.0235465995490914	27	1.15619187305311	0.817864280454157	0.189179457637702	0.0630921478009075	0.0325546795379677	0.0149281074952813	0.0184065097979404	0.0142843562004488
YFL016C	0.265175944437559	0.105717634679655	42	1.35290204547265	0.843790993034874	0.75596112437681	1.01071021982518	0.875017362582385	0.757818987757503	0.699103521901281	0.83758301690192
YFL017C	0.329610369169433	0.0652434688737096	51	1.71041710341916	0.317784043975963	0.601705595440773	1.00395471704977	0.718113479083137	0.714305351000019	0.623094633182417	0.461617279666456
YFL017W-A	0.127251325297895	0.0879616847934902	28	1.27192610357303	0.670539060100329	0.945820612947144	0.789957301419487	0.658625483894889	0.532115519335359	0.80893011265083	0.925510976425939
YFL018C	0.200979855690527	0.0257583636500341	22	1.22556885013965	0.703716516666584	0.387960182523183	0.808547176256582	0.606010658049086	0.555129975244002	0.593047248413738	0.548758316358729
YFL020C	0.483063969164218	0.143364973756687	19	2.01495347375455	0.102343270192808	0.0827179999971014	0.0921586441098526	0.0693962268144098	0.0341206891905665	0.044694983558101	0.0399590479269961
YFL021W	0.0186985036843867	0.0776609041363057	36	1	0.225530593409689	0.152818639831237	0.20998214248894	0.193287370554077	0.119954272153578	0.13661725473623	0.303754028343027
YFL022C	0.168458699199054	0.0280449936116343	20	1.34767315391379	0.638383642013724	0.451723965412531	0.889690503725133	0.765343784338884	0.729702985291137	0.880065216861692	0.797884559836467
YFL023W	0.412257763063869	0.069477607886938	46	2.05639978167219	0.288643364407906	0.159200989800215	0.240612079811246	0.487128800205419	0.380937967887394	0.435545667743227	0.265868572198033
YFL024C	0.639994887005373	0.125141238981903	42	2.07420369919673	0.249258588164604	0.320239902885908	0.220136533240229	0.60020508075899	0.570845841991029	0.441878788654155	0.344897875772156
YFL025C	0.388512677575615	0.0890396667917399	53	1.32631894057901	0.315649794613686	0.428174432956324	0.321802530082691	0.31798774079093	0.355167203475575	0.339898089075949	0.248228514394284
YFL026W	1.03475997841412	0.0390464710016119	15	9.98623674530166	1.79237151351228	0.315676445739449	0.423863845497446	0.476343759114865	1.70697123610034	1.57694424617122	2.18726428256951
YFL027C	0.934858821662664	0.0924803649820773	12	2.463255715409	0.457563718636674	0.147129873044129	0.180067510743775	0.20634451214496	0.175356671540955	0.347235270575024	0.440717387466984
YFL028C	0.40849792354828	0.0390733011121554	22	1.50129388331272	0.20449785156916	0.231374038335179	0.222461979659378	0.298312385742985	0.271278199331351	0.173487037265985	0.313471600513737
YFL029C	0.377356561952148	0.0827619829059038	21	1.21869262751114	0.183887566463795	0.108090305511196	0.232666796670913	0.134254416223164	0.157034298689015	0.143047191688373	0.137585583006385
YFL030W	0.5525205039057	0.0607950214112091	24	1.68746572414058	0.132492141872596	0.0669529453940217	0.0855506765317904	0.0778725635688623	0.0640525273960602	0.0400955373942916	0.035219185083801
YFL031W	1.02058076175634	0.0260766311821342	20	8.21118208219599	1.05142915938576	1.00457450205606	1.13083463987627	1.29589747470458	0.891085954600197	0.897676816644912	1.13886509740114
YFL033C	0.454724575975866	0.0987165046857057	47	1.2815586896244	0.0872330380796676	0.0539015093963656	0.100212456595122	0.116440006818179	0.0666302888336242	0.0733918607994425	0.0356049180405073
YFL034C-A	0.638538286675247	0.0502549514656402	44	1.34442239835359	1.52919168125355	2.19302138094375	1.72977321811821	1.87928342949626	2.00997112878195	2.18359237791638	2.27454848354562
YFL034C-B	0.0625710170548408	0.105895081570619	49	1.19028973316027	0.844124649837616	0.521334263883939	0.522173327368523	0.533003313293521	0.372948559269144	0.469414266187752	0.51358421884507
YFL034W	0.0500565615110276	0.0806860650424027	45	1.21360611153217	0.160047855384694	0.109819236618484	0.126929531380873	0.138878830981659	0.173868170602207	0.132980013652519	0.11993956724734
YFL036W	0.083383820898649	0.0671466284918233	9	1.30580363726015	0.257999110701472	0.203795665825486	0.156395052695969	0.16907389670523	0.231468033257113	0.509981940566181	0.266446826592663
YFL037W	0.670426078407216	0.0177932239340086	43	2.0512376488593	0.571612260483382	1.00709192709743	1.01225772565156	1.27308537075632	0.626151279599688	0.728092012094846	0.765764487312625
YFL038C	0.223526008579095	0.0282804969128427	28	1.16233811759998	1.00699152856214	0.925929658943108	1.03566202406195	1.00880356892219	0.736190034911086	0.926286311468744	1.11326388050285
YFL039C	0.05347250499059	0.0183180265810504	57	1	2.57368787493754	0.186253107049723	0.685795471920544	3.03922149100613	1.64446571958745	2.88523723049651	2.65450456097284
YFL040W	0.03296852061704	0.0441209941310254	23	1.13806633006771	0.0059700677509513	0.00350329175333126	0.00643038878271924	0.00637735125855713	0.00328459734425489	0.00332789105488157	0.00372724560111726
YFL041W	0.445288903310165	0.0718454625434525	51	2.01561614251531	0.221077266287814	0.21212700064286	0.119135132516906	0.225893118776001	0.294744666929629	0.327898917020082	0.168646883316647
YFL041W-A	0.126788173191974	0.226767034056476	13	2.60311424234651	0.267862509609485	0.207814030244087	0.0890474254684002	0.065261182263747	0.0808778493043277	0.0469537649539114	0.143312051324923
YFL042C	0.294733713516764	0.0748160356633914	24	1.07278549557756	0.264058982257224	0.158904203139672	0.151510629346928	0.129429400072783	0.178089380518367	0.172983021234072	0.256787421855254
YFL044C	1.12572793222321	0.0440169690761372	21	2.05320062189614	0.160979002924938	0.0541769469670334	0.0696075334232439	0.068164897560555	0.133414461127508	0.12287907169	0.165858361780761
YFL045C	0.155818986283686	0.0217383406536571	47	1.6925943004642	1.14107010204263	2.6752134090844	1.1396899845623	1.90892142021142	1.40310549298888	1.34863543409321	2.04479934075418
YFL046W	0.265134128343791	0.0606200904055001	24	1.4468075416276	0.296255281567126	0.30601099571775	0.399791923768511	0.210756959565051	0.206281793834269	0.240649811535542	0.325563853965865
YFL047W	0.345528560906542	0.0625658056811597	48	1.6995436177541	0.268057036500658	0.183767505889729	0.175064984292459	0.153167868607388	0.335667613510143	0.290247467361985	0.379840806909902
YFL048C	1.09064633058989	0.0440728692724827	1	2.91893074750491	0.209275417523365	0.176426814880594	0.124210713463036	0.212295034203322	0.327156395078444	0.123085199304027	0.30196439044405
YFL049W	0.151308203269652	0.11329377324863	2	1.40830948042984	0.368376498956862	0.31748815120332	0.369474482349873	0.305375526036384	0.37255584772659	0.36684283217436	0.347391992930952
YFL050C	0.271792865457199	0.0923706767177117	8	1.49575848397676	0.0879722306142703	0.038153681752138	0.0305368551622753	0.0283228625802865	0.0568998601795707	0.0631908685715419	0.0351137849110246
YFL051C	0.262511849295319	0.0579529302123391	17	1.56048275707044	0.0071052707130415	0.00530193494461453	0.00749671340988758	0.00874443916509783	0.00593467766075641	0.00742035149743686	0.00521326164298935
YFL052W	0.373119339060338	0.0454951837252372	15	2.36017716138198	0.00647392327986289	0.00298927680884006	0.00655993782018137	0.00430805435506079	0.00273267585374644	0.00837070046561571	0.00370799948998695
YFL053W	0.125649576627715	0.0298867239591875	60	1.64223680575928	0.00444793791640176	0.00226747992385088	0.00272092887580736	0.00377108462849553	0.00252474014405982	0.00315000829763473	0.00404077307288333
YFL054C	1.8584711813092	0.0480960808189636	11	3.87344211232888	0.244622743080021	0.0391471967107482	0.0371170208612667	0.027095459672979	0.0461626860422778	0.0973975311220005	0.137700410230309
YFL055W	1.15785712145941	0.0871987602411093	8	2.38649956769696	0.0669689339725742	0.0215644198019774	0.00855365041992934	0.0074192296862632	0.0115901153562101	0.0313778586394568	0.0252654312768178
YFL056C	0.136399915942629	0.172016571425721	9	1.21998356684857	0.327887976190936	0.174752977548619	0.106439589085815	0.129613043630314	0.108856866379204	0.104272951005397	0.0953874727658036
YFL059W	0.307639964180122	0.0392345928687523	46	2.56179951171037	0.212947079611828	0.211717176087993	0.113254157199686	0.0569725745468605	0.0524072407191109	0.0961338053577494	0.157934877286717
YFL060C	1.50575771145562	0.0659937201231029	37	1.72495685483799	0.132833867432655	0.233470494921254	0.133311214769108	0.0868750424864773	0.0780519879993386	0.100676327482272	0.242779076317901
YFL061W	0.213419687543914	0.0436485199159371	19	2.91754193218915	0.018300111140647	0.00891859895989163	0.0105728299897666	0.00797554003354947	0.00665608312641288	0.0135209779930433	0.00828354412605632
YFL062W	0.846430788914873	0.0478617905239027	2	1.64630812184387	0.770832474596595	0.579965252356196	0.389091787056054	0.416984475852879	0.462610339676796	0.404419097083086	0.509489176177044
YFL064C	0.752109715184093	0.152277152148452	10	3.69883089448076	0.0966659589583375	0.0664673727089931	0.0147007981453996	0.0118621765524004	0.00703071193458399	0.0429213584486825	0.13926478778521
YFL065C	0.266084125932162	0.258367972182828	2	1.1401486179304	1.07310911034584	0.546211112497172	0.226154990618188	0.0421682889125218	0.142895229723406	0.379300866413155	0.986578935943477
YFL067W	0.605789300432754	0.0524083450788966	15	3.60479845941409	0.00705128661269462	0.00847703641640017	0.00503747774359692	0.00347173372394389	0.00296855735186303	0.00467496373199145	0.00342258394121384
YFL068W	1.10408540364854	0.058576152815222	23	9.60902330935975	0.0353258758688177	0.0688007205347004	0.0272645622108868	0.0166140680798734	0.0116106030108849	0.0341567240421373	0.0321709913125273
YFR001W	0.332505652141789	0.0601540520539742	26	1.10954936643447	0.775919993449824	0.808853838156924	0.563626444349779	1.09256034373807	0.625519893784092	1.0471669792235	1.06719350139248
YFR002W	0.133081931584521	0.0872840996942943	29	1.15210861738918	0.450329647982985	0.551799903213629	0.366181049496358	0.732983777669823	0.581290380344068	0.709334278110885	0.558280239277575
YFR003C	0.241453556610708	0.104545887606306	15	1.73865969466935	0.310333868706237	0.143061574972928	0.220196061123557	0.150828717661951	0.085401680299962	0.117663629672723	0.0969564103714246
YFR004W	0.364104609371258	0.0727124191719522	9	1.55046370542622	1.05615233096175	0.614580898633151	0.778967927152105	0.850416986853484	0.608055555398819	0.720389261688957	0.731681342058671
YFR005C	0.309730663812865	0.052445387683237	21	2.35101108333815	0.115778392161662	0.190003659669051	0.159888318732785	0.172206892675872	0.138193425328001	0.258832799761731	0.281180281328679
YFR006W	0.17363795740391	0.0368211916861212	10	1.32820939332303	0.384133139263743	0.498885141663484	0.428471281178516	0.376581822101888	0.434211026424515	0.361038651647517	0.528442396923156
YFR007W	0.944732955725456	0.0951847911955998	47	1.4839522804708	0.230053930191717	0.176829063956865	0.165094645193547	0.180788885520824	0.166372779200889	0.148073481715003	0.164451544147861
YFR008W	0.329537463379233	0.130283735901776	8	1.13006001169016	0.164595694041908	0.0604537607589089	0.0757313729751464	0.0680887699128935	0.0579314959192786	0.0638544345325395	0.0649102929624129
YFR009W	0.0763983366512546	0.0380477698297157	22	1.03942868308953	0.923547713281142	0.55153377696205	1.20619472720774	0.96820715266929	1.09069283020963	1.31232462517793	0.967677890422768
YFR010W	0.102009934507255	0.0400323774453586	29	1.14950076917274	0.388893281819138	0.257677692041133	0.388409862850714	0.407456833898228	0.357812168490023	0.346626394042164	0.368837931391876
YFR011C	0.565865474401468	0.0498877923573389	48	1.57109839744325	0.385222578967206	0.235064445182679	0.349973164621315	0.263145696032598	0.149247274101607	0.355164641268645	0.362123658847691
YFR012W	0.046737366136878	0.0986353775672	20	1.29554723306269	0.0467278032002149	0.0600501941316005	0.0282434566696405	0.031717764606174	0.0180253223148594	0.0181610235534713	0.0135555752573644
YFR012W-A	0.00137138486902888	0.988678954685149	18	1.10128198476675	0.454286995350484	0.447437705936333	0.345365056807404	0.30258283302921	0.190360763462722	0.222900240832987	0.226194130952014
YFR013W	0.225770984720842	0.102786114654883	39	1.27162900765136	0.235213119702916	0.365977931556393	0.320702482423344	0.237077341475302	0.222861346197825	0.297439707421844	0.288012610921306
YFR014C	0.118210164719303	0.0756950439580437	48	1.05495453762447	0.313411946241919	0.109932920670351	0.195639920560769	0.199497756951596	0.202774765878665	0.227753609511163	0.200975204243591
YFR015C	0.421406745656829	0.0500400384140957	20	1.99755972663635	0.0562783704235773	0.0332825393324334	0.0736430304286798	0.0323438915854885	0.0371424275089071	0.0396502504007603	0.0393148353682876
YFR016C	0.907289664544327	0.0646077025498259	33	1.56864259348912	0.192124232514189	0.285073940169232	0.217811285490135	0.126636436488577	0.130934317308192	0.153404743986638	0.208995796240949
YFR017C	0.52309399625853	0.0837518247221931	13	3.44732785873692	0.129537183504526	0.0158470842806699	0.0240172953513425	0.00530761362494947	0.028677567562918	0.024721947663962	0.0267077541002466
YFR018C	0.979264717572125	0.0226606213795887	53	7.62458366124998	0.221156466202859	0.166884504478757	0.155559009962998	0.208354657242834	0.220509896037479	0.291196398184814	0.324950817998867
YFR019W	0.0192619058337886	0.0761915411286375	10	1.07713328979389	0.306127112690795	0.24587730240299	0.426318884098854	0.232094358982707	0.185524745605744	0.188079681384827	0.189832520606207
YFR021W	0.304932136599331	0.101667908803856	9	1.07642952643579	0.340532007621773	0.210661921515433	0.252187430616232	0.214422017656463	0.148627338356666	0.243746666083777	0.238523888009115
YFR022W	0.216521344527463	0.140634583599476	18	1.51458235475664	0.222557121246102	0.103117453680999	0.179530432978104	0.118247472255762	0.103881480604411	0.0997257137365127	0.0775315810563937
YFR023W	0.691211940256619	0.144064447977352	23	2.20770282996862	0.0215179566995509	0.0344640944286922	0.0303616939145653	0.0187642467839881	0.0129351467822031	0.012425599862405	0.00806629926732732
YFR024C-A	0.157976135381486	0.039262250462615	25	1.03849100345788	0.439158226067357	0.257113101944813	0.170861925401186	0.364200008587663	0.336081265289698	0.277030450937434	0.282275001354604
YFR025C	0.0957708367991179	0.0479306935081712	19	1.22449993559801	0.258581032389749	0.188945701500751	0.280290350214279	0.107420132069885	0.34478235558329	0.0830844982991283	0.216256152364292
YFR026C	0.443088436273085	0.134799530003856	20	3.2344740536798	0.247183095866148	0.516623357133807	0.12009888540314	0.0957431025679054	0.014853534054954	0.0763703670156297	0.201900932268793
YFR027W	1.89679479273602	0.0963296749260653	29	8.30008194645072	0.04232049272051	0.44225138135997	0.11790912048826	0.0663012918060481	0.0381185370392676	0.0550256066897541	0.258645204228091
YFR028C	0.642791044373598	0.0793434267663288	50	1.4525091994929	0.466997166673414	0.490020168429256	0.860009336824998	0.796437395001716	0.73355294086658	0.724390672865867	0.548670134929834
YFR029W	0.345144628518089	0.128955333047305	42	1.1503527336605	0.26426805420396	0.211064922285473	0.241931544927986	0.240288479096927	0.23596123611672	0.216282880810006	0.215285500023802
YFR030W	0.607064440630106	0.07548993550879	50	1.16108488849241	0.505496589119788	0.234448548904663	0.442247090099469	0.189360052176713	0.157591230476534	0.352810605214945	0.34654976899989
YFR031C	0.38329596119534	0.0799540640862651	3	1.11039124428965	0.385288670004144	0.534954568623256	0.459515330579485	0.483836756880142	0.319985517311309	0.279633446697435	0.350590270345512
YFR031C-A	0.26452413968592	0.0243930168795615	14	1.3795006323444	2.21907722427954	2.52896451772551	2.16195391618986	2.5589229147838	2.42247915086574	2.23011695438531	2.56159504597063
YFR032C	0.826678226453775	0.0575732594184901	55	6.52683055206439	0.020689634615258	0.017981704480488	0.0218279482473298	0.0246304433556549	0.0175520832070998	0.0210183527875469	0.00800186494295732
YFR032C-A	0.338235273499556	0.02957096391898	9	1.0775266291855	2.73097334121751	3.29215307475116	3.56042783900181	3.39359015383263	2.29292356043692	3.28590676299645	7.25571950779293
YFR032C-B	0.553495684922904	0.0578489836559494	13	9.99798355591026	0.0335496968945139	0.0457801710333157	0.0333133611180053	0.0176408819999712	0.0184453971959733	0.0151711547535858	0.0167536184882076
YFR033C	0.17865845445792	0.0933109132609196	49	1.27959507900593	1.2957450804897	1.49462111675634	0.915532092980268	1.3973342949332	1.1136287515274	1.28149310291297	1.22661891922906
YFR034C	0.183765352214226	0.13675355488569	34	1.00215523783086	1.02168983128745	1.03860647655896	1.17328674213128	1.45322633116426	1.02189870753364	1.30742867043495	1.1838230843323
YFR035C	0.393289729654519	0.018979874019282	46	5.97806389686137	0.00421531523166376	0.00731149768156047	0.00403065861038573	0.010385172798679	0.00518955285196292	0.00509831908656817	0.00489313214069082
YFR036W	0.311520492849592	0.0977359939605827	16	2.16218980746754	0.238820492339845	0.560314951935714	0.362167726814238	0.183266482291966	0.173148038255938	0.206474455289583	0.308610371513842
YFR037C	0.0536056639233626	0.0599918904846395	40	1.07530980470548	0.847526823585801	1.14269870205719	1.02062608715016	1.09881090292835	1.03721306612823	1.07150907114439	1.05724085515583
YFR038W	0.232379581976739	0.0610940444111792	57	1.59500999623478	0.157678904022037	0.211163341901303	0.120232746833491	0.131100558725292	0.0819184191195497	0.178571911570466	0.226366714345947
YFR039C	0.660526934937231	0.0807233696820553	10	1.46971537069517	0.212302509078265	0.213683855827754	0.20288759626809	0.182883698695705	0.337401596525032	0.241805348460031	0.20105716900659
YFR040W	0.0559292564657756	0.0765844928921073	9	1.08165694806856	0.329567432569488	0.254068570342851	0.278619250337031	0.119655109363748	0.318010335173514	0.233216647078984	0.208716812251819
YFR041C	0.181050759224409	0.0460082476336333	38	1.4012027314719	0.148929078081306	0.207488723865468	0.126028219154821	0.136527323758134	0.14888071433543	0.180960385762996	0.230309052388576
YFR042W	0.276598392707567	0.0784144341404251	32	1.18930235566232	0.439852708373834	0.648518286072952	0.324721164885255	0.510457089669848	0.409799872020415	0.38088789838264	0.388142030158356
YFR043C	0.0624549796185114	0.0968847294449218	31	1.12179388231221	0.349942338005065	0.371367572045856	0.272193149594624	0.21083870319339	0.318073229414483	0.239305208422521	0.253326778192916
YFR044C	1.55752918491436	0.0202251340044629	22	3.51281459767851	0.458976886174808	0.320588989717342	0.416678404397031	0.350909952266596	0.369592037087448	0.393392407030837	0.374983767760762
YFR045W	0.243286846252261	0.0539212366469769	23	1.66598456798729	0.0903588373282935	0.0341753957979832	0.0939486375572505	0.056306743919999	0.0728692413141367	0.0675335973822485	0.139968523039684
YFR046C	0.413165029730208	0.108597241473807	27	1.60983275254929	0.158392238655442	0.320909513799969	0.139287584137273	0.143768832390608	0.117520055192845	0.0925189656968476	0.223164402603753
YFR047C	0.326238501624895	0.0323140041552493	28	1.48003411667249	0.363986930149317	0.25607057928761	0.298384694663005	0.150492758995714	0.144098961944926	0.178503897947374	0.195839468613126
YFR048W	0.722791544868044	0.0837981340591242	2	1.52872330484774	0.464460095094732	0.550054900444195	0.50694711230364	0.35401405329334	0.566952817864245	0.558302722491981	0.534686095352175
YFR049W	1.39336834541444	0.0402099361078145	20	4.561923669434	0.451115554078325	0.223801211146997	0.294643080995089	0.173532634480916	0.187947683011167	0.232612292795555	0.381222497244279
YFR050C	0.285379327699427	0.0529157028770499	18	1.32468567275552	1.35226986648851	0.66460225328521	0.930202334937031	1.15369394454488	0.673023739927964	0.970375192599777	0.976898044477033
YFR051C	0.465160447191748	0.0283476293850543	53	1.65784697087102	0.460906143462668	0.446203631581261	0.439562320163027	0.402268846730565	0.396574249267868	0.394715319476155	0.767516626222107
YFR052W	0.706249420240052	0.0623797321130813	18	1.84200787965243	1.22834810371551	0.553842435993724	0.915225193674076	0.864948004241368	0.739325957146511	0.620331172190053	0.875616855296444
YFR053C	2.36429743857634	0.0510278411401974	20	9.97016907741969	0.575435293172214	0.0607157796006741	0.0194866147673001	0.0262196704106507	0.0252407078567087	0.02230501500399	0.0251365596215994
YFR055W	0.531298749083029	0.0656714346042572	16	1.00836209410784	0.363221621017517	0.489667607468121	0.61844600679123	0.625680214335368	0.786313180678271	0.734152018758844	0.721964041586778
YFR057W	0.595941590010018	0.0225788738470008	53	2.3874905927109	0.00168193136810721	0.00214833699314254	0.00134741801396569	0.0032439840315919	0.00148955666779605	0.00277296050327107	0.0017269649575171
YGL001C	0.475105898572432	0.0308841772453267	22	1.34315606834457	0.69032273824155	0.100503512046346	0.397925218235698	0.296621113974925	0.284205901650686	0.410274664764567	0.446840081674707
YGL002W	0.371601961301917	0.0414866799841556	27	1.64145809136339	0.151876512771893	0.197667736190606	0.130422749543864	0.138123601719133	0.131059692140905	0.0822624303247276	0.115548056276264
YGL003C	0.242019369903664	0.0773148491643137	4	1.32038899956221	0.265599248475268	0.151123133259503	0.207437800737628	0.203986266336303	0.180454350636356	0.288365985372314	0.305284265460488
YGL004C	0.574939701546179	0.0895726593539754	57	1.34671238764456	0.330008843563349	0.112603261317184	0.182076895354654	0.178072528338615	0.155390420244642	0.19486376738708	0.242047511026832
YGL005C	0.272018610745117	0.0733794299302741	43	2.06928886398548	0.248278002007191	0.133342228311314	0.211361335132625	0.221443615403249	0.168792465539843	0.171579310545284	0.231528008135477
YGL006W	0.303565343157334	0.0751220297318798	22	1.27730138544247	0.358508134613577	0.0508557517997417	0.166381171841899	0.212823143373119	0.156681940100691	0.152074907192077	0.148840193072179
YGL006W-A	0.290834016038295	0.199452519214204	13	2.07902741758304	0.0250676874337133	0.0220441209473127	0.0252963103565454	0.0157888325865275	0.0082369803783582	0.0174887978271542	0.0255940603568984
YGL007C-A	0.0737846304362799	0.197632763489391	57	1.38260642356089	0.293825841263385	0.199030633854648	0.244083397831316	0.166061234544125	0.184824298538465	0.267259153043847	0.178748654687265
YGL008C	1.86765004091115	0.0217269709400949	5	6.39886605852619	1.52933088258088	1.39667781926067	1.68848028637421	2.32836915708607	2.11174820851485	2.06202446775279	1.64603864105786
YGL009C	0.782139172568462	0.0181691178358969	11	2.40211005115737	0.961243986396798	0.49486124544193	0.413620951657358	0.747131490766755	0.740186128195839	0.61480113831655	0.949134736705779
YGL010W	0.630944501951564	0.0771074925250274	26	1.59064973756164	0.262772966909181	0.13196292945199	0.227711383367125	0.222555565156608	0.179606617975743	0.128581579825921	0.18325389199751
YGL011C	0.0304794111578328	0.036672697198439	31	1.03545452120531	1.24270217903719	0.362535164615081	0.895648450671785	1.46992438186615	0.600837211532363	0.749715431533784	1.67070853850859
YGL012W	0.856205627299381	0.0296142106147536	60	7.00285605109501	0.453883345303824	0.819256891034397	0.537041957497956	0.673867084455412	0.78225156452498	0.649172414230338	0.572628031800451
YGL013C	0.591182844499856	0.107347296718936	2	1.2185792614652	0.814218936623068	0.44998473621549	0.94144269106203	0.765554798270812	0.548574244158808	0.645079249479375	0.31395918207846
YGL014W	0.338040357638919	0.062936580123766	48	1	0.453522951007696	0.564097370067066	0.49173095577893	0.799362527175248	0.493031064907558	0.714353291833345	0.455444056611228
YGL015C	0.0806236470798605	0.107420724117504	36	1.39153317096005	0.0244027284510272	0.0226256667066592	0.0361100604026017	0.0240109889667899	0.013810569272536	0.0157321049131861	0.0104344289687312
YGL016W	0.0453346402672663	0.0428507714616653	42	1.01524078059408	0.12567059235199	0.30485050215478	0.146592103925773	0.118601531840114	0.119581181052156	0.166428549688581	0.127377194211323
YGL017W	0.296669072737987	0.0750001263588937	13	1.20831438107943	0.21446323115045	0.17087236201622	0.173653045926965	0.140583662396658	0.191699452038118	0.189166640867386	0.235006396594065
YGL018C	0.114619244020792	0.0689824545388988	10	1.22564494301129	0.199687075269744	0.171196119375314	0.183933158442751	0.158166855989263	0.138019351524094	0.183232739109066	0.199289479707231
YGL019W	0.235451215919347	0.0427072430022097	49	1.59815930337579	0.579952283595988	0.538121348795805	0.470593896823732	0.539503918537275	0.560985934376856	0.469159968719293	0.53310955251846
YGL020C	0.709528363804869	0.0418073307517499	52	1.38104588238955	0.238294918594783	0.369276471661164	0.310571834320138	0.389848938174266	0.263414175379684	0.354545381937206	0.267601798518313
YGL021W	1.08645866390524	0.131055364537291	6	3.99819990771806	0.602544470036655	0.342766831018129	0.511513232642909	1.00946955556174	1.32837523326389	1.23957278080727	0.520255795869541
YGL022W	0.369300517531128	0.0283470844156886	1	2.32989263557023	0.488406562355308	0.49604245411556	0.428732569009583	0.48857142018156	0.512223572830103	0.611900804542758	0.50294472823666
YGL023C	0.170583934685979	0.0801770860832402	47	1.15479900504399	0.349085304174484	0.435603542876593	0.283591556847897	0.274511493671511	0.285757974418862	0.386254980807361	0.382498669911295
YGL025C	0.434441829572774	0.149496271220965	45	1.14770368282034	0.279822901228417	0.299034614324943	0.275490475411561	0.296336819962818	0.346858100705739	0.414377429153727	0.379696602614106
YGL026C	0.261462022760341	0.0222537027708086	35	1.24919451183874	0.857119424685365	0.543985819568933	0.665351731104374	0.653328522014977	0.651815901206427	0.656615431849014	0.665557805762092
YGL027C	1.00448686088691	0.0292153890828307	54	4.07238598202889	0.13439106113084	0.172657425340142	0.0850864406281371	0.0742248492273002	0.0898919932968946	0.107662465712437	0.13876754038405
YGL028C	1.42708790757283	0.127336131740519	16	3.25139226440619	0.318347634033865	0.233796927242821	0.127909736543613	0.0780255667305836	0.025589313304985	0.136168056483183	1.64388140703313
YGL029W	0.49232443204028	0.149718626212087	22	2.01194794657762	0.45668267402506	0.884911442352026	0.740948245051502	0.714295338202425	0.439398905533628	0.546137843922777	0.374260931059448
YGL030W	0.0635374929428432	0.0259121700447081	22	1.15942347513344	3.16602474549836	2.36948537333931	2.9701764980624	5.39593103194558	2.96577496739123	4.04403151713526	4.19306324760156
YGL031C	0.100872982630631	0.0229410963258699	22	1.62931295202277	1.91724343727882	2.36148537230519	2.46357014133487	2.4026471067649	2.37707762205695	2.00685477418052	3.46213715720989
YGL032C	0.938974346623202	0.0553868017359653	18	9.918973391541	2.0717174497275	0.0535018668323392	0.11755017829105	0.0619558646413215	0.0746906571489228	0.346870854315305	1.06149424592944
YGL033W	0.176271444580066	0.0444462863525814	21	1.27583860925022	0.00278828525919788	0.00805503136125377	0.00557838298121667	0.00327420752298332	0.00379416189654553	0.00239150516144586	0.00378116267982567
YGL035C	0.222402038728176	0.103601971027784	17	1.18290598966313	0.552266310417166	0.321875611136446	0.523518975639322	0.466863569009214	0.435310134060502	0.545615152047871	0.967377929944532
YGL036W	0.147113429710531	0.100600741275733	60	1.91996496131669	0.417431807077407	0.208219845261744	0.372259156486931	0.299351713298187	0.334408762586984	0.358981493494739	0.208336499492733
YGL037C	3.89735891719843	0.0505659801503354	23	5.25855043631542	1.14659414946642	0.000973790006572832	0.323340792976262	0.0965078591603579	0.0662323992081429	0.0667706320202296	0.108425372820255
YGL038C	0.371947027302126	0.0905097696370376	34	1.54799741956757	0.796165755444509	1.27656857103228	0.779111283556929	1.18869874255288	0.602896483392472	0.719691122997642	1.03760472841429
YGL039W	0.745323953935333	0.0551622695858195	18	2.19385242874636	0.507964775355996	0.205411023769956	0.387926082391169	0.343639241802527	0.378305520804048	0.458635687027073	0.543198328636772
YGL040C	0.40415207777692	0.0569066799135138	40	1.4427787983639	0.743002134740295	0.296731273776418	0.835965369619762	0.795192378766383	0.712178755089088	0.722231109269145	0.539064762659626
YGL041C-B	0.234025178005938	0.0615980225789354	41	1.79508177895594	0.0167387561519095	0.0153675144286147	0.0123866827172717	0.0110352200026416	0.00762249513584748	0.0071589557445774	0.00722807609177779
YGL043W	0.14449256418323	0.0474072803221253	51	1.1525013529888	0.526370164326916	0.409716825156861	0.585801761863625	0.591791797431069	0.480626940516629	0.582871366009082	0.60440644808774
YGL044C	0.338443571880682	0.0678143245303898	38	1	0.379798752960617	0.30222059128936	0.305303582962683	0.250744641696018	0.281738531843316	0.383773843168544	0.347742252855145
YGL045W	0.326260756103681	0.0978761226969651	44	1.2406750166518	0.282312104471616	0.260698966199564	0.228736974688291	0.380606520794664	0.111021672426272	0.217645992955112	0.22162190091835
YGL047W	0.918868430542127	0.054752539910001	19	3.28435202058464	0.367825987562332	0.0543249441290879	0.337545081332944	0.169124369357127	0.137501601823047	0.154400175826379	0.219942008143447
YGL048C	0.402813812425363	0.0344978026657446	19	1.2845585445332	1.08267801987095	0.165080239362873	1.01226393519649	0.995521786835019	0.635989047301273	0.83706661638032	0.954657463975794
YGL049C	0.159438246820777	0.0347467010926042	12	1.4620985721747	0.114778240648029	0.198810499324304	0.239960479648445	0.158330087467411	0.160115389505663	0.167171275460174	0.120063848496509
YGL050W	0.197116913913954	0.0629180534137161	52	1.02088071922585	0.444003409122082	0.356830727663039	0.317819818069996	0.41844399083045	0.504221364043301	0.428851142466063	0.513143141139294
YGL051W	0.0316045715601874	0.0372156543883818	8	1.49014655671799	0.0390265651180828	0.0106770729466309	0.0282334412627341	0.0215460401859051	0.0162852122558088	0.0168281816361119	0.0105572376602121
YGL053W	1.06900769076739	0.0258314191553487	1	9.74529474805977	0.370443969156029	0.0321479694599437	0.121630435458399	0.0616695628847713	0.0713954202913061	0.10650378318595	0.102495071392672
YGL054C	0.127833425409674	0.0320108379197204	50	1.09682083132359	0.995119812422406	0.590508006236577	0.901131230510504	1.05460531775018	1.01347259064597	0.797325196390502	0.993664349455885
YGL055W	1.01172325947906	0.0413893451558336	22	9.79427977982699	0.489037047924889	0.258352053567978	0.413063106232152	0.563826110054681	1.43798749958931	1.48028890673489	1.73224176523624
YGL056C	0.0880998082597975	0.0720067516511786	21	1.09316688939376	0.464344177894927	0.43021471329978	0.372230009418005	0.543647182686716	0.402503076900965	0.739672290737508	0.500926114095656
YGL057C	0.295001850488636	0.0750435775013348	36	1.11854942207126	0.188318441014982	0.181781117904078	0.18877412491423	0.167507125580517	0.169218862378188	0.158866374397379	0.155545157933892
YGL058W	0.468863131887942	0.0677513461583451	25	1.38002453641441	0.712531242888278	0.417024859026849	0.908426710304205	0.652826153153615	0.640445021487523	0.648109217269564	0.682201029602395
YGL059W	0.395921000584548	0.177135529982717	11	1.32093894289242	0.322117446550553	0.0928580668540165	0.121453522574565	0.103171643467399	0.111897662330516	0.0981647798353841	0.137877496352214
YGL060W	0.862159643630499	0.0760366544804229	23	1.57955122887834	0.258490589331371	0.554180613793404	0.339668294594017	0.216899434165471	0.239335960222639	0.258141024846658	0.469116387674897
YGL061C	0.229559278858259	0.106346589830507	29	1.16951719039793	0.176419450537058	0.712465621425583	0.344287806717869	0.282785007828201	0.158318717644391	0.203872170984567	0.435104523538303
YGL062W	0.706641621296522	0.0518676463611796	35	1.45937112814085	1.67445831190995	1.22749460818504	0.31547323052129	0.351990000488088	0.423078824126315	0.332353323465651	0.450109737294307
YGL063W	0.370308626335359	0.0892009852893605	41	1.24333829097392	0.143337968878248	0.103769756164297	0.139880136198136	0.136131951690921	0.132475114272541	0.183340659828923	0.209102540220061
YGL064C	0.462435545236239	0.0649027042495671	58	1.61373592713831	0.158299163806689	0.13992644311066	0.126344942944156	0.120840527835543	0.136662102018687	0.231774892831684	0.195806494975385
YGL065C	0.230626985713784	0.0441172974638888	46	1.17369043716396	0.152170627689212	0.30109467066661	0.271798562322233	0.242449541889283	0.111496928258106	0.118799658060054	0.228821924940649
YGL066W	0.232004182196508	0.1605189826939	15	1.41647924207839	0.410798579965518	0.305665422392604	0.302230501743958	0.334238087363648	0.280420354447228	0.335227813414608	0.350323095308636
YGL067W	1.10369635920718	0.0367255542490015	36	1.91027002432014	0.299698514456905	0.41076613618695	0.379386838180044	0.267465721819374	0.452068121591862	0.344515592220023	0.419604754877317
YGL068W	0.171571353975195	0.0655360926330504	33	1.22446133769693	0.462970812700153	0.784626206897554	0.632453390104747	0.667301968669252	0.627185970243637	0.632240688718059	0.687249188902806
YGL070C	0.324968121354678	0.0595686353082698	49	1.01876877133858	0.512953697313598	0.692670504064287	0.533441057825423	0.678982616916956	0.488363012738909	0.84810482620095	0.710702523301317
YGL071W	0.426446098312889	0.127121101899974	41	1.77742735620095	0.315954599553129	0.315044444356546	0.293211337606044	0.611249268164248	0.513754326179796	0.451204614975203	0.308101634619082
YGL073W	0.505961026996114	0.0939110185803577	1	1.0580976774402	0.367592736899044	0.262027155133427	0.245445114167106	0.300296925559658	0.274963539815716	0.280295774712333	0.263019571355917
YGL075C	0.390707718729218	0.163801333763726	26	1.38299254208926	0.0870335753219661	0.33495884652311	0.138896070496429	0.172852625169686	0.0724465084389942	0.103390467721491	0.192025069322994
YGL076C	0.391732045988638	0.0179038584348436	22	1.52170990650481	1.79774382722039	0.802036929997495	2.80501741866238	2.18359352720718	3.04661566651091	2.17571038174174	2.28411631904133
YGL077C	0.958150756303733	0.0437009270265873	59	3.85721333312811	0.595525520375882	0.299308296934361	0.301815676584883	0.58379244572134	0.624589634556666	0.699666827705092	0.379693641534185
YGL078C	0.253644588477941	0.0436497355966192	49	1.56948996784786	0.799935271851664	1.28740291062365	0.865454493066396	1.13770757801006	1.14338628002185	1.09603237915536	1.23242679080799
YGL079W	0.410561222047996	0.0455855436815119	43	1.07594654154127	0.296855870040028	0.285948560866979	0.233207181942593	0.211275508924392	0.182439901400549	0.277757018667955	0.354152315515236
YGL080W	0.130721084662048	0.0594993548013535	30	1.27381159416975	0.609784373505113	0.748615010435193	0.620070878013285	0.581046707956647	0.445670628751284	0.582358895705542	0.570126055360412
YGL081W	0.0793500997791012	0.0799894852724226	20	1.51767527026763	0.0859219679927072	0.100916885126734	0.0704602842863979	0.0576351847503199	0.0452985762847063	0.0293474720962283	0.0559093592126078
YGL082W	0.120500023965939	0.093774289456202	54	1.33685512253299	1.08939783334249	0.485288514498886	0.771172876741103	0.669221201242487	0.565555143544093	0.69708828929339	0.402230936541562
YGL083W	0.493472865830408	0.0914147231598471	51	1.56900698953838	0.115372700527791	0.113092578636722	0.225353370277209	0.177234693907708	0.121355565261128	0.140851397250321	0.0785320808652733
YGL084C	0.347174061156311	0.069457842271818	6	1.75006494761063	0.251678857081451	0.211551989859637	0.193253886833427	0.21704591697365	0.381944739519852	0.221376351507787	0.249404321645345
YGL085W	0.115713183304194	0.0632466505628159	49	1.09520203434351	0.243593640672515	0.210876877024595	0.247247896260019	0.251081937775064	0.22052435558488	0.213074663715411	0.154840244640567
YGL086W	0.0818555176220181	0.0586552719446993	48	1.0365276287954	0.17877713095216	0.158677239961221	0.231786044159129	0.294246568343195	0.155801286823639	0.152571217442357	0.322791666937802
YGL087C	0.110181897475432	0.0393538614104199	17	1.09660690474802	0.787405362404215	0.312372389418076	0.488332040178637	0.274435666856726	0.35329403425577	0.255592077378452	0.262494302310621
YGL089C	0.0260477195970918	0.0488207352610522	9	1.22475152268218	0.0185849098524169	0.00846997079425678	0.0120321620752667	0.0139508243922359	0.00436341137499478	0.0147243680640089	0.016233510230241
YGL090W	0.441671531358343	0.130221540992593	5	1.44298715600136	0.104948463109763	0.0746440589196998	0.0497524311017463	0.0475983973576882	0.0403441086030042	0.0686351805383723	0.0821560621372897
YGL091C	0.212028949496494	0.115078484726132	58	1.19481930243251	0.715116312534181	0.470089043256067	0.553791558981856	0.5615060523094	0.549765890530718	0.53146173667504	0.481560911143853
YGL092W	0.495998843755094	0.0617306530001552	47	1.313426344067	0.502148867250785	0.731337900142876	0.418464054100596	0.588267282256956	0.811917024132329	0.742785656441931	0.631999593235822
YGL093W	2.14969502116511	0.0793158832135508	45	7.16083238009958	0.245648107940254	0.311703881446317	0.455488593083516	0.550882114682063	0.268533201492595	0.175809018563545	0.154989515888702
YGL094C	0.755345287821839	0.0758638703809464	42	3.30625704308972	0.338041887449736	0.602221952979572	0.548033082908732	0.399521497923813	0.44146088932884	0.343555495303353	0.365237406497777
YGL095C	0.149284960550081	0.0620468619417891	47	1.13945091926522	0.20156742863764	0.13012180412358	0.111333990693129	0.134785433021242	0.175829592194313	0.178999591056516	0.204331814854676
YGL096W	1.36070737641713	0.11220987872626	44	1.99769828670296	0.116025457776241	0.135637410180303	0.130926596229248	0.173940877971894	0.145320176241102	0.114650735738973	0.16604194130425
YGL097W	2.10964077394774	0.0582851958430682	40	2.24891685537894	0.276180063821977	0.61476047199186	1.24837762577254	0.576094017760881	0.775317818990003	0.59124204173938	0.540738959912466
YGL098W	0.21367996468882	0.111734015536787	31	1.2255326160834	0.231527695069406	0.11224848247284	0.23967533606239	0.265797259463139	0.285463232196829	0.193015204428127	0.237398735720756
YGL099W	1.16166053250286	0.0383740809103483	42	1.66519243355356	0.43738284544598	0.793108970737592	0.550195947644188	0.80945866707654	0.881393843072946	0.938706590307822	0.797701204414875
YGL100W	0.150161830534087	0.0471023126922905	47	1.40337329812839	0.301406286418019	0.270484194930177	0.381899120769008	0.326052934363814	0.276225332796077	0.278307832177459	0.353222082031758
YGL101W	0.134298650858677	0.105446753652002	59	1.55216488903942	0.44004011062287	0.353935584881538	0.88517986987317	0.554934111687399	0.700685071493021	0.316072833511911	0.367773111106938
YGL103W	0.0775534543989735	0.0242681408290465	50	1	2.41413746225157	0.272627325526174	4.57333586744718	1.59789551037974	3.87200730189896	2.69954054233737	4.16006815319754
YGL104C	0.698331123626132	0.0645837122409003	2	2.10439037768659	0.182623353301676	0.0777772356215211	0.0781879218649733	0.0978770351693351	0.086206108777323	0.0599288376050925	0.030522954069172
YGL105W	0.0614272341230087	0.0236947318032202	17	1.10648966423248	1.10480527365258	0.693517618919937	1.24173359293347	1.06878528156664	0.930986452214029	1.2922712651288	1.6041262407508
YGL106W	0.270899744407198	0.0447873779400415	26	1.35946880295592	0.922482569497034	0.495337973509213	1.03535014980342	1.03669229969547	0.551616323920376	0.83390822016584	0.892715109706267
YGL107C	0.0473918821217758	0.172758073329706	2	1.20045797273092	0.747232446657813	0.534972368950816	0.506242141350417	0.63121468486013	0.561604130607535	0.807952268917691	0.540868358192668
YGL108C	0.267635294528638	0.200458796821086	3	1.1296654601642	0.420984385355825	0.254742801635942	0.280603278850572	0.332138919768951	0.283581936178414	0.336954427194853	0.316666297217756
YGL110C	0.157071272634626	0.11307689074933	1	1.25333499512635	0.369296345047361	0.235412496103429	0.174229134168968	0.260830280162736	0.212678743616733	0.265502639760451	0.202891318707267
YGL111W	0.278257710564769	0.0463230650924961	46	1.17142726904322	0.42320739500227	0.654736073014334	0.523697317020758	0.532232881108304	0.634449875350535	0.690793480761603	0.712289425219687
YGL112C	0.418986153871756	0.0685435873478565	47	2.41427042068222	0.286686653129032	0.514786999152832	0.252640135195511	0.617157882480501	0.615497694148583	0.346128644134977	0.454602800929343
YGL113W	0.0268089385889096	0.114411424835167	24	1.21965487113174	0.126848481768594	0.179402969329932	0.144505533914623	0.126645181432957	0.116192706304779	0.14133863523965	0.12331905796407
YGL114W	0.91349480542445	0.0728794800742607	3	9.95727659640078	0.6138900008599	0.313313788226695	0.118335033767359	0.431915759979438	0.11829217277272	0.57421245354172	0.4085017663589
YGL115W	0.708638145595336	0.0447595774259571	42	1.48626492596854	0.507950355058128	0.452888643103624	0.695570167813879	0.54723612556149	0.465810365874738	0.555705065146936	0.507790277619898
YGL116W	0.0322011323207887	0.0559436708706453	10	1.07774897435898	0.0345704442287954	0.0100014744630552	0.0729627495867427	0.114784679999972	0.298005354451483	0.39004036728107	0.322557871930761
YGL117W	0.0992716167596557	0.10633517932533	31	1.40681205967437	0.415913183628388	0.285549897730829	0.249611285026736	0.141267090749714	0.0995015419242705	0.0951626340963767	0.285211998103367
YGL119W	0.0253219839698744	0.046808425137418	8	1.00991280660595	0.162399964352964	0.13610342341831	0.205054297170446	0.260332119816325	0.167228968307438	0.175378634874798	0.226101192432546
YGL120C	0.447766426512905	0.0428526742254177	46	1.30992093188237	0.734048991528367	1.14773960889025	1.16784700729883	0.734778191367448	1.30963012309506	1.21474422882092	0.773196416354556
YGL121C	0.307005681915476	0.0494833302134628	18	1.5940096487204	0.14138003064715	0.0100028934072884	0.0293325798237105	0.014219051223586	0.00687152479784784	0.00999771123004507	0.00723426720415884
YGL122C	0.226397195841227	0.055167236515077	50	1.0338499448012	0.540613677763686	0.446617166133499	1.06617940097868	0.986928059453811	0.608798403350433	0.677432338085779	0.503059364147366
YGL123W	0.0724829737911676	0.0382933069593757	47	1.01226698849442	3.72988516409051	2.91069956586695	3.54991469279702	5.27124534254638	5.68896338359063	3.96588488716632	5.6636629527822
YGL124C	0.0619639396262004	0.0688536424146948	29	1.08819295796593	0.137461754745813	0.114172782483785	0.1556354082557	0.147791411199248	0.110714004343525	0.124891535983927	0.167168170500491
YGL125W	0.474048787620005	0.15147660808005	17	2.17626386804483	0.458550030500084	0.2718083005702	0.396273432537634	0.254111712961813	0.150916415929674	0.266893620981863	0.281613721798096
YGL126W	0.157342415844021	0.0355070292337821	49	1.04777049717578	0.300169984201298	0.234491839248947	0.275049023936985	0.303399693879924	0.221745895562921	0.354414661727456	0.328921273870533
YGL127C	0.25344442292275	0.104025947531784	21	1.2745575440936	0.690441017112097	0.864940236663284	0.653247846327959	0.606910410615204	0.422828512101624	0.652993222686981	0.866986667320411
YGL128C	0.625250249385932	0.0732445639621211	52	1.34063031647805	0.175603793049872	0.214639511949733	0.148816466034464	0.201845908569953	0.154610588649081	0.160436285627789	0.143966063637685
YGL129C	0.11346131606623	0.0892226270428921	28	1.17553795519745	0.342296229308166	0.276355674185014	0.397078230276786	0.400267245719683	0.287828694582414	0.392859854239615	0.322048042598717
YGL130W	0.0767044373095551	0.0533735577629422	12	1.05315053710636	0.174317793817449	0.248586863918254	0.163439620040475	0.15899153497253	0.15768165786768	0.124237244428037	0.330349895673754
YGL131C	0.402030434060271	0.114219890415482	26	1.02284729637437	0.123940928938855	0.0746440472888886	0.167213696590032	0.136038247129974	0.125304302655716	0.139542249335395	0.103708272474528
YGL133W	0.218852782717446	0.079223698530157	56	1.29890467174569	0.209767357557483	0.241938272060513	0.19183091901713	0.218982394091041	0.246882250735675	0.299463501678865	0.159406978050216
YGL134W	0.594386773725432	0.0991958173332456	48	1.12002074112379	0.368685772633482	0.281285858479259	0.326811338169227	0.452495545997038	0.379205632073647	0.330486698531201	0.208063155583478
YGL135W	0.0022279834142882	0.0186419233694593	37	1	2.17564369755078	2.32203770019511	0.873198291147079	4.31429991101753	2.45361795436701	1.66085471596993	30.0304516216446
YGL136C	0.237646538795546	0.0647623360642189	41	1.3907665408438	0.207778086574476	0.0557097163214268	0.0892256253236559	0.213272400744185	0.156895762011297	0.17551407722595	0.136708473210379
YGL137W	0.362498455863189	0.0328349617584632	50	1.73382228235888	0.415039491432941	0.331686359762805	0.371826957710713	0.244375118072755	0.302312300381342	0.532290953064271	0.3216707826279
YGL138C	0.0923549907478458	0.0325726030241787	26	1.23231015001862	0.0020137702006795	0.00195573828585232	0.00223266341127276	0.00300704226196245	0.00192762341060902	0.00223620184786402	0.00199978249807185
YGL139W	1.42720868603466	0.0727435723976898	57	5.8032643301546	0.159064318122937	0.158883634232116	0.188588090283885	0.247481866697263	0.325738130517192	0.367258415886202	0.114396602727109
YGL140C	0.31541514385464	0.0694128236058721	12	1.47169214124438	0.24893010287655	0.223740534978313	0.225295689512631	0.228843491747009	0.273206253398129	0.29602615393267	0.215300182862066
YGL141W	0.621947809375857	0.077048844621994	13	1.56187744432941	0.3782570060903	0.143189128763669	0.142346412171672	0.178890733513783	0.199234907203805	0.225713062954643	0.153101737191533
YGL142C	0.102785964512967	0.0459178045404913	21	1.01012867703675	0.133607788193438	0.0971353972954823	0.103546618130877	0.155129568900057	0.338243479506377	0.231825823433157	0.179674833965395
YGL143C	0.558642135951891	0.092633797174797	41	1.52579617827312	0.242844463309789	0.213762605372376	0.222066889038696	0.238723435735438	0.235647438525777	0.220062376455466	0.231682698746646
YGL144C	0.0585764990091127	0.0765995881078847	29	1.03039168342097	0.135072206845984	0.162547283314864	0.0819587859654868	0.130539910163648	0.0855925024190469	0.0948198416134739	0.140764295891341
YGL145W	0.190622074734212	0.0970436681445543	51	1.43388357748654	0.358402410583884	0.142880492379183	0.456652236757003	0.370290304915338	0.386611021551726	0.349334864988459	0.264289188102494
YGL146C	0.0900024989816255	0.161244312031634	13	1.62027534355126	0.0472911920939132	0.0589047768642379	0.0486541125155517	0.0271087367979906	0.0334579264950168	0.0214534408785204	0.0400305983164954
YGL147C	0.204320000656146	0.0203003977083512	23	1.24603317786251	1.11987480798058	1.43353139258121	1.3353105362801	1.67991676379098	1.68162271423313	1.44396846654695	2.41075102041383
YGL148W	0.163972042241431	0.0183873880244814	50	1.53384539221052	0.52598436290485	0.598128790160192	0.707742815003892	0.517446402751979	0.56283865562184	0.65516654499382	0.60302470672871
YGL150C	0.218702031602403	0.0500093546261936	24	1.3467879051343	0.276992866846314	0.281410450152928	0.214461838763422	0.257187192784208	0.19763881365733	0.268879392959961	0.157821845080332
YGL151W	0.409422102696387	0.0884164049554798	22	1.51363056108759	0.284548307177953	0.296757818134906	0.338656296449261	0.304513122174032	0.299660264097318	0.299502995264669	0.307082308326835
YGL153W	0.139566945551971	0.0654905015392823	18	1.20951586577367	0.288157422964029	0.24659577781713	0.245344529270533	0.233551225242222	0.227014605052769	0.278768727058986	0.235466175424859
YGL154C	0.742817993760815	0.0653070295003178	22	1.76027201959748	0.220444522618509	0.162731002567972	0.120505014539361	0.108822487199213	0.104891715968662	0.116629792481341	0.109731343179127
YGL155W	0.742166533376441	0.0972893007962204	29	1.45458733788521	0.254554609648047	0.332280647596354	0.435155519107326	0.382446649225627	0.328457569514695	0.286507050634856	0.398226956482732
YGL156W	0.966476008134456	0.0848150447719315	24	2.04842037339851	0.37182681409578	0.0416288319544971	0.0688725558650581	0.0609765304045241	0.0463620517084842	0.0405774868168644	0.0493851274581671
YGL157W	1.31406303333261	0.0353557486311859	28	2.0903879568036	0.810017991009314	0.130906868441089	0.122979085218906	0.133535289939427	0.0856408561969809	0.103708022848389	0.236503211136989
YGL158W	0.4082949242531	0.147400902417595	24	2.55910122307064	0.123002811390642	2.45504779494419e-18	0.051026446161564	0.04527969138695	0.0271078500487332	0.0309842942351243	0.0252732663872215
YGL159W	0.131800988814254	0.111754322094475	29	1.38630010558444	0.350380441630567	0.262911001586405	0.391654670377147	0.307142264995274	0.331728513273904	0.265101059585153	0.358183780862911
YGL160W	1.00749199347458	0.0683357021856619	2	2.41469383733761	0.159590768501711	0.105143829984057	0.0920575911857114	0.127403300759593	0.136617946575426	0.167128070810964	0.101997498696165
YGL161C	0.172228020344268	0.0549392377850661	5	1.09475941099049	0.546328169533478	0.327007898439696	0.212834913959028	0.510633700647394	0.289209520146791	0.496785046367308	0.410027881671993
YGL162W	0.503439065421942	0.0857634348947831	13	1.89730331729438	0.46751275639179	0.324257616844635	0.403507965605215	0.375163058459229	0.43103696543836	0.420206219114432	0.589903349062939
YGL163C	0.294448255246794	0.0848403337385755	49	1.86725542584512	0.194180491713005	0.172027141915844	0.123391208734144	0.0886446588736384	0.110605976867679	0.111713433310734	0.16356356359393
YGL164C	0.409121987955868	0.133974032136096	21	1.90214693031322	0.511622250892511	0.574028538491331	0.472678416614081	0.317679949008617	0.366021371789528	0.452417154075391	0.497555987705344
YGL166W	0.446857552290941	0.0980305189357517	20	1.1882743864632	0.584744122267771	0.461305989851525	0.500177818657441	0.42657809475629	0.346507961814952	0.396216639655017	0.422349248351444
YGL167C	0.400149346854448	0.0531181387491101	8	2.14397171353968	0.654840272218225	0.434355864676393	0.396350473337546	0.434023441878862	0.416627044754628	0.540954174635772	0.437392902657914
YGL168W	0.160570062474167	0.0648136327629769	48	1.82531139456827	0.029472856925388	0.0188088828359948	0.00675516608723484	0.0280618311866203	4.35059110292831e-07	0.049254734567706	0.00881988406028453
YGL169W	0.223945665179689	0.0921476102528662	46	1.33993502823187	0.442578920095896	0.460357374281337	0.431218039804997	0.35028245982419	0.685935223251487	0.42277153768212	0.594107484707614
YGL170C	0.115412016000506	0.040213003549882	30	1.42640187712188	0.00261112656075996	0.00364155801546316	0.00383300879792223	0.00515423189959501	0.00359053276306616	0.00360853614371746	0.00447545716829238
YGL171W	0.212576130913332	0.0727805155584515	31	1.1466860075477	0.372367981563449	1.02188708559386	0.53230444926645	0.825213091365726	0.755648867999705	0.832582537042477	0.759160346518172
YGL172W	0.169623788425924	0.059030261294432	20	1.21370089783015	0.623321821354866	0.542820181740288	0.687060057468789	0.724695622114923	0.598387358290734	0.75288859240952	0.596320397548251
YGL173C	0.21378103586553	0.0426084075290024	22	1.25208540615043	0.435628475584443	0.467994537483101	0.479395390624674	0.440397691837457	0.536532663415367	0.441484690454533	0.346759310358169
YGL174W	0.297053678701118	0.103958575323613	42	1.67142453229903	0.273678116221193	0.482361670963026	0.354815938644901	0.254311305706279	0.261599094975839	0.242254569065324	0.300421055415863
YGL175C	0.319776518038235	0.16438742753954	15	2.8557575006768	0.022375717974564	0.0376312406391167	0.0285429939793764	0.0157841102299721	0.00582376435025104	0.0126575728124726	0.0202129836025505
YGL176C	0.151216049154963	0.25437348178487	12	1.44921167595869	0.452846717526961	0.542442337506835	0.531548563414162	0.326074661759369	0.349259639415166	0.345199098638242	0.337279153218753
YGL178W	0.355742451036595	0.100965045929896	34	1.78599625083303	0.598949200037694	0.747406236066366	1.11771071739716	0.776914881020401	0.746863638787969	0.792065017627024	0.720790586178968
YGL179C	0.529832348273844	0.116617479270139	29	1.52036569188927	0.161919778531995	0.374211489062518	0.297650360855771	0.189477605999174	0.13296813823507	0.115706574200847	0.222153968220493
YGL180W	0.0399122643157668	0.115144348966413	19	1.24629448836779	0.18550457307131	0.0960909661968674	0.0927938377349638	0.0725071047720677	0.0674685414121598	0.0812609891890298	0.0823944647904647
YGL181W	0.365065236121537	0.0904213686637537	43	1.12023344140943	0.330499324381268	0.118726119806641	0.370276401311768	0.273502896178648	0.231054026426456	0.306030122846963	0.262873679003739
YGL183C	0.441018409302161	0.123495839393111	22	2.94986939411884	0.0117863475882531	0.020166595908398	0.0247115320876804	0.0116318831435491	0.00750160264147584	0.00868444945937392	0.0108519403067249
YGL184C	0.620505880079999	0.125851529867298	30	1.76511277235258	0.595238440683524	0.00992470834472165	0.991999503369803	0.219835211339661	0.103601988232378	0.295591093781896	0.368084413073293
YGL185C	0.89002389992695	0.0786049766858058	22	1.32645121359666	0.183797172832579	0.237524717051731	0.136020409635645	0.104495494226375	0.122996566601552	0.135938321422701	0.229867260000917
YGL186C	0.215742242262848	0.0538007716375483	3	1.63935719959917	0.230592555996784	0.209737326232069	0.117441417776765	0.386288304633177	0.277503273964238	0.624424978556183	0.263793633353162
YGL187C	0.310597881824088	0.037672108475641	24	1.8297065709633	0.389713948697995	0.339745223605696	0.292110172210111	0.297271495808819	0.223501478299575	0.302450345002344	0.387222405047906
YGL188C-A	0.378866228977227	0.162405501717572	2	2.04140044982818	0.0337759573188437	0.0133329581437372	0.0151498604074041	0.0106212519357913	0.0183163530185287	0.0151718600721735	0.0282326806576417
YGL189C	1.43265445716536	0.015219461153838	13	7.67162633248143	1.72882778108591	1.91404497491877	0.571125537625625	0.82008376278052	0.99502117440601	1.13680021185476	1.382039313175
YGL190C	0.112502951835969	0.0828686005830434	39	1.27046817382026	0.357631577780937	0.190212111275053	0.348161185534194	0.526455208542134	0.411733111594346	0.39322385454545	0.35825029974269
YGL191W	0.468741526403925	0.0451545529627886	45	3.17349272821561	0.690761808798626	0.537882642674725	0.788164522991907	0.158531361541935	1.38974167140577	0.424866935286512	0.620497111155724
YGL192W	0.794209857302477	0.0177579512925326	5	9.52061041124312	0.0466783385824465	0.00279770601434979	0.00671818854842464	0.00480052902906963	0.00422126867538114	0.00415738134267072	0.00155108009082166
YGL194C	0.125905279076517	0.0853876128411468	6	1.60689440510717	0.204791761087435	0.140644137504945	0.0872506021904932	0.194588898370691	0.117635542210064	0.173152377367687	0.171293175748129
YGL195W	0.215001529288499	0.0405084406095306	37	1.27227317282776	0.474534635958211	0.231717523173092	0.740660758853772	0.382353814143244	0.698831686607943	0.698115998004085	0.628452483109148
YGL196W	0.112467507861115	0.0559604238657135	52	1.07614021479098	0.342560040228248	0.117123216066658	0.430905338789773	0.230400183307736	0.232850131645443	0.199686364328689	0.149780804124802
YGL197W	0.0835639152630812	0.0494666438731252	33	1.12226838152709	0.150541773448461	0.201656556742058	0.165667864368592	0.113975669010448	0.119952525844972	0.14837917685474	0.130807030319181
YGL198W	0.300266259218248	0.0447734772102316	40	1.37359711516984	0.533856562005657	0.514162104871251	0.426779830450056	0.395939869751906	0.359142519603492	0.515564561339402	0.530488934289998
YGL200C	0.897172908178349	0.028262912405913	56	2.09490341446822	0.818930194241422	1.28185478795511	0.618418874789568	0.660121892494771	0.393776400878597	0.627868444361449	0.87452881150094
YGL201C	1.4449715375621	0.0876895574660483	21	2.86148785444055	0.269524758603296	0.292412662443618	0.150977848134388	0.264093885725572	0.257713981124694	0.371212727432138	0.320372938924454
YGL202W	0.0387750577987003	0.0323991688133831	11	1.02709975393409	1.27471704073392	0.78924396600444	1.09061119987947	0.95665868259076	1.30285210332973	1.30623853641591	0.806562724087352
YGL203C	0.40220298015026	0.101707668162753	6	1.66859140077596	0.267583582761581	0.243389294482961	0.255861357779456	0.376335908667255	0.281250105031763	0.409324848245272	0.174729571991656
YGL205W	0.941526259135697	0.0672317312624383	17	8.04926465981695	0.0197352182161423	0.00191456306150872	0.0138635345096241	0.00479824620438537	0.0028627638514124	0.00368749650934543	0.00390028711227125
YGL206C	0.0579566035069641	0.0429593133554303	27	1.23260735818788	0.57843326727564	0.466340785033754	0.499492040310382	0.430709038678243	0.371750418676722	0.568422229307132	0.303567570689976
YGL207W	0.708935591712811	0.0484511957296154	32	3.02869156530057	0.317345978832929	0.829230840900498	0.442129497619365	0.331243265143736	0.314313354847629	0.431296003129514	0.580865403807609
YGL208W	0.0770566535688872	0.0876997746898692	60	1.28371688608697	0.178260962198347	0.144351005916783	0.154647985650078	0.122256178354079	0.118365659835679	0.180822273595582	0.130624874838328
YGL209W	0.225302987377141	0.129738388455699	3	1.55930623896866	0.553017576616732	0.194349132033715	0.381307484519121	0.353423249912946	0.333357972814868	0.551537046036527	0.377606142427851
YGL210W	0.714833369291083	0.0823284222927401	41	1.16745164724092	0.341395223706912	0.49908154279447	0.339589162059889	0.335520599562059	0.36124272818075	0.35900228312189	0.392917513175444
YGL211W	0.167768562663376	0.11513181334438	59	1.01646355980151	0.212660212263572	0.359936234010182	0.263696600518987	0.293794063512039	0.288138606082828	0.335476286291951	0.335199185983602
YGL212W	0.179822202263684	0.342902482551589	49	1.72074316831959	0.168312156074808	0.196572938781702	0.200905579277316	0.20701499625456	0.177378048179997	0.214773369048313	0.11762096154681
YGL213C	0.769473752549796	0.0461914713103955	48	1.88196356627873	0.228164688850744	0.318032983902325	0.314436708465994	0.176687461228656	0.274039908188614	0.36153015246015	0.339384800857107
YGL215W	0.273175659905642	0.0523133189130287	10	1.65204614683275	1.05231786504003	0.936568586878308	0.742415457273646	0.76054343846329	0.858121577979221	0.803801321462084	0.992079428724983
YGL216W	0.442784597158263	0.120234262662926	48	2.25073402303144	0.259615660310198	0.431530839850329	0.577892356148807	0.659661234838875	0.530979116293696	0.408923612160037	0.154425917522866
YGL219C	0.12877875979695	0.0737786204578901	57	1.12476358115859	0.334094646353366	0.215551700104811	0.248405586150348	0.276628954352318	0.314558725163893	0.269461022973881	0.293285556523699
YGL220W	0.158298866656977	0.032194514186667	20	1.41492782349111	0.727532480794321	1.04493004283773	0.958191990458089	0.593647273580206	0.735253252696458	0.818863386609597	0.648015639743252
YGL221C	0.147069725544922	0.0270881226612106	17	1.22695757568863	0.652385940403522	0.286433586123677	0.62036358047115	0.399849983798305	0.463695022440608	0.490708958564889	0.564980152753426
YGL222C	0.239184360954742	0.061789464016294	52	1.82182816443578	0.0775842499066481	0.101449831216555	0.0777579650123161	0.104411407910617	0.0441444881715898	0.207650821197266	0.037136610628118
YGL223C	0.465303043973027	0.100405480226725	2	1.40285441965471	0.511073573808997	0.249451987486217	0.254308968706095	0.217352025270773	0.221234220636417	0.284712249318571	0.464654456071672
YGL224C	0.147730772718681	0.0497240409037751	23	1.10972093678049	0.420495560385736	0.178081080718528	0.258502567156869	0.281444047865908	0.393664473038787	0.238533141052495	0.331334289021653
YGL225W	0.744512042363787	0.0231682954148102	59	8.33713331799762	0.793918895688583	1.14102108792522	0.586740526765163	1.28097452690285	0.739339474571129	0.995460092902226	0.91747914068327
YGL226C-A	0.0462341632057246	0.0317896495714922	38	1.06728873313919	0.51847329179685	0.812888097722458	0.914166567509208	0.457114452510617	0.436734501560812	0.69054900109412	0.877759547416489
YGL226W	0.592505964838924	0.0813800782990774	29	1.8480464428332	0.189194484282311	0.275767593800588	0.251008570436217	0.173408320095632	0.129613050621643	0.143685359545067	0.260130725430015
YGL227W	0.267953766474668	0.0993954176730686	57	1.00224336205665	0.166692886314959	0.0660437771373338	0.0499742525503093	0.0797910424621923	0.0455748184894174	0.0647887829703965	0.0889279224535042
YGL228W	0.0669390583240435	0.10178013237285	17	1.13340252471752	0.356873801031089	0.329472501069911	0.320868020555254	0.397399466135089	0.555799336162213	0.32546409897203	0.395817385533415
YGL229C	0.780615881684228	0.115132630148895	15	2.19690792656923	0.161180839056081	0.0514691938589414	0.0841441142634138	0.0453332684462338	0.0274387835367327	0.0539083208684653	0.0628451602182902
YGL230C	0.0202547588984983	0.0516777979473819	40	1.25392570135715	0.0967732257092374	0.0334901130686699	0.030607948440106	0.0121873449664263	0.00880701578028908	0.00747887882560553	0.00563995444416245
YGL231C	0.438087882036965	0.0411197420701194	28	1.25378730720055	0.919254332529078	0.508735531300289	0.652915843377712	0.510737481923143	0.576828031153434	0.624209858950493	0.449034766658824
YGL232W	0.220257685720733	0.0375568090889845	18	1.32607618297501	0.297289256424748	0.258493484925285	0.418886719019261	0.35014574144801	0.344947636460192	0.280473333584025	0.384913205737691
YGL233W	0.254459547490674	0.0814945309539746	48	1.72407922943002	0.348346518140859	0.131176205174411	0.314654356545153	0.279752336857781	0.518929739644116	0.360289896564425	0.263264538971729
YGL234W	0.135872807257006	0.0347739407490792	22	1.31836714933757	1.03084999749126	1.11247818707033	0.87925636617386	0.821054137061677	1.16305447940967	1.30908778283048	1.01091000877712
YGL235W	0.0198694838192823	0.0335921128686131	41	1.13471475277154	0.00260008552015903	0.00177741619404044	0.0029064709485566	0.00310031749366118	0.00277358045940336	0.00365077265721061	0.00263580390854246
YGL236C	1.09406530319388	0.0806493141496627	60	2.26638380908685	0.347527870221043	0.232442918945996	0.169969376804062	0.145396055167452	0.167469767855572	0.385797340529725	0.318233854356213
YGL237C	0.129418752571575	0.103020344194489	51	1.340906345608	0.276649859375378	0.150382819218384	0.396145420138504	0.243766853256427	0.281558302043616	0.238647305878864	0.209169974268147
YGL238W	0.317047970495964	0.0405317987312112	46	2.01433603154526	0.359515493152371	0.421464002598028	0.398876489891835	0.484452281338338	0.392944286544922	0.348711571088277	0.645925872523224
YGL240W	0.261947442875079	0.0628627330160043	19	1.34226294227196	0.00877958873598201	0.0100759656495577	0.0100620386323953	0.00985049398925059	0.00913125040086456	0.00865538807014249	0.00673510746791907
YGL241W	0.70813115667699	0.106338936313194	24	1.64858881384288	0.209369560241591	0.411458394225752	0.230133407031122	0.226372279198189	0.17654852793257	0.22215474036787	0.220100667518823
YGL242C	0.715052960320921	0.0492632865902631	31	1.30152294358862	0.64270496941678	0.467275374650959	0.269773657714994	0.132872928317854	0.290429487038586	0.292054202974063	0.365170977400206
YGL243W	0.0643742565851433	0.0570293270044226	17	1.16104375285313	0.235563657449234	0.378196191498459	0.193956881265543	0.25408980733753	0.204689884804514	0.261467903751078	0.276706972712194
YGL244W	0.483735048814687	0.0586857413485198	50	1.40630210475468	0.399543663465359	0.311552929885264	0.332681556732887	0.515472522222752	0.404510361922997	0.532395789833777	0.368760846206704
YGL245W	0.539894249731283	0.016196234205016	25	1	0.866223472367818	0.264566121309997	0.543064640124813	1.14477262033466	0.896706947681492	1.13260638078239	2.0959037612375
YGL246C	0.957729679003997	0.0955864042017398	36	1.81345381403055	0.242222028501044	0.212096533819021	0.218428444716612	0.475173946517216	0.335740164490956	0.319789063765945	0.329507160143279
YGL247W	0.234658243405082	0.0785063508542576	16	1.26748932928528	0.516709006936733	0.486593435729527	0.368690555250581	0.462834192595768	0.329990313556984	0.449894290495891	0.470495319037818
YGL248W	0.145996494069144	0.0720434114761336	41	1.14386491876234	0.57368935917526	0.237181471824288	0.311159331623757	0.309841003686479	0.252920485464789	0.241642466649428	0.258553994854514
YGL249W	0.0806939026765159	0.104874982175878	47	1.42837694008497	0.0117061174094353	0.00681315160830176	0.010517394771505	0.011565309830513	0.0154354016076532	0.0128139878473278	0.00877977850458588
YGL250W	0.274196111317935	0.124848866869369	17	1.8326230500231	0.101705888639883	0.033353269816867	0.0836652997078864	0.0637954980207214	0.0518942101503695	0.0576224148805797	0.0740345031768371
YGL251C	1.5624738264192	0.0957664340879176	22	3.7743931796469	0.0273234722470212	0.0567659181424732	0.0476465293143699	0.0465510701947764	0.0159130827744854	0.041776365751682	0.0465282159799497
YGL252C	2.83530419691979	0.0355953153784861	9	1.99884270304682	0.451459391677483	0.228434974147766	0.298301213816802	0.203040891459204	0.203125945348946	0.217021962872395	0.230069195909403
YGL253W	0.257039572931827	0.0264869892604518	38	1.09602077038496	2.04686279540045	1.63741195524828	2.24518498763601	2.2192944302893	1.99319377000587	2.29425979630408	2.48440540280346
YGL254W	0.520386554367119	0.0977447523361259	37	1.26332975200849	0.175690038704467	0.186741708444282	0.19326091339632	0.205580797165545	0.243872882103781	0.210596685010372	0.222478069730619
YGL255W	0.307059404741519	0.0927949681364511	7	1.28738711630604	0.306907827720859	0.229620384704523	0.346488869863982	0.35163843598515	0.292342139841878	0.273338239345661	0.229290202564154
YGL256W	0.259454214364029	0.0540008712589266	48	1.24306421680183	0.481693150255332	0.502342287131084	0.5088356938951	0.704596801456281	0.437681126022508	0.510726537102387	0.519620516028282
YGL257C	0.263629183865178	0.0797736326049915	21	1.23231139359096	0.136385944312097	0.114089840638561	0.171669125545167	0.182928605946055	0.202948325923293	0.173804183382107	0.125318507900017
YGL258W	0.0887285476446187	0.0349582637009361	27	1.10158232913469	0.00343237302147697	0.00241296521189293	0.003989660664643	0.00595016320349577	0.00305975654405715	0.00579331462869668	0.00256197641594862
YGL258W-A	0.339422008503891	0.100792475275883	2	1.77038435708361	0.015069510985651	0.0090479939870747	0.0119121295706471	0.0128773289987743	1.5215697709433e-43	0.0195191043591275	0.00864044162066727
YGL259W	0.272852180445637	0.0462937841926633	26	2.68033623362066	0.00231711548418526	0.00451686028761444	0.00367842841983139	0.00432458007947592	0.00126051402093704	0.00448799160239292	0.0138019452440377
YGL262W	0.133217256250505	0.0392781452686731	35	2.1101570913798	0.00157942457196802	0.00444552038597474	0.00401132433958916	0.00263675635860479	0.00271659645097607	0.00297109428855236	0.00501253964090721
YGL263W	0.661714638642787	0.0690916259397718	15	2.05734445712725	0.0379855950835869	0.073426271231582	0.0514182622413337	0.0526914734047444	0.0524658849495518	0.0658727604903073	0.115914310729808
YGR001C	1.03988231120451	0.0446761805118265	20	1.43962509484365	0.604464642990148	0.467913861655436	0.406790868563965	0.350759040236614	0.352471242763626	0.449962446802379	0.628439232263921
[truncated: 3,658 more rows]
