# Supplementary material for: Periodic mRNA synthesis and degradation co‐operate during cell cycle gene expression
Source: Mol Syst Biol. 2014 Jan 31;10(1):717. doi: 10.1002/msb.134886 (PMC4023403; doi:10.1002/msb.134886)
Supplement: Supplementary file 4 — Supplementary Table 3 [file MSB-10-1-717-s4.xlsx]

## Sheet: Sheet1
Fitting results for the periodic degradation rate screening, including degradation and synthesis rates for all genes in replicate 2.
transcript	score	delta	phi	amplitude	mu_5	mu_15	mu_25	mu_35	mu_45	mu_55	mu_65
YAL001C	0.24535713840543	0.0768742517876629	21	1.30012862484931	0.258592453755263	0.122061614329676	0.225358538887695	0.151969310430965	0.103857009633924	0.149794057796702	0.15359416277118
YAL002W	0.189533904813639	0.103534412063941	3	1.12007142775022	0.340870044015151	0.133976987748964	0.19982773706688	0.177001493047353	0.183851134473656	0.165436285395115	0.177868355970295
YAL003W	0.0332791404716879	0.0203940094986675	29	1.21316233045929	2.04348404041954	2.98905304582544	0.28193902997768	5.95349596751269	2.99449650550774	2.17288788817276	2.33502582818016
YAL005C	1.39168357102958	0.0289741777851426	46	2.75241889901331	1.02056895164847	0.479366662310972	1.27150958638441	1.07985567855884	0.935270468220901	0.635321231444137	0.440989149618217
YAL007C	0.637135726880888	0.021022969072014	47	4.22424096301896	0.489667312768939	1.12481804681883	0.692345901840101	0.465547413759231	0.320978001009569	2.4293503180961e-64	1.54996705828942
YAL008W	0.933252011311246	0.0436265732995204	19	3.2225500641467	0.174100577801892	0.0553614505040186	0.0870390219851217	0.0612110243609092	0.0596818851408901	0.0649882994399564	0.0573059266291626
YAL009W	0.024718347851592	0.0671778910789345	45	1.01488984047823	0.278975172771459	0.0823494548544522	0.147083465284798	0.272136798073729	0.0948437333715658	0.259989781055148	0.145189987083928
YAL010C	0.168224175285088	0.12704451498492	23	1.63677364462671	0.182474781858567	0.164519229599573	0.20601256074358	0.222169103004704	0.148595909817347	0.228756121228379	0.15200699066315
YAL011W	0.0606480210557567	0.0723499354240006	50	1.01064198461908	0.196286280569734	0.085179654880797	0.198041979043384	0.214224694659626	0.168718906251413	0.269103342001831	0.199664010396921
YAL012W	1.2860024222619	0.0168628046269495	11	2.86548309427203	1.7363531790789	1.08156688403588	0.838127081802873	1.29065374919632	0.619107828538668	1.1683483312419	1.21962670831535
YAL013W	0.18633497212484	0.126164236749037	28	1.2536766825048	0.525484135186669	0.458403524961283	0.870127254582017	0.600287335257897	0.661785507660346	0.570111837181423	0.562626839794405
YAL014C	0.135761766092396	0.0819743631857539	50	1.13393027178819	0.81397256405214	0.367209774958548	0.773034879339724	0.934407105433087	0.348577764452144	0.751463092885953	0.638952378689037
YAL015C	0.259373142291683	0.0647137610124591	41	1.02708700974939	0.310696264388168	0.152935646281149	0.245315500334719	0.204621866236342	0.17530685437148	0.179912421682608	0.176086741214371
YAL016C-B	0.000847574997135503	0.0979566077028537	15	1	0.0411454493399392	0.00326324338006754	0.0169081151818743	0.021253476208556	0.0126561240731714	0.0171216717472808	0.00710702441957124
YAL016W	0.232210003705246	0.0478119608921869	5	1.23455087031932	1.00308653565929	0.530498409480147	0.904646970649457	0.819802077113929	0.645249685351145	0.825813826524945	0.637485752448749
YAL017W	0.0512888706075922	0.119948490466938	28	1.20658727965068	0.305603354196619	0.14680396874555	0.401111202645051	0.330098743276244	0.232776549387768	0.163188339413365	0.163950841662791
YAL018C	0.579937823389675	0.0241986127681926	16	2.67714356828062	0.0029444662748437	0.00317897761731504	0.00332212460952416	0.00284917798520308	0.00256395561977229	0.0025446319169551	0.00184615438987543
YAL019W	0.117998723408104	0.0526533015220706	29	1.66383666935157	0.164894186203928	0.466761246995995	0.195996362700495	0.254702951823465	0.274818276932677	0.341307254869742	0.338226532778516
YAL020C	0.0687754024502194	0.066860582388298	17	1.17634260840446	0.294665835510083	0.362513463023106	0.317703568492658	0.234294802094725	0.266694191749788	0.31853339937539	0.310224049743372
YAL021C	0.0434262347885683	0.117473924409454	29	1.1714710145017	0.207141136720495	0.219327803988041	0.282667784031381	0.223645243771091	0.221241897079427	0.224412773811828	0.23587965836764
YAL022C	0.245778136721303	0.064831785750781	15	2.14021171147977	0.355675938949766	0.294152902685819	0.165242588306171	0.238804322843538	0.374149174209942	0.45216464304652	0.476999006909408
YAL023C	0.0202889987133901	0.0373084372613537	57	1.34304072031444	0.533303388160597	0.888746413675183	0.648802586784401	0.583686432969445	0.604258166405613	0.479324361362698	0.767968916093375
YAL024C	0.574820747234666	0.119797177436574	54	1.52421152413364	0.213949436616094	0.432072756747082	0.270024077953173	0.368832372178078	0.194166787576776	0.256322706776086	0.202329742320311
YAL025C	0.132344035522363	0.117195691125112	20	1.8450480005338	0.308840842471545	0.574528650591994	0.430203967264947	0.452492510738526	0.393822130864726	0.428753240314249	0.463594977836021
YAL026C	0.152733604392745	0.0462743815439593	10	1.87202216883604	0.290651729700499	0.228941759296904	0.180575624404095	0.143486714454372	0.202497070686222	0.191152714265523	0.236074312465823
YAL027W	0.238644668067539	0.107548673826795	56	1.26593145027086	0.144626893262682	0.187504924980511	0.109825527736088	0.132760343255708	0.125777537196611	0.198907658244247	0.16161159342922
YAL028W	1.12408624528328	0.118560588564044	19	2.29142020444981	0.287384319758224	0.0590941815636041	0.13011330181889	0.0757089689827968	0.0636366020835776	0.0558430719745381	0.0567161579708475
YAL029C	0.0292895273928719	0.0520319704093	38	1.01612281805708	0.663006581475142	0.42632874198634	0.333039557572872	0.400596676843879	0.518590507846445	0.536878035844336	0.558184658601836
YAL030W	1.12243923704362	0.0324195707039679	19	3.00478606193177	0.452962012249857	0.164881225574263	0.242238908735152	0.236017989735895	0.168853057308302	0.18680141816154	0.166412290965101
YAL031C	0.634341653459647	0.104285925467328	55	1.53726633155624	0.253311082348187	0.119010107827464	0.150120307529083	0.202884604196017	0.173216381138237	0.197281215709319	0.218489368734432
YAL032C	0.285885195409712	0.105232958963745	13	1.39232563019959	0.211990919060249	0.153239771126878	0.189808443111	0.139380625032094	0.176290636331701	0.183950677434404	0.142324545291098
YAL033W	0.0766978977079384	0.0647387141405037	43	1.1481966024186	0.397761605002818	0.572126570186143	0.59949385224218	0.512251193295802	0.490923082565625	0.582886744135143	0.386156808318193
YAL034C	0.490724108888826	0.0830303517837247	49	1.26515673611104	0.309366704407984	0.172719364987825	0.219523190256228	0.31983008353965	0.225772464913103	0.202633442175946	0.14616572112144
YAL034W-A	0.465562577278453	0.170060231804246	37	1.91726005478573	0.131330368102436	0.425759652672068	0.377510375382498	0.276470420944649	0.156684662160391	0.100752140316767	0.203071155275795
YAL035W	0.0480997027624137	0.0264947877342455	28	1	0.910551289423531	1.21028519050345	1.17265085002629	1.18103545797775	1.30132931602653	1.1777910541963	1.20305130413067
YAL036C	0.138573245423616	0.0431160759391029	47	1.09594271983813	1.01423903059409	1.18919357282494	0.738675198133034	1.0914748142343	1.20089483873348	0.890307169563816	1.34983145192923
YAL037C-A	0.364958138867274	0.104265422179891	19	1.99999052125163	0.0157016988732961	0.0114491950554847	0.0186103179733267	0.00723155464438766	0.00887231206669481	0.00669384302265453	0.00694317965734495
YAL037W	0.380560450631259	0.181859639739304	41	1.21662756389853	0.255835367526264	0.243850216628521	0.167783156952592	0.10789400816287	0.0964597223800299	0.0932777299319927	0.0987560098665701
YAL038W	0.0356146875634451	0.0160483064507513	17	1.14502276912588	3.09920021654507	3.84674980295676e-11	2.63793093325465	2.26705550694705	2.40130698510165	0.791049706121023	2.50574822722438
YAL039C	0.366615049795041	0.0898867157162749	8	1.6743083296638	0.701903289717325	0.158941311746882	0.269195916335318	0.226395877071981	0.290841885933247	0.299704396415741	0.2867106559777
YAL040C	0.177256492772921	0.15580701785349	23	2.33874339002934	0.912338812456165	0.797200798103623	0.699773465264807	1.07163085584803	1.29178901541462	1.04128079568473	1.55020687772045
YAL041W	0.0991712240402807	0.0750933505235668	4	1.17745072831892	0.313866083525318	0.237624461842621	0.203470969299389	0.246963220934791	0.286998439686398	0.265455651002741	0.366453927081069
YAL042W	0.571890283359816	0.0202906200892306	11	2.71619501511465	0.403303972207986	0.471719932259673	0.423935855205517	0.529969391913204	0.69511620707366	0.45413515042608	0.643056057684812
YAL043C	0.432543751732688	0.107306931615123	25	1.39505104217079	0.352887560584309	0.306131342489754	0.34085007192319	0.406853120175515	0.348119200462768	0.361990196990373	0.396731069365827
YAL044C	0.853373243324492	0.0160740108501164	11	6.7140990092596	1.08465618136713	0.342623082102706	1.22205199961238	0.659511763041903	0.747009891201425	0.8278318001195	0.512267634458934
YAL044W-A	0.13931433232801	0.0305170718176708	44	1.38391328188338	0.502222994640115	0.276607984205079	0.227902681454149	0.115432842846624	0.4578503485964	0.354025433313532	0.380819873430657
YAL046C	0.127723274329353	0.0425780892418035	29	1.42434224991279	0.287348962011701	0.389390488992338	0.445908974377607	0.236288152442015	0.315612730255243	0.293803958609281	0.234571727501987
YAL047C	0.233285371260064	0.0884421289365822	50	1.63417497580129	0.110383867966787	0.101206762567567	0.0628192922123848	0.0437270516769794	0.119919574843716	0.0859840841175617	0.119230194230853
YAL048C	0.296540933098488	0.294314494706962	30	2.38580893575644	0.0607913831167177	0.0421039929748851	0.0941972040674035	0.079346048806482	0.0718447683004844	0.044728343790515	0.0187669687399176
YAL049C	0.315327709478921	0.0536571444812468	41	1.15135705999876	0.681990524723415	0.292527739576236	0.338282377434541	0.334834441246406	0.310034760036131	0.28533979685256	0.351741032886178
YAL051W	0.655444570155525	0.129578809588143	51	1.73790429967941	0.257195599883174	0.199318206122561	0.165157550991409	0.235536692442914	0.271105859469179	0.304437918608621	0.236476777593756
YAL053W	0.0372234148137931	0.076763225252472	8	1.35317231492062	0.808931823208272	0.617542189597263	0.33560621784972	0.532028489943105	0.299970000962463	0.265353921609159	0.435029087729805
YAL054C	0.328426575581422	0.0537032873381503	32	1.43771138516546	0.149960871553491	0.0414433894027885	0.0821211598252609	0.0722681223703291	0.0243334913692544	0.0906645882900195	0.0952081092308334
YAL055W	0.0952026247822619	0.0716875570150405	16	1.07262527847658	0.325328508890884	0.0437637491497146	0.307323853964731	0.190419273816543	0.178012310657602	0.22735417684652	0.181064304111463
YAL056W	0.0980153481247985	0.160158417018026	12	1.3755096153331	0.395058689632871	0.250911019873391	0.296396086982226	0.177495717573839	0.275362858243141	0.281300790663939	0.234614277538729
YAL058W	0.0882338724789986	0.0575909411332511	16	1.15981126319614	0.221551487901348	0.108264995767549	0.228805758024178	0.14418992044423	0.261611324869685	0.198244244402913	0.215214351013536
YAL059W	0.206822927618567	0.0349296870075481	47	4.76182766548639	0.234486378825614	0.511142063656765	0.38641128281844	0.47404466417459	0.594320320120885	1.00663346002311	0.577350600435767
YAL060W	0.32499836482758	0.0501480243304419	22	2.36817641355651	0.46531163361441	0.306996277183222	0.223629049962305	0.150132270844148	0.213097652742829	0.394885331047389	0.306944592350157
YAL061W	1.65826617340462	0.0732805803518616	22	5.11690344830206	0.191187300415537	0.0189616262885126	0.077408468400857	0.0285011708352253	0.014035021238348	0.0178350233737102	0.0201839190022127
YAL062W	0.124599230185928	0.0327682151721236	22	1.43068160414688	0.0622329443780163	0.028335991956004	0.0402959221570619	0.0364305913451045	0.0287841021779889	0.0451983647262855	0.0300032614278742
YAL063C	0.287258292654982	0.11866221628125	29	1.09185813194303	0.240797173328882	0.220653998257802	0.150170901811393	0.18423382536875	0.142565175499075	0.170630123254543	0.164055945036906
YAL063C-A	0.0798731769132237	0.34976690551039	59	1.96572841277701	0.212420335303508	0.150151377800089	0.152498356534608	0.0896275645441429	0.116457715569632	0.162997546800597	0.119632043664289
YAL064C-A	0.171819450210569	0.031363100583748	14	2.10125627703373	0.00376642952066734	0.00145614759938797	0.00437805358521561	0.00270221559264169	0.00284312719304482	0.00260456289106529	0.00221777016499472
YAL064W	0.314767152848693	0.104355263715773	23	1.84673884419218	0.0132525860016652	0.009894211177548	0.0167666348005939	0.0107672178388281	0.00645840896743871	0.011936636003798	0.0136724146506348
YAL064W-B	0.361894437949572	0.0712420640958676	26	1.91110154352707	0.00544197574845523	0.00943814682521516	0.0075601468398783	0.00780861484283765	0.00825364206778277	0.00580198951073655	0.00797828840309517
YAL065C	1.1438954318197	0.0393639866510732	1	2.13812336361996	0.00543363237947536	0.00314559419952019	0.00337433865840539	0.00292073517959673	0.00739271698225226	0.00386970808986347	0.00243852888394
YAL067C	0.0792342844699654	0.0891482814064259	26	1.31861492974382	0.0198003717259436	0.0209472154259083	0.0358306448526229	0.0174181594640411	0.0122756538848834	0.0185552971327451	0.0224042249930374
YAL067W-A	0.659262359306167	0.038594773826235	20	4.30539333481206	0.00364918003573368	0.00336144777596223	0.00487611805813535	0.00352236141535385	0.00354251937108944	0.00338562821558657	0.00236347031534171
YAL068C	0.0623741801314583	0.21270736326116	40	1.5110550696715	0.209322618153859	0.212240067466664	0.117373426730311	0.111834118620449	0.170783830343627	0.0964545480801721	0.137739076635044
YAR002C-A	0.537197225048417	0.0185155542797625	1	2.46723951930597	0.658879854150402	0.604743077386321	0.424035972331165	0.356089408650664	0.475858916600804	0.331892036307123	0.655285070501487
YAR002W	0.0469565611395417	0.0622423891787577	54	1.007812945468	0.504026859523263	0.326404790163876	0.546305923288587	0.464115528009428	0.541934619204855	0.583665693171388	0.721789680494177
YAR003W	0.381846360740961	0.0776676659192479	36	1.2715589444473	0.354733157778972	0.20399343270929	0.108924278066226	0.184616961904412	0.134199791833726	0.19030989623181	0.264333564813306
YAR007C	0.676372545205838	0.0822311228176655	36	1.67307336197908	0.796707838777943	0.380802356684563	0.193701877175065	0.140564351788094	0.0508594552227471	0.118661829027306	0.650209456126026
YAR008W	1.89795383674371	0.0822447592989889	33	6.46841605557742	0.113005182567494	1.32291960348001	0.437826651522528	0.203683136806657	0.198819515930074	0.300054101925862	0.702852012855818
YAR009C	0.16098715098722	0.0274723111185049	18	9.96555262904549	0.435052437148969	0.257711168820771	0.204629717803963	0.237158045034876	0.375653478466987	0.478802987326267	0.251499433163904
YAR010C	0.118158601477168	0.0282505916720364	21	2.25339691829787	1.90067254491655	0.694870120311379	2.39132864508355	1.01482014195501	1.66313664910132	1.51890457248435	1.74976314018182
YAR014C	0.113170661425984	0.0933636638095839	31	1.29655886620354	0.57652356596185	0.520346720600144	0.685580847666856	0.496803840605194	0.563094874709515	0.498573287300152	0.634152016265135
YAR015W	0.543326220072551	0.0338184843057954	18	2.32021747826509	1.49663307769385	0.63794368238809	1.0312715858183	0.899763796248549	1.10487591558035	1.05627178545281	0.923649185114017
YAR018C	0.828733866026074	0.0601142769693447	12	8.6026281445424	0.12580597690096	0.0423510712585068	0.0314581248164685	0.16460029103306	0.772425965043114	0.964912566882863	0.586272677561314
YAR019C	0.0539989121875406	0.0947637012702217	23	1.0233186181865	0.221748957985958	0.211613028265143	0.223117989158236	0.192030434695584	0.145940573632266	0.230988382942421	0.213672872531441
YAR020C	0.515870920483192	0.280303512053574	24	1.25292447765609	0.245725386609797	0.240358439581914	0.258081700754445	0.16656109269335	0.125950064195815	0.143103991975544	0.111302080920208
YAR023C	0.317116382189686	0.107429882613333	14	1.8936283041009	0.123759345324268	0.0699303649105006	0.0989910340320842	0.0474854291911793	0.0455591662643781	0.052453389469194	0.0579516606460656
YAR027W	0.132718619959297	0.0587387049993407	28	1.33848759328226	0.529370125938428	0.277576681008154	0.278987254679164	0.361262736841578	0.295208939578929	0.340416007980086	0.345618353630874
YAR028W	0.340816246977251	0.0696418715349235	56	1.43735418148203	0.199705244573082	0.126025894101338	0.32818991208188	0.207784591246452	0.224689515309111	0.231769422735597	0.304415860321871
YAR029W	0.729245416148948	0.479363734014488	39	2.21538194323013	0.0634698034104062	0.0713491204569347	0.156162298388069	0.114653193847821	0.169993716932848	0.123121576800601	0.0533929473849959
YAR031W	0.544980419205203	0.0153736549122242	59	8.22815230467154	0.0381816742400969	0.0252495563195899	0.0296065296282703	0.0374393661989514	0.0291411373392468	0.0489198380703691	0.083212045823181
YAR033W	0.185002669566494	0.0735405125378045	24	1.21276998161786	0.134347066317498	0.0610932658755243	0.13586346010849	0.096663834724343	0.0897858853713425	0.0884237405438953	0.0837043395350047
YAR035C-A	0.270456811303566	0.0554932595280772	21	4.58450191078008	0.0186853139570536	0.017833741157142	0.0171211383307626	0.0152018618812931	0.00877248788326103	0.0101395413624277	0.00726717304686358
YAR035W	0.87066345222839	0.0282179217902697	45	9.70918175213738	0.0250337983321683	0.0824763938180607	0.036929402876076	0.0264674247773845	0.026897837101942	0.0254387028485886	0.0439041770062703
YAR042W	0.284755031691296	0.0951612321929032	27	1.46414096696842	0.185396918552314	0.28940060384829	0.355120444994151	0.189723821074385	0.229927911739848	0.136902466758532	0.333251269825568
YAR050W	0.113125949540312	0.135741981738374	11	1.40042512913532	0.0405178381088642	0.0357905678480818	0.018743631018249	0.0233130109801474	0.0141321268260509	0.0183713170773462	0.0187761407893418
YAR064W	0.662352576780786	0.0416537847019259	24	9.32887171313943	0.00210126986748237	0.00664430426209224	0.00442135049516909	0.0058288372404998	0.00259247966796943	0.00537831288989647	0.00422832232425377
YAR066W	1.55380598377823	0.0984311734337743	42	9.00380766876496	0.0390668319219648	0.0529203571301439	0.141760712071953	0.1064877816051	0.112984715428511	0.0401887984264561	0.0630473866733753
YAR068W	0.451209132940474	0.142767093164282	35	1.66380131195912	0.110512100223446	0.463687834208255	0.476248244680827	0.372413875418479	0.203943095382749	0.145186753694243	0.208520287824983
YAR071W	0.569429963054486	0.0406521638979098	25	2.2052685058825	0.354613449907386	0.523632088965531	0.23412363602616	0.268593508196955	0.855013119496237	0.607281084690193	0.822267470224954
YAR073W	0.639646823488645	0.0283123121616301	27	2.00658937219681	0.0285309714658368	0.0369599530478339	0.0308018436471314	0.0438874207042422	0.0426817709359188	0.0442118859540688	0.0407481620423453
YAR075W	0.508432336445745	0.0345555196338606	15	1.8566022697763	0.0669658628235145	0.0493787382381651	0.0672962981467051	0.069599251771863	0.0616056513446762	0.0611575373545181	0.0535399893625845
YBL001C	0.134247978363629	0.0244974147614037	47	1.37005394798399	1.12304337918272	0.321465845220899	0.315191174990836	0.247060536239123	0.238248585540947	0.393687574845444	0.242070617284366
YBL002W	1.36259096307738	0.0308070911506869	49	9.99439021622532	0.550929173190379	2.88276127656647	1.65632020670181	1.08251974372238	0.761590061654571	0.74500572423968	0.322001726729059
YBL003C	1.06274514501026	0.0201731057698484	44	9.95078522092102	0.56955174708385	1.16207902913911	1.87828468251608	1.4006942855172	0.384211728593396	6.06004720671213e-21	0.0899149867527772
YBL004W	0.0172172923491947	0.0509238357535427	8	1.23273783391504	0.545624990410444	0.878140941622204	0.420462162643527	0.978222629989163	0.667278981327561	0.832548877258926	0.80697584965501
YBL005W	0.0972443512059851	0.0763328337179202	10	1.00360854334475	0.119207631809968	0.0567865942172232	0.0972329025713385	0.125185238645896	0.120659821281694	0.100696959536912	0.0720038719492635
YBL005W-A	0.0380700938288054	0.0957920396934861	34	1.284304296987	0.169258451724515	0.0343896091745531	0.160226020973219	0.0882343218570378	0.129514327500166	0.125404510109077	0.108833332736448
YBL006C	0.463425674449313	0.0957085000743791	13	1.35625825701431	1.24120629911118	0.753118348049574	0.890231475693028	0.891815581736843	0.703413674340188	0.924945194033531	0.846318001196311
YBL007C	0.553022951280602	0.0313325041805999	26	2.17970472808593	0.175002091525337	0.217996518934585	0.15103556179687	0.211551086208472	0.170352653423895	0.216002236817805	0.146691035551074
YBL008W	0.393828049737242	0.118318665180238	26	2.72892918937997	0.179898317558948	0.368243574456939	0.391678043684864	0.23852908595701	0.262438252705698	0.19915655548049	0.183717160513773
YBL008W-A	0.265567809864558	0.04188007887924	18	3.25538103840534	0.0053805648490443	0.00482694091181992	0.00370619468022752	0.00548098914441602	0.00372682285397708	0.00452210799661966	0.00239624057094177
YBL009W	0.387741120414096	0.0918108451758973	51	1.11470688855673	0.157793944586452	0.634832863295773	0.459246591720361	0.301929181908496	0.220960452359938	0.193628162485766	0.424815135308758
YBL010C	1.3842641332971	0.165776610840079	40	1.49956829224554	0.267014218595704	0.435000056180418	0.311893194232943	0.172526026111815	0.26939612037507	0.246239640167502	0.393183365139948
YBL011W	0.276157269542892	0.0704845614210108	31	1.07823548462767	0.282471605510051	0.226762809893299	0.301244129618694	0.285672787000829	0.245206438640914	0.292367125654307	0.312632706552229
YBL013W	0.30576727247965	0.0798044773029021	26	2.82349782690928	0.0069972582855083	0.00799107497912444	0.00983335029991471	0.0210548053196693	0.00345015262090945	0.0103596695023131	0.00572907168322174
YBL014C	0.351632359128478	0.22281139583018	52	1.27930600719177	0.46233104412593	0.377332932521847	0.474977396005344	0.406071010154762	0.586641000174951	0.54728714891404	0.43246308038333
YBL015W	0.405006020175833	0.0621769610050974	39	1.39458837874684	0.163441617630042	0.139845538566433	0.177315563447688	0.0882061198121969	0.0973929929552863	0.132919062833362	0.158056589800027
YBL016W	0.924072021262567	0.0693696226292613	25	3.41032977946648	0.364349314819437	0.291071887035997	0.200728255143069	0.161130748432175	0.0825477082937643	0.230219246555078	0.421408725643361
YBL017C	0.250347632175834	0.0712278916257577	14	2.63441003755866	0.897309170887012	0.304113078201358	0.299508798711649	0.531007845852775	0.172344750874258	0.310520613370615	0.360911784562744
YBL018C	0.939478328793279	0.0474625327034548	46	2.32852969804193	0.51129045513336	0.855522265538524	0.772001406242194	0.621923078112269	0.780184654338436	1.07046974794599	0.856091575776878
YBL019W	0.264786999871848	0.075677211784961	30	1.2951388970573	0.156359015426975	0.0891261047808522	0.115555788319411	0.0957403799525732	0.0805526406579538	0.0907549029459097	0.14134548035061
YBL020W	0.233551091828349	0.0671616847468733	29	1.43509963490587	0.177240989424749	0.254350241809098	0.219303071203869	0.204816879090799	0.232593570099757	0.187762106800219	0.258246625161265
YBL021C	0.236600850840187	0.231806326800242	49	1.52150936490294	0.542646435133815	0.497268192509311	0.390510798534656	0.433027227739686	0.380623298029191	0.385479158614976	0.357427490135302
YBL022C	0.188326967567183	0.0441009394607206	27	1.02998179749332	0.415439451584228	0.269725945900154	0.256671017597571	0.339264424294194	0.277551977381175	0.365983628640802	0.298322470297811
YBL023C	0.81775741912679	0.0786019072621906	24	3.70360484415372	0.365728077976371	0.537603333787905	0.14316347462969	0.153747010874669	0.393929458184462	0.601704051682231	0.585210563305146
YBL024W	0.358350514177751	0.035100715721676	56	2.26022203038295	1.07299091632278	0.795147746331498	0.876173387943272	1.4139126548249	0.676922324037653	1.29338747516249	1.13976149185483
YBL025W	0.165344916711247	0.164877641601108	20	1.40061087413349	0.350661943479614	0.242251549304883	0.487382635867402	0.445258036807155	0.128579329001391	0.310357928216059	0.233535974981402
YBL026W	0.0873664807599606	0.0641621286578147	5	1.23703853826282	1.51678073188226	0.982820172964487	1.75289691901799	1.30072494161791	1.29223142962253	1.0882164988614	1.05931941727141
YBL027W	0.256998237776271	0.0197310586444629	17	1.16901067520007	1.54231340078405	1.16707951846478	2.10924046482803	1.57254581828445	2.71002845493125	1.56869658113893	1.64782901150566
YBL028C	0.061992930180657	0.0610364547112989	1	1.20352231453231	1.04016894697055	0.785304462878086	0.803311640833685	0.994825031886971	0.940598558516181	1.44399726482719	0.94287681962444
YBL029C-A	0.118715355342663	0.106638639586222	16	1.07384650920012	0.837398697072603	0.279093581914177	0.935174718258153	0.520913297926107	0.385951390241098	0.566897281782178	0.357473702698704
YBL029W	0.705869221321359	0.0778892918179505	41	2.37340547648572	0.0362298213408994	0.0258721980328629	0.145566164608022	0.0828714513327307	0.0824484180150169	0.0700552873463528	0.0503708233816228
YBL030C	0.130568440742106	0.0337770181300201	45	1.35625878012065	0.993441394587438	0.841591911390401	0.834144139242546	0.86902825392893	0.855904905024064	0.747462083897911	0.970311710657759
YBL031W	0.193857646804759	0.0652956295637063	42	2.40728940849281	0.046811294940701	0.293512626274433	0.24252645697615	0.168072233688837	0.0623005519451247	0.0672245173219059	0.111984499130125
YBL032W	1.1345981771432	0.0276133178768905	55	9.90435508429537	0.393479398855092	0.32287219172313	0.932616371420869	0.757071531932828	0.601770477920012	0.500289122983048	0.357449314929126
YBL033C	0.393537414689526	0.140133134308886	1	1.23887715845169	1.55410893688422	0.806223078600138	0.91384823501926	0.805706889584409	0.887372468955668	0.788059637874039	0.771147827622599
YBL034C	0.498178725237458	0.0922118868291795	42	1.8766636219112	0.216756011045364	0.486259983769724	0.365452238159986	0.430193587150356	0.253709618436485	0.21653590207872	0.241331869875183
YBL035C	0.815986163703859	0.119267755065495	28	3.69417829128589	0.187378237122872	1.37193746802897	0.427605960368974	0.241147313178398	0.103039563203978	0.1883122426714	0.727869412350953
YBL036C	2.19779557907143	0.0322743194119843	11	1.91171848109995	0.722981761252322	0.268645287462433	0.420321998456288	0.372127282764756	0.364273902277628	0.742545834620027	0.596266231998247
YBL037W	0.0747831582169645	0.155755940829681	20	1.03687695120053	0.393694214917738	0.280930798746057	0.403059177173906	0.216258676984273	0.332361261388032	0.218905667290885	0.190851593010519
YBL038W	0.136356195518921	0.104559188429523	10	1.03428329666946	0.612555743136242	0.485503128541993	0.599008034982811	0.459561314338544	0.435355769909093	0.473162440512317	0.479609740675392
YBL039C	0.180910902074434	0.0251043810189634	58	1.77362963117752	0.789654036154501	1.25789619449053	0.912777880956417	1.10539961940134	1.26342429533104	1.23701220163844	1.18659699215167
YBL040C	0.312656076585306	0.0437406595586925	26	1.37684667347823	0.706304072570474	0.566803692783745	0.447413166852759	0.660622621982083	0.421983564200887	0.518048518816424	0.762841570160486
YBL041W	0.0574447084524965	0.0435032609185625	6	1.33151321400293	1.38571037814569	0.743238744395044	1.11111809985571	1.12074120679637	0.866969280892378	0.82639802735552	0.728576519775616
YBL042C	0.244428341501328	0.102390143056102	35	1.69409643844423	0.257246574531555	0.400940803911589	0.716749868749662	0.653809283653853	0.73280755323276	0.558859458412087	0.588455501356066
YBL043W	1.98362240115043	0.146023776665368	38	3.25533238440469	0.0129798892890241	0.00365881388952781	0.0246304755136503	0.0556062843471325	0.0304758145736322	0.0274259096974434	0.00896532429875001
YBL044W	0.152648993780091	0.0684862735459325	29	1.93892582431478	0.00573071763092996	0.00388735119342634	0.00608204033561306	0.0110879547942645	0.00940633854040796	0.00568935429576458	0.00328922908001644
YBL045C	0.229312441845031	0.0476087911498199	55	1.3046545356962	0.691765026453896	0.276540014551698	0.577192579617273	0.538309748617986	0.478404842660389	0.407118420210377	0.374024475190157
YBL046W	0.0245777745536682	0.0953997296834168	48	1.03570498992889	0.156653380853151	0.226848740055834	0.150609708147783	0.116896854392343	0.168922000829253	0.170049748784358	0.203111847995048
YBL047C	0.255259055864075	0.05844047101781	34	1.69490001443248	0.435321483029463	0.437504570642911	0.302923070161553	0.320890383909357	0.336109766095042	0.293417510525044	0.270161960776731
YBL049W	0.439396122102978	0.0732750128507679	18	1.930916432952	0.082836521908749	0.0163878524879893	0.0119052167835046	0.0119895263928445	0.00731021375691736	0.0104865877676989	0.00473765578407734
YBL050W	0.287719728533267	0.0518272914545192	23	1.16494845344505	0.689725435035265	0.28792912067442	0.368471052706942	0.319334805342499	0.492462236181469	0.472495923236492	0.556084131360531
YBL051C	0.0188877461557331	0.0723470977744639	38	1.30064360515157	0.317154467853765	0.51455719927394	0.27064060143499	0.542766303281894	0.462177412855108	0.377933563034812	0.427167091659651
YBL052C	0.296231219469741	0.144500172829626	42	1.33636408499375	0.223630873193766	0.161923281421143	0.493772485081564	0.169222612590044	0.410561336470937	0.165407274380674	0.287516344064994
YBL054W	0.103044447649962	0.131726497811532	45	1.03474809598339	0.481333951069438	0.905045083043377	0.598809826067689	0.585713329327605	0.867790627219682	0.589117728113654	0.774416186519678
YBL055C	0.101358740375291	0.0656083143408155	32	1.12743414129579	0.39856484199716	0.153350155034368	0.468982182148985	0.312216802705656	0.431915528279151	0.359193016150456	0.342101409629334
YBL056W	0.372569942790388	0.054017284107892	41	1.39625851005161	0.411094934172812	0.232307482498604	0.604734214244069	0.414699319718378	0.545699460170093	0.396806138781953	0.37814891648846
YBL057C	0.12517927660785	0.0392555838283635	39	1.08599280511752	0.440670784381559	0.479563328834689	0.522489394683354	0.403845772433303	0.440211011790916	0.632997503624182	0.474532992849697
YBL058W	0.335952032574697	0.0384255756070917	58	1.06787332982411	0.826189019321253	0.436690560438065	0.432479816698175	0.931368270801156	0.770090690456494	0.641941650456266	0.653785206012707
YBL059C-A	0.328984502999195	0.0855371089136146	32	1.77250870929269	0.262658720920559	0.336954946977893	0.305151446410608	0.196503238359377	0.248159177589135	0.265273412013291	0.221512179670766
YBL059W	0.0421511070381504	0.067595632323544	53	1.02996094189936	0.162410954674703	0.0906194320029694	0.085147894608442	0.0897138460446201	0.088239895098751	0.036085226652325	0.0899187254904341
YBL060W	0.204476518507014	0.123177922575597	42	1.09305549009004	0.130698489681678	0.127577099639589	0.0754953187747947	0.167679369572115	0.108867057593001	0.135048729189992	0.103642106776588
YBL061C	0.179950170788652	0.100520033980773	29	1.4110146140888	0.92321151781418	1.09689286765558	0.62362331732229	0.429658677373451	0.644334312186183	0.573137275007214	0.892550337372972
YBL063W	0.305258107934378	0.128297103413165	47	1.42970097255114	0.137629960910483	0.268241605577834	0.384532006838998	0.337686313442888	0.241471606882434	0.126340480452882	0.104039639723682
YBL064C	0.418394070462111	0.053691626618581	16	1.7539983605596	0.976818766754851	0.30269021750194	0.417168997145183	0.54230145723386	0.430354143763776	0.541975280047825	0.358606125570822
YBL066C	0.289820405492858	0.183751678765423	53	1.18342066936389	0.123004775662459	0.0767008193911763	0.0592744848695879	0.060430661622995	0.105322942882798	0.0915067017488183	0.100325299652324
YBL067C	0.700253485590276	0.062784586043697	25	2.30226231410178	0.155160406928145	0.16230222268279	0.108654546715553	0.159383610727518	0.123234364874614	0.138959150637376	0.127996865986347
YBL068W	0.0261407371917457	0.0465085158673144	31	1.06171210697192	0.86115709400432	1.10781050786867	0.679938086269519	0.853937348883675	0.901475037208915	0.959525222697776	0.834736111998108
YBL069W	0.0901625611664816	0.0792328923965725	39	1.0131506909608	0.211937458902991	0.270753985064974	0.477851542842134	0.413121649210985	0.253373816439467	0.213479549106213	0.152273689789013
YBL071C-B	0.192384032126688	0.0504731674433618	51	1.53188882546589	0.0143447156120361	0.0101106447779002	0.0116512642307795	0.0110807609499157	0.0113056667254736	0.0111952878430435	0.00595818488000822
YBL071W-A	0.468933637482362	0.0712238774661195	45	1.6214538968257	0.962512362082214	1.39437960560667	1.48298882804566	0.751235580821668	1.65281395730614	1.26869344367481	0.897959185709303
YBL072C	2.86747964245604	0.0161291699545737	6	3.45634435448166	2.38026302829552	1.16025728403912	1.25060249041121	1.65056435733259	1.8234308995549	2.38973419115243	1.89912546217164
YBL074C	0.0595646800304097	0.117707467688812	4	1.36833463888999	0.0354720776058388	0.00495097553589599	0.0189739870241609	0.019719441597029	0.0115565672805959	0.0375555820322258	0.0264316200851474
YBL075C	0.241767748789954	0.0875636665813981	46	1.34799436922303	0.405174138738071	0.214119503003689	0.135292832009507	0.215385908563113	0.220977709175273	0.175655832420216	0.180482459623764
YBL076C	0.127517479767702	0.0300014477264707	9	1.42823624545267	1.00070079805417	0.824918792420683	0.80703044632724	0.987947170341815	0.805977272506486	0.942055231852826	0.959717897551749
YBL078C	0.486278660779472	0.102792653295249	16	1.69143948469357	1.44428739873682	0.272494990941887	0.443531019312529	0.232085429062651	0.159256030057422	0.22334644334597	0.176433053793884
YBL079W	0.824487126496152	0.0521876837511027	29	1.88533814532481	0.257438551866497	0.484346798099606	0.418723739447328	0.569791771020291	0.424172769968564	0.408729510456819	0.403011655860916
YBL080C	0.144061432203928	0.124968385863384	46	1.2801081310946	0.167664920441362	0.155515220584658	0.217761739334684	0.193756197851386	0.143934874069077	0.185950698791448	0.131683579366597
YBL081W	0.215008581240947	0.139826340826719	28	1.2236952254465	0.378438568561799	0.760310105655036	0.532453873759181	0.652750719508345	0.575795586900422	0.473331819626489	0.616108993424945
YBL082C	0.48403123158279	0.0439408419366096	57	2.57206700628374	0.371664118559254	0.551918416029294	0.332875131960571	0.504265380992696	0.461525792722698	0.561803891138862	0.494280359577253
YBL084C	0.363711546771836	0.118151609907602	45	1.61007202206284	0.280041130485413	0.189022284283	0.274427337492054	0.282120050316401	0.399137574607972	0.249287238744628	0.235233284588254
YBL085W	0.44802589788327	0.0801713726272831	47	1.36150803902791	0.283255808344975	0.328174852852972	0.307493178450362	0.277092840051131	0.334516194410545	0.287749053028726	0.274309467624929
YBL086C	0.0306799365684673	0.172236157826058	3	1.00627722900992	0.171585395034398	0.283170479821198	0.135953889929413	0.10888203403271	0.103992687496862	0.11679439024692	0.179224142628369
YBL087C	0.0234063845241179	0.0212065845147861	39	1.08824518707821	1.73099145277456	1.3502303361195	2.08714215742952	2.93343191503889	1.33691087788295	2.25393157971168	1.65511727644291
YBL088C	0.100261496476338	0.10509754513764	20	1.3934968528284	0.126639038915897	0.147557223665053	0.135883056948972	0.130690842911552	0.11239199078355	0.0932213546153917	0.0892306289673571
YBL089W	0.467781337752704	0.0516614900406952	53	1.95135357625288	0.236839451223773	0.192337690746748	0.201176498558208	0.292081456192306	0.0786479621723031	0.252360933288423	0.323960284682619
YBL090W	0.185415778700518	0.130628158562938	12	1.04642057535477	0.376429291119118	0.322890775301371	0.430063686889371	0.383349467819349	0.334615565714142	0.441983713283867	0.312879424315944
YBL091C	0.0144639835048288	0.021118584545742	60	1.0699990717163	0.457248725771339	0.32657990562416	0.413283796654789	0.326081591766658	0.450220668125713	0.354466810687653	0.347419551450704
YBL091C-A	0.364109740052247	0.047658773175151	28	1.61244174676908	0.196865570482508	0.0304941041516096	0.0928129372469527	0.227569360311428	0.0630088059132937	0.0759124281063671	0.039648516735256
YBL092W	0.00181757859526233	0.0228944579721635	49	1	2.51626501254406	1.8582579559801	1.7428684289199	4.12439794604402	3.26078294164141	3.83931925198131	2.20986921493256
YBL093C	0.43552594143465	0.0695912798471449	58	1.24325614348079	0.674919481390243	0.451397373853604	0.436802490024725	0.457904932934986	0.570494925613244	0.492604681111421	0.517204127261032
YBL095W	0.406415532309854	0.135258618624921	55	1.57414668711265	0.619478784999043	0.457479505335882	0.43275185787939	0.535850900232219	0.426155758200012	0.523319024409324	0.235934387074053
YBL097W	0.101377282452624	0.0996496358360175	46	1.35384874511054	0.0183736225765138	0.0126398100012821	0.0222586390761296	0.0248080531487791	0.0225431798899217	0.0254583169831955	0.0120426076539908
YBL098W	0.761216745794113	0.0407072777123719	60	2.09881375823542	0.411736209262675	0.219357650149798	0.36978787939874	0.433804217559646	0.346148872462565	0.275077660225434	0.144445248486804
YBL099W	0.178339032815741	0.0185758781744232	58	1.09826960969339	1.40900521610463	0.777130362304784	1.08297814638034	1.45100256728037	1.36637827141587	1.03748257534786	1.01860735622904
YBL101C	0.727552144034586	0.0752836148338022	18	1.56943073793224	0.538868879526424	0.114450026062386	0.271371352640629	0.209928436849036	0.218866564243935	0.18332526797076	0.202122040981859
YBL102W	0.394353998213204	0.0452329459202785	19	1.34128650872689	0.452053433531745	0.405293957594461	0.423620257772998	0.31620650051875	0.481842605493887	0.448472672406526	0.357595492620788
YBL103C	2.03231190049363	0.0991592881023364	4	1.73104652408352	0.328329207883757	0.143993896298238	0.20913442420923	0.105095085180755	0.303972762634913	0.180270010343095	0.276418579400815
YBL104C	0.180476135618461	0.120562557257156	54	1.11012639964651	0.261352401856834	0.272304082254215	0.249119203311314	0.283075141492075	0.264437471659127	0.283466809363381	0.266905328922406
YBL105C	0.101721453902909	0.0954253064815677	21	1.10629705546999	0.29831076157226	0.16626263048079	0.244580024995863	0.268225039201292	0.294473980983349	0.290439972144194	0.24754016713682
YBL106C	0.022206796973141	0.0956210521640898	49	1.24918185718671	0.0615705505479172	0.065779398472104	0.0674534626130638	0.0588508530744911	0.0785674028751952	0.060114669685702	0.055769529222476
YBL107C	0.0880002151415011	0.150883093271959	57	1.10479350447401	0.860298726590895	0.785531659238568	0.529668972141318	0.485528111476293	0.616832147957983	0.612938181913288	0.567918902450146
YBL108C-A	0.272992387128136	0.101554777323175	11	1.14838607973756	0.329257215138233	0.444353200706554	0.302073979553078	0.220670368434629	0.268235204137199	0.394194091735275	0.219180648912898
YBL111C	0.0766512945232836	0.204603871521778	48	1.69792178321017	1.72257154233659	1.12524387355586	0.966051405983347	0.427168765611976	0.705190673101189	0.956179676148809	1.33987492634662
YBL112C	0.203313057929426	0.35235601293534	6	3.10883514177106	1.14260377429658	1.42353507145975	0.521689323580718	0.181936398824162	0.279920072631114	0.729800665007203	1.19396021824134
YBL113C	0.448834515879931	0.0561434854206936	25	1.26413882571983	1.56297128875358	1.04593368934084	0.39677481379139	0.497144411473422	0.661201017515247	1.04067210062867	1.70059408862241
YBR001C	0.216695593450682	0.0998127584463396	31	1.36085579304104	0.288130131361943	0.205320586692174	0.184157027789448	0.12882464653898	0.147416556385248	0.158498473278833	0.176481763829035
YBR002C	0.249780510871469	0.0942378574838841	19	1.27831835092892	0.556710767800001	0.576924087817023	0.458776341094253	0.57583638802084	0.335859488569232	0.654243532480799	0.537618050041556
YBR003W	0.674247996754393	0.0542562941249361	26	1.9673306957602	0.258918126979623	0.224376804428138	0.421472238596841	0.30361460162416	0.241491041236204	0.241320375941081	0.253830030584355
YBR004C	0.0275173421460613	0.0480118904393441	48	1.07760842365168	0.226174148839541	0.159168772008611	0.137352932525256	0.283116778877075	0.133270844168298	0.28746021138609	0.23032273299408
YBR005W	0.0835150637024693	0.131316410311537	36	1.42026918284034	0.581955925413507	0.306775478839324	0.260524457474927	0.429201963279369	0.239005279864243	0.279425254460451	0.363706210690457
YBR006W	2.1376078200262	0.0674551368128906	23	9.58072558181888	0.152023673351408	0.120748861322058	0.0677727091744708	0.0486166162447213	0.0423813100702495	0.0404447134805785	0.0585067120872193
YBR007C	0.186451522284978	0.135099040775311	50	1.19039500530544	0.305464749867283	0.57241115187754	0.581367496195462	0.315341063863455	0.225639105315416	0.265153658022163	0.300726310236253
YBR008C	0.464216209886411	0.150163896530844	43	1.70319987733399	2.05769222192758	1.54453494957726	1.49820726650093	1.38735336085751	0.776728657871729	0.412440988641936	0.375381689194121
YBR009C	2.57658177403881	0.0359544812610777	42	8.67455844574854	0.966248523446721	1.64136135662948	3.21923896364966	2.1753150721687	1.59565517982525	0.630006977380433	0.643078709406278
YBR010W	0.381491504465062	0.0383570044100109	43	9.42288281418972	0.313191441455409	1.99622801173613	1.83783315233469	1.5651339926212	1.11142233781218	0.937700274096975	0.588873435336197
YBR011C	0.491381372874012	0.012942786573921	57	2.56864922212938	1.80937942991897	0.986195927015503	0.970932235811749	0.794474165854385	0.759093957639993	0.989750305618805	1.57672381927412
YBR013C	0.194068581534263	0.0490883930844424	48	1.66917972582168	0.0886943690955704	0.0456865506634708	0.0785169388884728	0.0585090305055497	0.0453871910164569	0.0621280692872097	0.0320141641662396
YBR014C	0.114358975654181	0.0400203946995247	47	1.21095128265167	0.280832154434816	0.214200974952861	0.437189039917834	0.187069142026627	0.343813302755316	0.223426608523701	0.268901804822928
YBR015C	0.131285854697473	0.0472407636565302	5	1.57755969446143	0.459863499327898	0.567785446571622	0.455407875293469	0.461442116771018	0.383275605897507	0.315108931785982	0.492426758925364
YBR016W	0.149026104574947	0.0676958579737739	42	1.27818144208502	1.43610762596372	0.526121388012376	1.1469780476587	0.868160335282335	0.748879225744866	0.678346067458533	0.878505478670397
YBR017C	0.203044582454809	0.0572151952823006	39	1.22534308548429	0.449840408109412	0.322186820094456	0.503905019390369	0.462175885092161	0.518195973590467	0.456354907779279	0.394110637895925
YBR018C	0.0894179713917147	0.0830521762045599	21	1.63538297146127	0.0158562908379401	0.0160553810131336	0.0258208121870011	0.0148636977966331	0.0110394454521539	0.018358189476717	0.0094542888570419
YBR019C	0.887860389979758	0.0355269569973622	8	2.56375738091218	0.00879570932714621	0.00360600959310135	0.00424388836287846	0.00580966744395676	0.00330160855453938	0.00342399845116862	0.00600079111280722
YBR020W	0.276366030936844	0.162807386931782	30	1.54210629064621	0.0424199661411767	0.0970131388197551	0.0583642913875939	0.0548129936139225	0.0538163193756753	0.0518213707142207	0.0311556559457269
YBR021W	0.149867718396387	0.110588414217179	18	1.51174833344166	0.199535768140439	0.183326249288144	0.0912794867908026	0.099020817335965	0.094845800206052	0.120278522284357	0.137376943420419
YBR022W	0.320061911954211	0.0789193708448961	36	1.51917951083283	0.441613043302758	0.514550016853346	0.496996941283919	0.31637950669892	0.34730401455983	0.390075136084965	0.321578416339602
YBR023C	0.0954382184116436	0.0564723298530688	17	1.62638447576307	1.21796437771519	0.821811513247598	0.590900294676638	0.611496305229229	0.442270309025677	0.515735377447294	0.74273314959799
YBR024W	0.162345808763202	0.0586633040028495	18	1.08585263473154	0.258418940289677	0.121041060681339	0.139738972218565	0.130854347143006	0.119558271555089	0.111326347908954	0.128397126723937
YBR025C	1.10836869916883	0.0179025415776552	24	1.89970246276242	0.72357917085119	1.05906534221601	0.821535933629561	1.0607357124576	0.991912472047167	1.19032771109428	0.87444849648494
YBR026C	1.09202078741569	0.0417906947009413	19	5.37533624187085	0.531344618731013	0.121744186962266	0.138867850049559	0.0970912167682013	0.103121042435028	0.115416401843544	0.180621279139206
YBR028C	1.31549665568232	0.0823286128103537	49	2.37245088746999	0.250379576336879	0.348192978225039	0.32185751610425	0.316305084769693	0.436170532081757	0.306428867449074	0.236849947491067
YBR029C	0.275004587926524	0.0698029707952762	10	2.04656714612323	0.797843337460042	0.609485624135455	0.482227338436894	0.66289747898047	0.576053171329635	0.538874344290052	0.630830544891026
YBR030W	0.364770076807177	0.101782476456999	34	1.32745540080739	0.214015462913084	0.286800212110321	0.283974625029932	0.288869618849092	0.369050515640238	0.271947187856209	0.281060940117702
YBR031W	0.0188360445528097	0.0226692314590323	30	1.11610791197136	2.8860487173212	2.59182071444142	1.48193502541365	5.44419983029342	0.984249137872306	2.56633714953957	3.31661313934515
YBR033W	0.217066588783754	0.092628361167566	24	1.47903925287555	0.0389176505146537	0.0165167820016176	0.0131818763024782	0.0244017412437911	0.0136680534185455	0.0150638828843222	0.0109112637195165
YBR034C	0.364904266913172	0.0398103594165852	55	1.39696958529662	0.858227385653033	1.01027665019512	0.895522828942444	0.816223034467218	1.11548069743297	0.889780786794069	1.19847459755723
YBR035C	0.33146449273613	0.0273056411277481	15	1.65562188366939	0.435804864849065	0.245308332617129	0.277983134511159	0.247256051986358	0.273796859237335	0.208136709580361	0.244661648531017
YBR036C	0.151001195998202	0.0406665737708811	14	1.81666470838836	0.593766976630161	0.337521008897833	0.567422017819363	0.85015050957347	0.390708881425644	0.447966719718944	0.60595396598986
YBR037C	0.2820824111609	0.111653693034596	56	1.32668239855267	0.451726602413999	0.455934911466623	0.5413980871354	0.436042927366398	0.406053658768325	0.429063574932196	0.307085873423466
YBR038W	0.277386613394186	0.0675726646293877	59	2.14729253876272	0.0850346476109705	0.0640555307942545	0.0756478767877429	0.355951003548787	0.770884533160978	0.664680422984164	0.33490053306784
YBR039W	0.134402588341125	0.0421593998364979	56	1.07024565636028	0.789290342990627	0.94750893578608	0.676418574899077	0.831190155424439	0.524568977398869	0.571787592313906	0.497612358512707
YBR040W	0.498565663391187	0.0351407799719103	21	9.99310132177915	1.06436613478375	0.074077275853446	0.15113410491912	0.10372957612711	0.0398380596103552	0.0211796058857701	0.0133283599951527
YBR041W	0.0760755072826838	0.0575525722275423	18	1.67033361974154	0.239107327391581	0.273581240780981	0.155935118225619	0.131802431173694	0.152683489609748	0.0998612236000608	0.132749822162612
YBR042C	0.202698492591014	0.0506555117381298	33	1.42790085761779	0.314939551142868	0.344599881198222	0.261241407738158	0.166228713680924	0.52914861991526	0.0323573279976867	0.727412145170686
YBR043C	0.475589385154689	0.135013974143721	52	1.385051861651	0.382536994486573	0.275043191847805	0.259803024435671	0.422069219870883	0.290947388053666	0.329994288859033	0.189993105539601
YBR044C	0.0611710102045913	0.113584376336319	1	1.04892099418408	0.372205921526332	0.219071480237599	0.313194725938454	0.210667214250384	0.275463352925719	0.317699556920324	0.19799476466348
YBR045C	0.20165745397418	0.145527861535691	32	1.71093035003745	0.123728093551394	0.0755753516468526	0.0727656046720454	0.0472253515714345	0.0299122597894583	0.0294018837941849	0.0287124522325229
YBR046C	1.0537252171168	0.0540676323927344	31	1.35834967212639	0.582003831513031	0.19372575780829	0.139453034388898	0.159433221976852	0.183250197119438	0.133553532171506	0.0923904564913989
YBR047W	0.105605976833655	0.104906486458869	5	1.25915228921898	0.647468355892548	0.464494977274497	0.314965272621379	0.230459626474339	0.17526856941957	0.210364710444681	0.110513644103809
YBR048W	2.84809190296262	0.0189565479901365	11	3.20944817967319	1.8798606945519	0.896593361310781	1.09403377917654	1.46095253788633	1.21937698960518	1.4226129652998	1.07431550811313
YBR049C	0.564702049334985	0.0913430790316099	52	1.71503519666127	0.193384905900444	0.24155150247843	0.262262804841206	0.365083164772178	0.327336614971849	0.212359657817512	0.189312846957005
YBR050C	0.340430338633096	0.0929657442761374	53	1.66214991309886	0.118276224656923	0.0396641549910123	0.0758266763640207	0.0863340293295587	0.0557212756123224	0.0507191485968177	0.0400053748343144
YBR052C	0.473380185901359	0.04033729566971	23	1.77912541768867	0.530619668452854	0.098278066343586	0.50534269585711	0.253841610852575	0.212710019089117	0.205723244674124	0.219805848179813
YBR053C	1.15135123565951	0.0519585079666337	24	2.2252704116853	0.655874784614979	0.105328809725866	0.131379071584409	0.126924928475518	0.11294481129517	0.0978567001025425	0.14326697890692
YBR054W	1.08195579158531	0.0472319524780024	14	9.79614631834806	0.0835750312501319	0.0155639453723093	0.0167459411417544	0.0289286717434199	0.041865440112961	0.1310228029962	0.11188202828463
YBR055C	0.108024231103829	0.101995136693512	48	1.14218385528165	0.326885562690969	0.442062281649283	0.40555110456159	0.253659611436519	0.562623925674097	0.38809007915398	0.413707624434301
YBR056W	1.29741307021938	0.0548388210730008	17	1.62838805145024	0.846730968578195	0.0746289737779408	0.0787487680416481	0.10525841254915	0.0909034547919467	0.125275435565027	0.163351611366894
YBR056W-A	0.272355158096424	0.0913882654448261	23	1.50972260828575	1.37208703515293	0.548466978643262	0.504778691954851	0.457833523178852	0.232720618208345	0.333639359446418	0.365776862548062
YBR057C	0.302651611137899	0.124403265761898	22	2.46116057203078	0.245891541803138	0.372105029139017	0.53647487331365	0.284231729772254	0.36481595604258	0.295833330055454	0.411453136606663
YBR058C	0.0663076712597337	0.0725630183483814	26	1.21963576151301	0.306079524317806	0.314244408548411	0.273935290883817	0.237215517210137	0.324168452972065	0.29704714185491	0.275668414410305
YBR058C-A	0.387564923641112	0.0373008376486467	51	2.93495537524119	0.88932679234614	0.244062021429781	0.402608952371678	0.311447812301148	0.425477881852389	0.765999153184941	0.558147685716753
YBR059C	0.245378507740008	0.067861534548582	33	1.29231545001724	0.304272903825829	0.168178633547813	0.204419219480169	0.119327237610605	0.238771094865244	0.188440806469733	0.201885282983119
YBR060C	0.319275756638999	0.0963558555710425	37	1.34471305338619	0.439113866667576	0.67961869559905	0.566510248196009	0.437377737181628	0.708604722850885	0.461367142054496	0.51960909554605
YBR061C	0.108701707596065	0.0478200780714121	40	1.04287145013491	0.293894558411635	0.570150061434333	0.408613208648295	0.309894110195289	0.479765806733659	0.511444392849181	0.39800193199467
YBR062C	0.0885014152940009	0.0635421918041728	7	1.3490212897158	0.855909228664464	0.368940169972373	0.56986512395196	0.37611130300751	0.417099541766169	0.534542750429993	0.343282026011734
YBR063C	0.10872478853475	0.107215261703016	27	1.00615511875804	0.44453015174778	0.321917110259531	0.416076059508109	0.405625668948742	0.402635708285156	0.436651071537893	0.381471256909675
YBR065C	0.166308608604711	0.591294913817727	51	1.16823783598598	0.332392955447243	0.243726307672888	0.230455737714539	0.407320905192028	0.252004130170021	0.375511315170693	0.380682730664266
YBR066C	0.126304252547636	0.0802600380647963	19	1.00658801431671	0.536007940841973	0.158073755368808	0.311250205535776	0.154943105442089	0.320438638588559	0.421631485631777	0.596859371878422
YBR067C	1.95533660604895	0.0488228895857742	20	9.77151929090417	1.01390305844868	0.113887318984007	0.0655325919967035	0.108710224807381	0.523525072328905	1.48723321112943	1.81090798588461
YBR068C	0.0190668371551315	0.156480107762747	60	1.32796708512952	1.8463328389096	1.51295976298032	1.60546477402262	1.84858420343828	1.80598638795957	1.53804788575706	1.8227922639246
YBR069C	0.221031300453407	0.0515297334145388	22	2.34170114976615	0.331114012899645	0.92779577782752	0.623148948438005	0.859815894258818	0.799274595773601	0.795531640520182	0.850280201394634
YBR070C	0.457410985722283	0.0574315554762163	41	2.22081535612275	0.380565888555697	0.40527639934589	0.212459868100171	0.141300249329864	0.0780867198717556	0.196382701667866	0.89953629622161
YBR071W	1.05203788735004	0.151981841708573	28	6.45358679165219	0.547168410046346	3.24998959691601	0.977050063240816	0.590012959263359	0.0835392174764653	0.460690695952178	2.23301029501428
YBR072C-A	0.158478333854219	0.0893243075264425	24	1.60856915683155	0.00943486357153734	0.00764645347169475	0.0105843803974234	0.00815479536791512	0.00854813305779313	0.00932302887274854	0.00667045417663755
YBR072W	0.334805061255699	0.0219067398091738	22	2.59402271878673	0.151845812306761	0.0377315092881506	0.0280943468252436	0.0175892491507097	0.00755086630318798	0.0116661737909001	0.00946892995135998
YBR073W	0.320930640876497	0.107609064854507	33	1.88782940212174	0.462081714691846	1.47606151696837	0.513294308446459	0.496300498765127	0.352134032370775	0.322367778007345	0.561166675439423
YBR074W	0.226128490709034	0.0559690354985991	12	2.23713422117044	0.38206300291706	0.29027513652329	0.214793229768648	0.219532411307009	0.278523266461632	0.2623944851436	0.302058281640591
YBR076W	0.614622428704093	0.0612556214623815	56	3.85000238459769	0.0155900244442659	0.00230508689097504	0.0124526802309196	0.00760841108811902	0.00762982312269588	0.00253479272261185	0.00941177650356994
YBR077C	0.204700266245943	0.0947037252417611	47	1.43673925767948	0.826196157905479	0.671581008867752	0.996703077452366	0.812004703559362	0.718235899538521	0.64914903082071	0.660942470048525
YBR078W	0.607962875381769	0.0204899331617891	54	5.53467208815155	1.78770928874922	1.74174419493456	0.608323063640032	4.63186770306446	0.87220321299975	1.41218353107655	1.73622449284057
YBR079C	0.316445346734572	0.0513413898707275	40	1.29811351186706	0.590907942229927	1.04608732690377	0.848484964978844	0.811241117489284	1.1479670704467	0.96549032364851	1.04700303687459
YBR080C	0.0444308397161768	0.0534025670563191	7	1.11346614842277	0.683419781807148	0.420020971680313	0.480937302128754	0.42407855423903	0.417912757837728	0.398133358019305	0.413168893291742
YBR081C	0.259678101855445	0.0766570997791598	49	1.12673893106453	0.351077345373807	0.145766469845602	0.34558090206662	0.242553181394458	0.32306836390962	0.309760281336275	0.2468196850536
YBR082C	0.116530992828078	0.0327736643772007	42	1.11350064842135	2.06994679175015	1.15980118099878	2.55340446555261	2.21000525554105	2.03020782770551	1.53871520907824	1.2875955193653
YBR083W	1.9228060480267	0.101048783476227	24	3.25983146976319	0.862807746314971	0.289408439244307	0.523842991388994	0.432704258555146	0.2684144030776	0.75716436997495	1.62892643439694
YBR084C-A	0.588642258976518	0.015408439699349	55	2.29896558539411	1.32851691910899	1.07539788630671e-39	0.143410174416011	1.64819837627046	1.21226975319149	1.23356105065952	6.62831879737844
YBR084W	0.0180052106527899	0.0375552021588791	11	1	0.351981849171603	0.718170103588683	0.601082821512738	0.498222983321096	0.638901332595236	0.568718973832596	0.675225277385532
YBR085C-A	0.572527118510632	0.11923867244071	17	1.68565386713962	3.58749991372045	0.400844292271333	0.877845553693029	0.630516116486172	0.526246985281179	0.659403354603082	0.501731456563882
YBR085W	0.436220611108465	0.0569809821265001	53	1.28904089462432	0.125573932424848	0.139773930300919	0.295782138429034	0.145448981988854	0.146626787893736	0.109792793418859	0.172862246914397
YBR086C	0.0153838783647213	0.0529634437509205	19	1.05929337498036	0.537011132868047	0.595243216339722	0.583090089027803	0.543542562857226	0.555530263206302	0.379390071240402	0.49971987779341
YBR087W	0.69638912162872	0.0521574266107191	38	2.05121995656853	0.311954781853311	0.779477798228126	0.554356448516414	0.501724823743221	0.474696514474	0.558078199852313	0.628789644666656
YBR088C	1.93349816789321	0.071276256874548	42	9.42594871923518	1.6002887596878	1.63700541767125	1.02245781190835	0.782175613158768	0.384435763364498	0.459995162441457	2.26393761189418
YBR089C-A	0.0429418983345085	0.0895413580302837	29	1.18172068155122	0.54109703691099	0.402117112807958	0.700299784594717	0.264193893350349	0.436954944813973	0.466549171640253	0.385427978791918
YBR090C	0.40356730038916	0.0408622601998024	21	3.06581013475082	0.00528648662616423	0.00489560756798451	0.00410968006552038	0.00441530359372097	0.00432253759398048	0.00411552320698328	0.00368471339561323
YBR091C	0.282823681502097	0.087762370063709	54	1.65032991929519	0.561357452608064	0.717789398648202	0.521763428312785	0.561170662749616	0.410107973950072	1.00407778691084	0.656022988818909
YBR092C	0.577656190090644	0.0357814489186532	13	9.56954449353335	0.355713885912996	0.189621891886983	0.0890872280915798	0.458661720906381	1.94873529183422	1.25427241016127	1.56020543397687
YBR093C	0.634103456151867	0.0293219474350613	19	9.58167390521861	0.0589270585825278	0.0769455437883339	0.093351899393892	0.0829977804017419	0.204398775144761	0.342733263124476	0.123634516267549
YBR094W	0.372431831094288	0.0551532261664293	51	1.40910467866601	0.180739540935062	0.189496890167407	0.179429478228415	0.197672699692681	0.260732512655578	0.253138038275367	0.216809855333045
YBR095C	0.0699044928858692	0.0834313111682649	57	1.05520233489242	0.215006555045037	0.211816208229635	0.120971059962257	0.189228772639786	0.173244817161602	0.229711344740871	0.203045011742246
YBR096W	0.362501182348605	0.0391528384296075	12	1.98094628738995	1.31269340653746	0.562895467607431	0.313248046889711	0.536228884320052	0.46400587324182	0.504685796856867	0.55134872553034
YBR097W	0.289475341773559	0.120644294066572	18	1.60380515225284	0.289687461909312	0.15199395150066	0.196656021706379	0.14266959970091	0.176260142840265	0.143995428326734	0.151615114747838
YBR098W	0.348078155360855	0.128967625645828	33	1.56352614845746	0.111093254564527	0.211902538888399	0.143345946025642	0.129827787649423	0.101968484004035	0.110577916321919	0.107242188643118
YBR101C	0.0599420914029603	0.0588907158915893	31	1.12265020332253	1.24330354699948	1.44680524687361	1.37258022882997	1.28175026119865	1.08860853376107	1.04425911938727	0.83386367092887
YBR102C	0.181860342913754	0.160771615948984	38	1.39317888401653	0.201037638058155	0.206440517826706	0.228396993923668	0.18751143809951	0.233872567930741	0.23448783363504	0.138422588021443
YBR103W	0.709289163390786	0.109992437296879	41	1.39865439806425	0.292358440127482	0.361510540741385	0.764993238387056	0.278054299681423	0.495804993223734	0.290760208733204	0.346214867919185
YBR104W	0.395630499634811	0.0612634390747048	48	1.15919456850362	0.561077361289873	1.02545018816507	0.328716507791346	0.458903193136522	0.441479375355154	0.662195331168049	0.588208753507755
YBR105C	0.338409965564655	0.105232670108848	24	1.61348348785274	0.370740876066154	0.323739827692705	0.270504217770255	0.195120704741564	0.171777350684223	0.17456415839042	0.303338888224531
YBR106W	0.0853236352281543	0.0196481217642283	26	1.00652409875847	1.42370209084548	1.30281639517012	1.21893934570734	1.64382909664249	1.08322366192231	1.48822459037078	1.02837581840387
YBR107C	0.703953055578058	0.110441088488171	40	1.06532675693487	0.190630408025152	0.225165241872078	0.169849186319396	0.206579388224748	0.201710159743331	0.226399494079192	0.161201527014875
YBR108W	0.0794669266278318	0.133544285714128	27	1.43496975877225	0.0703701183200652	0.0664137194293559	0.0631717266203237	0.0247362795913268	0.0411289769150707	0.0497251302106354	0.0470676770699461
YBR109C	0.335666508851867	0.0251444769685446	34	1.24492568344113	1.3901947380327	0.852883828124348	1.05465157872794	1.09563603587635	0.93637409872837	1.17284508715273	0.894951839228623
YBR110W	0.224459661884405	0.0423832404672771	18	1.26341954060347	0.198691478831789	0.219753285866302	0.14308186198598	0.185579172798681	0.290642749945097	0.124604836752394	0.230778801158561
YBR111C	0.638682037384661	0.0235009000955637	20	1.57033011049102	0.794504535433174	0.233955004964362	0.344292826245219	0.305716894860187	0.308142569792991	0.52469971057941	0.315833648081728
YBR111W-A	0.172385809634061	0.0874568035438485	24	2.35593637430777	0.243630608085647	0.175192043367707	0.27894010061698	0.133247527306525	0.152356414112696	0.187896973541185	0.23428914584547
YBR112C	0.080037726887459	0.127959453147288	40	1.39301156693806	0.387370637520452	0.569932435542	0.681233252070726	0.543207321008077	0.531277722157037	0.410365541751871	0.544484530899547
YBR114W	0.406846918309161	0.108765136315582	56	1.32741431204348	0.175466381471818	0.0964612469153744	0.0690714246502165	0.149924212381013	0.0754494249460235	0.127500768819764	0.158031299591579
YBR115C	1.37981633566905	0.0390443656690869	38	2.46290636636152	0.342404489717832	0.206513092906509	0.223855486970238	0.148466899659576	6.09178638468874e-29	0.323100266128651	0.406907352994887
YBR117C	0.109411575123668	0.0459169684037245	19	1.29748504888918	0.0308831590399322	0.00820990497111848	0.0168279471295302	0.0142889630511143	0.015023559167801	0.0162147972955968	0.00649562449717625
YBR118W	0.00176401314259778	0.0178247025946901	25	1	3.63276763764426	2.17858244273299	0.197954842821454	9.60194835462461	1.21684176104807	4.46235171366633	8.75723910957904e-14
YBR119W	0.0838331083168362	0.140883128501643	25	1.47273548187999	0.450575532029363	0.329000603758844	0.476564812319132	0.38494077369478	0.401052201916071	0.281698489876905	0.367923392107367
YBR120C	0.125360426587432	0.212409466020543	12	1.57458628767624	0.684263467569662	0.664965785797859	0.84699185450066	0.525495605355438	0.361746267878211	0.399466347740235	0.400654141227309
YBR121C	2.36810851825802	0.0162730589190108	12	7.11492383017293	1.25457176156928	0.535952522995835	0.733779747623891	0.742724606989623	0.738260815267342	0.725423144168693	0.948811079400628
YBR122C	0.0283311093846317	0.0758006315427727	22	1	1.29905561716263	0.913307765614166	1.25194599464687	0.989725385436744	0.942715070141182	1.18252396369555	0.939694557712011
YBR123C	0.516139926142341	0.0547450903646791	59	1.9537534976727	0.223657618386441	0.0893916594127652	0.200015198612398	0.237386613337381	0.231565263428455	0.178600819104175	0.176552998891983
YBR125C	0.476735376384342	0.113897255707484	6	1.02801544257359	0.563448601655436	0.266107555343542	0.384463945489151	0.294252483564187	0.384340941782461	0.373942888812133	0.350592792034951
YBR126C	1.11348494543505	0.0524049837115415	20	2.13361838390582	1.00832592684447	0.140862802451625	0.443587075643427	0.250294098600461	0.22132035972579	0.253285133890552	0.269743825555414
YBR127C	0.421584369637033	0.0171641029830189	26	1.58837813743747	0.721249602160867	0.398608771805834	0.818969085499187	0.812336206378443	0.658392643945619	0.758195907924075	0.644414272416029
YBR128C	1.21260445362106	0.0884374898337724	20	5.02303372540707	0.0330240117433666	0.0136816817427442	0.0146191733898562	0.0230470269869028	0.0134236150379986	0.01220117993165	0.0108576060851893
YBR129C	0.402217937145347	0.11512661356377	26	1.23780723154593	0.2944144750569	0.311919619057244	0.1979326832826	0.294840581123249	0.248425216697387	0.294639633358571	0.31059821352538
YBR130C	0.416868676742629	0.0865631177200997	55	1.11717685867692	0.565220119856573	0.499554250196123	0.645670276851521	0.648412712451016	0.715618713002164	0.403182589814094	0.695211074534454
YBR131W	0.297136775039573	0.096815794237855	58	1.0546733548405	0.329122829596593	0.181130043014169	0.263916283000645	0.216364878979994	0.298333874750294	0.266940715453504	0.17723617954612
YBR132C	0.428412067508421	0.156647673043924	20	2.33192210133245	0.314764663756541	0.0953354619886412	0.103777397195892	0.0688955405496868	0.0804542164022645	0.0520683222807768	0.0669605292345297
YBR133C	0.315155362756871	0.0681288305818932	17	1.31567291056892	0.225032759813318	0.30504304479571	0.22684009930369	0.233680702360732	0.169644718055621	0.205654576014747	0.1671165561894
YBR135W	0.426059317770692	0.0450009907369792	51	1.81561606619528	0.490043157909308	0.638933790587487	0.532393904775662	0.473171898837121	0.525926160652939	0.494452170481687	0.290316676108182
YBR136W	0.0969404991213789	0.0457370413105322	15	1.03501599261324	0.0896770194275263	0.112770616404126	0.0898196058392647	0.0785715385423487	0.104671990691739	0.0976500208192848	0.0884853596396182
YBR137W	0.31292242446491	0.0400040274324086	21	1.58232665204419	0.646998434391362	0.253573118128965	0.320704491397732	0.218916151630594	0.231904686301117	0.262912594815072	0.166814648319245
YBR138C	0.0693963803707023	0.152395966868405	48	1.79052749194465	0.0746510648636626	0.0423200307543189	0.163363111793166	0.21122969270394	0.366480879276311	0.380261767164971	0.159749863644496
YBR139W	0.412949512890064	0.0487226329295837	17	8.18924646658658	0.244362338599343	0.0780838890692148	0.0561850567880661	0.265280682399699	0.162528229940483	0.170229533534751	0.142903451847554
YBR140C	0.676119137361083	0.0574154623953718	25	1.96376682543845	0.274317950785357	0.32150503284193	0.183658554143309	0.194518063397881	0.264328622440813	0.230334165583037	0.19952105506257
YBR141C	0.709744563090202	0.085151432930859	48	1.47747985687514	0.252909706436366	0.244805963900074	0.265827184414804	0.308310138116548	0.409797612256087	0.299532042339483	0.431702989561892
YBR142W	0.186449108103819	0.058174311255365	30	1.37665129027019	0.572864327124102	1.28365818195447	0.870011475001873	0.875021333480287	1.17031624476776	1.11548031883629	1.09036141852873
YBR143C	3.16844624239574	0.0266635657341049	56	3.41641293899069	1.02382870218612	0.517623631622243	0.590953515028259	0.424365679220543	0.525933114103047	1.27495389971062	0.654303754532702
YBR145W	1.00054698860705	0.0995853208925938	28	2.07236479387508	0.69434055914859	0.124608275785157	0.709074565592236	0.266400162778291	0.19166358102025	0.159761067741992	0.166262140763973
YBR146W	0.120753048964371	0.0887531894082906	53	1.03877466605499	0.807756134865747	0.553531969199021	0.74132368267595	0.573226514631855	0.739636799134168	0.697962532066277	0.907818239690239
YBR147W	0.8451836070497	0.106621132007769	16	3.0555450912677	0.0940891559716523	0.0308586034036803	0.0311018224207346	0.0135552592719173	0.00754172587161418	0.0153994969303871	0.0257479785314568
YBR148W	0.117727676625062	0.0628839479617463	39	1.3807779067602	0.0247371655124951	0.0199487079916656	0.0256461169612675	0.0263953294540383	0.0202493620022947	0.0152802049614341	0.0284384511107325
YBR149W	2.07418640905505	0.042796609456223	28	1.92293966677937	0.877642986712976	0.158767669513949	0.16853695104928	0.123312817246563	0.101317229416735	0.131271338966513	0.105402765569485
YBR150C	0.260774112158025	0.100234157073928	45	1.25590985433755	0.252570396149076	0.115194731066776	0.168348877464129	0.220397480382336	0.15152146078933	0.204507945183809	0.13267381665931
YBR151W	0.242323078628914	0.043644364847814	18	1.3009795519214	0.639813852944088	0.235345920111117	0.47627544714833	0.302034915951428	0.384608783121429	0.37337533711831	0.308425711008778
YBR152W	0.56689694768013	0.275148504263462	37	1.7074354452922	0.0648013844074107	0.0507420689083332	0.0528867743177089	0.0865574805247022	0.0832191100202431	0.0509647359497577	0.0571781963538785
YBR153W	0.230213820323455	0.155487693388393	35	1.1583663164638	0.339996631190282	0.311441966220686	0.289323740771474	0.378733608315141	0.288276296890474	0.394511673701565	0.331834976185304
YBR154C	0.130305457123452	0.0528043270376832	38	1.161803485164	0.997704998720343	1.16080854271415	0.993528852169018	1.28865833111021	1.26173641835431	1.38167378389313	1.10131534710943
YBR155W	0.0404391203547494	0.0427913689581268	27	1.22950922451224	0.261989226984753	0.788918134374413	0.397922132330328	0.428270621977425	0.501214849771193	0.484451225446428	0.43124031682741
YBR156C	0.203517055819074	0.148654533514635	33	1.46804798762991	0.20272306617333	0.436404863114249	0.470344200648455	0.374794914841393	0.253443764943601	0.165269713745564	0.211094704311423
YBR157C	0.0896435238311879	0.207869086540087	38	1.612587372622	0.17148798315736	0.107719347826189	0.08966580803896	0.0489638312746779	0.072626970804046	0.0874707377362067	0.21612034034258
YBR158W	0.40996105800911	0.0877191989176588	18	3.29698002474852	1.59875586498749	0.485335751035373	0.588810332805096	0.309228429287397	0.228037157594561	0.564702503308736	4.94747925335044
YBR159W	0.153117239611545	0.0287634518384853	50	1.59932834740384	0.547090437574842	0.226008399397995	0.943551434825649	0.682033547643237	0.369203158446867	0.601564893664629	0.613313842828119
YBR160W	0.0899470680820063	0.0565009872467738	8	1	0.679153920783761	1.29930505350077	0.693116782095463	0.431595123999444	0.410014003991831	0.31969829485661	1.53322953715276
YBR161W	0.0802891888814021	0.147397035732911	39	1.27970326373684	0.348622078714779	0.394375453582291	0.267049153201761	0.245388696510358	0.0981319875128753	0.118286805029189	0.219561495157657
YBR162C	0.0391505534282466	0.0297605074057368	16	1.42785824425612	1.50608674329742	1.35312630037363	0.796156826360544	1.09903482081693	0.872143606802853	0.713581577136061	1.09283727461039
YBR162W-A	0.052026999758279	0.0536949318668428	22	1.26104929471856	1.50706808594854	1.70711049819292	1.39568587913019	1.6065129239374	0.780080705611258	1.85618789536409	1.29480769899871
YBR163W	0.0225112655359982	0.0818375541504986	13	1	0.299132801454719	0.234627581343638	0.269170313623694	0.221710992282938	0.302354548924716	0.263634461255807	0.345143315205344
YBR164C	0.1345210807764	0.0337547425574203	52	1.10344606004575	0.641341231574076	0.367021375769235	0.497939033433879	0.722603973722645	0.582273450715341	0.638817560832641	0.568560383103876
YBR165W	0.0405534537311869	0.094100575304756	55	1.03113623571174	0.218004105521456	0.183199465028458	0.20591884049992	0.216923169721596	0.175706849518578	0.189904795685484	0.18729473250843
YBR166C	0.390441478724063	0.0638952138245199	45	1.31089816690871	0.575919326180161	0.429539712107308	0.545233578790634	0.432029461766505	0.603191742548365	0.533610685615693	0.401134006700784
YBR167C	0.0366152818174958	0.112084406682589	49	1.07517715529023	0.365839699194721	0.390191971680326	0.441789618091845	0.361746231853647	0.392978530471469	0.425591840976228	0.329946823407466
YBR168W	0.0549600273095905	0.0868290261871722	31	1.01539208129256	0.120162243125753	0.106096533719646	0.110282299206772	0.0720537839576265	0.119679886909123	0.102733908371096	0.0871031720084825
YBR169C	0.545722108123778	0.0730031237707527	26	1.76882045372544	0.282604138325922	0.0742776187592445	0.14883152870872	0.101283321639585	0.0461006125536629	0.053917360261238	0.0393211729845413
YBR170C	0.704149489510782	0.0629223669755025	53	2.05784798942437	0.560793298702547	0.147805478114029	0.166045601774495	0.289521471661722	0.378668771423595	0.357439220900936	0.387770005569597
YBR171W	0.168205546807529	0.0389994910934887	9	1	0.441835628196555	0.287414226348699	0.248373719196001	0.365207967534088	0.282830533556025	0.446196851529943	0.351118411720249
YBR172C	1.52980514407149	0.110295965070188	3	1.74431408210595	0.754752085095301	0.455096788941601	0.373118555130967	0.354639580105127	0.574675278880086	0.566683694912873	0.602315255606069
YBR173C	0.498143548295773	0.0555448108332046	11	1.72707549174643	1.10338808842315	0.669338654840711	0.613434853788715	0.616807651231324	0.646409820272142	0.595803054380934	0.481565204816896
YBR175W	0.280176475501509	0.0727550616763745	46	1.16609401544393	0.261309831056467	0.251107786813823	0.246317827682224	0.361793742914519	0.183618663368434	0.374467103359365	0.307880855785397
YBR176W	0.0161816933073733	0.10780494819361	20	1.02248151902161	0.409082334298361	0.341226384416825	0.296116457740207	0.271924720675533	0.325231001859548	0.46882571240946	0.292835314806279
YBR177C	0.611225608362778	0.054555816560515	8	1.7183607044768	0.492986870738908	0.0493349568895416	0.270574400709977	0.13529669954731	0.173299998572498	0.172180111999005	0.199236609058151
YBR179C	0.106279911589373	0.0817644662935806	48	1.05941586860959	0.241878117032662	0.153342512735565	0.244605114857898	0.202139009507542	0.183349702672875	0.228749526144272	0.213856089594546
YBR180W	0.379126908579867	0.0531680299034865	19	2.52494349329828	0.0110895918366241	0.00542218358603202	0.0199347265008364	0.00978075284349181	0.0075253161261125	0.00530171007698905	0.00402257736646327
YBR181C	0.588190378955574	0.0218245782995216	52	3.03385341814473	3.42655652036748	2.7977755198807	2.5808316593068	5.61264018011933	1.06123683544215	2.16578727002628	9.36923681469201
YBR182C	0.12408186706854	0.196825437065694	39	1.36735720175395	0.0946121800215864	0.0736235407153583	0.178223788606172	0.106719300022794	0.105596158374634	0.0939059127227667	0.0847508625080418
YBR182C-A	0.247921649033353	0.0546421877077393	15	1.54935896772481	0.0056738202583112	0.00283935067958945	0.00425308704120208	0.00488300709117303	0.0046416583255594	0.00360158710622986	0.00314489644797493
YBR183W	1.10268613767679	0.101549526019574	21	3.7526296935824	0.192044861978968	2.18158959296974e-22	0.152685278395624	0.0314556127634637	0.0201184506564977	0.0191950306730756	0.0181145963114868
YBR184W	0.907217470269018	0.118073407257076	51	6.03983198843911	0.00663529524946961	0.0763407956592391	0.127316024275091	0.104099521285171	0.0196798859249105	0.0434136887311996	0.0118712836763853
YBR185C	0.543173456977941	0.0798465547231203	45	1.21481176742899	0.315784346318797	0.38175500214321	0.357207505536908	0.304153939910493	0.498520347563966	0.390817285514372	0.451814102618424
YBR186W	0.65856893834148	0.0458494433178607	35	1.9268177580708	0.00305944813613289	0.00336256057978411	0.00426411717628293	0.00687588212437204	0.00749611619181832	0.00300809776916572	0.00266554696660929
YBR187W	0.329240453052714	0.0425070486875491	56	1.17577868051844	0.74255341040391	1.40479869818371	1.06335096766387	1.33899115854035	0.957034503081282	0.77620708415063	0.996555816261278
YBR188C	0.638183763466841	0.0889087392139689	49	3.30837769341619	0.625563368771021	0.105059171833048	0.533649274542509	0.313004657960749	0.433399521269905	0.570821308964343	0.339565404828748
YBR189W	0.140081024601112	0.0206260542112683	13	1.14877784273276	1.45435553858581	1.30855731887636	1.76884138149532	1.96675501848249	2.3156416126927	1.64391175022506	2.5765113075866
YBR191W	0.0586340660515261	0.0213280720849851	47	1.0676517479213	1.56997200551619	1.49806523347143	1.25687594809136	2.23721407507205	1.58669791455506	1.67982223914176	1.6908945603135
YBR192W	0.379070357247353	0.107225198935152	43	1.70119335976119	0.266353821428008	0.329760673915273	0.200123871355521	0.221639946806319	0.358344125792426	0.246788086288764	0.420202529444608
YBR193C	0.246793335384757	0.0891996617765879	48	1.21682178570382	0.28704548058622	0.117193400771944	0.229777883287903	0.263516188416382	0.162847994720802	0.307531899995339	0.222481443323046
YBR194W	0.369000928289294	0.132526261366188	12	1.750726542455	0.631119408898106	0.445998272664349	0.465822509877468	0.349323342546	0.318768358096926	0.484268952818672	0.289715267135549
YBR195C	0.922022234050491	0.144966006034463	31	1.73600583579162	0.482286295775366	0.850590176586024	0.506012379176957	0.676437623749958	0.38319759870116	0.483161242034447	0.522666569337994
YBR196C	0.000891728885303422	0.0237562660066037	41	1	2.19461364345874	1.08832217684382	7.61688841543225	0.872367938938914	1.17239801452842	1.51585093263925	1.30042226598044
YBR196C-A	0.192034935510607	0.108695998535504	6	1.17476882338507	0.0250421182993769	0.00799044127169759	0.0152642221603965	0.0200994373005327	0.0229371280351113	0.0200103026160487	0.0241501587080681
YBR196C-B	0.0894463166786545	0.107605707537468	27	1.30043346762278	0.00994882735360508	0.00677996513012009	0.00972513252362506	0.0173520218193792	0.0056127685457908	0.0123062248157095	0.0121774509401974
YBR197C	0.247797912148791	0.0961545108731802	50	1.14177405341539	0.267105765461664	0.196192111600366	0.369246075811993	0.209844011011495	0.280583633140292	0.254587903103127	0.253609747900135
YBR198C	0.260974752031464	0.0496434969670246	19	1.95292001374542	0.352647330391142	0.404911272333458	0.447353145124374	0.439458846293508	0.291550138562864	0.491929739365404	0.550262278249298
YBR199W	0.432178455778101	0.0596884229069625	14	3.53463623132057	0.862677746098012	0.354560636927594	0.341082671793278	0.396469059998899	0.54816157649235	0.294515296146179	0.607959000094849
YBR200W	0.256050174881957	0.0652778687442786	16	1.50744746119894	0.277721617687253	0.0514457852485054	0.161404884312986	0.096729654084402	0.175778552643114	0.248031554738639	0.162166104863425
YBR200W-A	0.206066857210452	0.0448195677237764	17	1.81688966730809	0.00479539439701773	0.00323772635496296	0.00325616435266487	0.00424818668453071	0.00537045879059036	0.003470350216596	0.00250823235891486
YBR201W	0.236272604628395	0.0840251373524057	20	1.56745828200226	0.38960182229372	0.275769449816985	0.231920118832942	0.201352941260218	0.19082756433215	0.288646909182092	0.299436846408386
YBR202W	0.123446824003227	0.115704262787979	22	1.65357422392467	0.496927494966451	0.300323404499482	0.0777809063437552	0.183073805917364	0.700684797667659	0.931893343262275	0.836153178016556
YBR203W	0.518616839189767	0.174260345476723	10	2.23823724011427	0.0877836717916756	0.0665601820102001	0.0427044660542622	0.0449751118428452	0.0242475107182862	0.0570446830232726	0.0496956706219596
YBR204C	0.619244585403011	0.0651903706449995	22	3.06202772163351	0.235128210362687	0.157623195298339	0.146041878109305	0.090292860804117	0.0825564785989486	0.131347712809697	0.170893378183316
YBR205W	0.387889104179486	0.0247509353549154	6	6.02554323318984	0.371856095027684	0.28348303068865	0.159183965614835	0.350404535193431	0.207102780563655	0.26650232733448	0.359499049062392
YBR207W	0.159214724407644	0.0743283453986035	5	1.49444944641698	0.619550988398425	0.497117048470627	0.497835237793282	0.451768398401489	0.60186109760901	0.56754552094373	0.968836806625161
YBR208C	0.683333157832324	0.0616462366153097	25	1.91134393771663	0.155937149034215	0.0686778691828327	0.0460291934885826	0.070105501945858	0.0593842148892068	0.0652183395576387	0.0720015510952743
YBR210W	0.325915015893607	0.045369216955348	30	1.2664753043258	0.37062230188114	0.400013981966409	0.385162081522407	0.297689597941901	0.312988739081557	0.362663583709769	0.259074794446
YBR211C	0.183489399219818	0.147290720174007	47	1.25562506185432	0.326558732955809	0.234432836992777	0.183809137262732	0.292718168514431	0.221381708777476	0.234736352400075	0.310336370816609
YBR212W	0.386521690653965	0.0825404684070198	45	1.39607150025881	0.184056404608381	0.129948716406417	0.147432957179347	0.151971023478782	0.160411315480018	0.149057878116629	0.118247728252509
YBR213W	0.571471648021042	0.108974380187688	30	1.24031308220516	0.303600086498938	0.481615489321833	0.26108145815721	0.139260494690523	0.156165368693138	0.248344318583151	0.287278720549047
YBR214W	0.985193698771993	0.0766378604433421	19	2.0037491273803	0.68713437931814	0.209555474402614	0.131481251997548	0.0800320200647386	0.0714836409471348	0.0821421592943851	0.079876790012727
YBR215W	0.258484035720247	0.0758175826463174	46	1.56704271493468	0.223795096912089	0.255616823546092	0.186612003804897	0.213925151533043	0.274057633170635	0.297946959070139	0.295803894946188
YBR216C	0.414432498920285	0.148941196496796	52	1.05527228669013	0.21780511260554	0.146610242757525	0.212888155406994	0.142910549351897	0.181461864636455	0.162731110859826	0.11789761057074
YBR217W	0.204588590162427	0.0736618345907346	46	1.24496559472323	0.214500499009866	0.149663434402076	0.197892408991867	0.207364353304531	0.207664313263563	0.195796959074564	0.140230734845449
YBR218C	0.343363866789276	0.0417519373131871	23	1.78397917440619	0.370108328204875	0.228610919777071	0.308065020037567	0.256446779698301	0.324107051094883	0.401173023981794	0.365200341020457
YBR219C	0.0678388870839566	0.0748594726645993	22	1.21745701532003	0.0465536324936024	0.0456928268477234	0.0473840696783741	0.0330646187643927	0.0549783902159492	0.0370743812842232	0.0414730777183938
YBR220C	0.363212547611538	0.0796262808507702	2	1.5051021731365	0.210090826019409	0.226534827571788	0.186866422034695	0.20581128697516	0.189698005645989	0.250829752411733	0.25326190475672
YBR221C	0.584179847994134	0.0182098523005835	52	2.17312804689417	0.847516512391736	0.441676555884726	0.595593679043709	0.657433188786123	0.743917030946646	0.526111559637451	0.802868214017442
YBR221W-A	0.290314482771715	0.0674862347550967	22	1.98318159119608	0.0049599395634701	0.00385850126849539	0.00501708569489375	0.00833862660171145	0.00265399907463593	0.0058394402447829	0.00371863121935209
YBR222C	1.20023941235758	0.0381708290265031	60	4.32321090040576	0.543741945535557	0.248461019024134	0.321415519113476	0.299682990859466	0.290778646359253	7.21480705496689e-78	0.545633283759334
YBR223C	0.267234204750186	0.0897992501871474	11	2.29142521653488	0.25613726191113	0.0647535489431971	0.0999769445699586	0.056824207006447	0.0838337211103015	0.0784717994266847	0.113720725130433
YBR225W	0.0182199967618031	0.107188096048099	16	1.02757322859344	0.214046404238815	0.100591071421382	0.124416711542684	0.122698708866527	0.125029560577955	0.118365601221916	0.147394029653517
YBR227C	0.100286213500221	0.0534943353917585	26	1.1928270662534	0.298270916770616	0.23570621691465	0.151769922890118	0.154850308950844	0.320255565517989	0.225113748143594	0.242689013503638
YBR228W	0.488399780755802	0.130106346000087	11	1.70788878881936	0.33275611455071	0.252250377578273	0.222267360951009	0.115858288202047	0.222706963827895	0.163688268873044	0.269236460687943
YBR229C	0.392858356483008	0.0321706316224517	13	9.80888836462154	0.298702717639659	0.136257621959316	0.133147665886109	0.138077936493761	0.17414119203763	0.135383855162282	0.171647727785864
YBR230C	0.74051187925652	0.0561493001827201	25	1.79962658248715	0.743246069907226	0.323616594466456	0.326822352713605	0.24163591507731	0.310224326112535	0.258665097607301	0.217005002079289
YBR230W-A	0.77400680040603	0.0379995064785555	25	2.51830485082704	0.226345486994124	0.148814843175933	0.0970675386887781	0.0747865125827984	0.0657458527186622	0.127360979536836	0.103957802532173
YBR231C	0.38220499555558	0.0904282863683113	32	1.14400030174906	0.168495865872356	0.140109074725384	0.0857430663285752	0.130218068205432	0.117524084757979	0.140446077701173	0.159406349589842
YBR233W	0.432065692971862	0.127006638980432	33	1.52217351900447	0.122890701953659	0.470182687174205	0.190206990253919	0.150922844702118	0.128919619368943	0.106014394090694	0.219827783842354
YBR233W-A	0.498804430180578	0.0829279972168248	49	1.4702483698008	0.186435344205409	0.380885871867732	0.385320352028491	0.378878180825908	0.327457361202111	0.310814513880306	0.135084738238198
YBR234C	0.646603560302627	0.030578126196497	18	2.38580323101049	0.75844773828942	0.211734574945028	0.529803945145222	0.290085737971428	0.335191694847536	0.349612896553968	0.339402645208444
YBR235W	0.358190682324442	0.0683318332926567	37	1.44721075380765	0.0980745626347211	0.0858624817401424	0.110858858741535	0.117141034732355	0.0886467902047685	0.0893951308445999	0.0751123744051666
YBR236C	0.11790734868556	0.0554824891203268	21	1.28230490017723	0.626991727547693	0.440496146398153	0.578262253836795	0.507489632923036	0.711002255659863	0.555862594875703	0.615309252793821
YBR237W	0.197125637621832	0.119786718148132	13	1.41364457015332	0.285996278797426	0.231986363457914	0.180615944646135	0.168258336886958	0.229537489201432	0.161807900951067	0.228940747428976
YBR238C	0.144018575910069	0.131854290602303	44	1.62618375941822	0.103186146861545	0.103616810761898	0.175459885758559	0.154021980480117	0.190296271439476	0.178283616742398	0.104424755287318
YBR239C	0.316852128357194	0.110018741045424	52	1.31408708213383	0.163853136264662	0.0986604404318725	0.112753818406829	0.141948404941463	0.128201202726185	0.164053640555795	0.112306473409773
YBR240C	0.201432818420591	0.0958906354632585	48	1.37075052085102	0.0419148187564131	0.0578133765204786	0.0912794138974866	0.0571848872303209	0.0568162645604677	0.0638506565808581	0.0384162293422797
YBR241C	0.107568174595075	0.0461325656559709	4	1	0.115627311423403	0.03472642142577	0.0450308704433292	0.0481006387925801	0.0355584822863419	0.0347205630431222	0.0394417269205054
YBR242W	0.239772244224649	0.0886994301603587	50	1.29543848794989	0.630709664554102	0.520511789074426	1.03353310923224	0.699875531219302	0.772675107358855	0.728471981461229	0.556532380187452
YBR243C	0.181455994827977	0.0462574159038334	56	1.90394402492807	0.20487159133803	0.334025334340663	0.575246361389161	0.340510086034654	0.325748811448341	0.24143423857105	0.333701977988108
YBR244W	0.174723340279948	0.0610443675673537	13	1.4830675427955	1.51048585391469	1.56406123680579	1.85170812784638	1.61261582648679	1.71623447643072	1.83606048296469	2.05887578331588
YBR245C	0.422862814526713	0.0598430686283829	38	1.74523985388325	0.225229623985636	0.516690864121325	0.333351374006818	0.275722034749858	0.303330819709841	0.316220746460416	0.345445570469698
YBR246W	0.0814711236435146	0.0470785110723563	37	1.07088621045273	0.285381889090249	0.419552740893259	0.272918272774428	0.226991140641429	0.190353140346554	0.506889079387104	0.388823297188446
YBR247C	0.373496663322268	0.0389585552508266	59	1.42636927133609	0.567568387903854	0.272518350785258	0.49672537520238	0.504150244009393	0.579223093514209	0.525959634403489	0.487554351534237
YBR248C	0.327344043814616	0.0687011832703656	15	1.47618571250589	1.01072144472939	0.505377253208091	0.704305830751314	0.677139671086151	0.705195859668088	0.71697351128404	0.693138259792206
YBR249C	0.0768036332265232	0.0193955163522155	52	1.51517968055839	0.730558590085282	0.544866051208294	0.586566269351012	0.487453343759946	0.524908024153768	0.653705323147344	0.637824173246238
YBR250W	0.140012800630478	0.192668326610763	51	1.09367481332687	0.0556790710627665	0.0367285813034304	0.0599585282183636	0.0446864515461044	0.0363205205515684	0.0392736185501348	0.0298989634527308
YBR251W	0.10839615849934	0.179220222531642	27	1.36840567644275	0.21365598829759	0.186553473805756	0.303015685055864	0.256239044195682	0.238571422144738	0.225565320286451	0.277688460319311
YBR252W	0.981853028268225	0.0310675092765375	46	7.75600546524726	0.65570357366905	1.41756579559814	0.980996517237233	1.1247534370507	0.809291787583341	1.44332317042007	0.833460145925538
YBR253W	0.0467422486967393	0.132718902168768	23	1.13995454862807	0.644078866601311	0.373761450263253	0.507646996919198	0.404561621465383	0.476730332095056	0.373011793430691	0.38081718005865
YBR254C	0.21047193695085	0.0596330077312451	41	1.12512874062739	0.335168877052268	0.302586813039287	0.462237575136713	0.256299148732003	0.380484829311822	0.341248380221225	0.278398158023008
YBR255C-A	0.374954279049378	0.0702284843356588	47	1.98263600685131	0.161921089855441	0.174849948158137	0.153270973586513	0.124784064002245	0.222293111320413	0.268348838725778	0.14719924364318
YBR255W	0.222473568436072	0.103782215224246	9	1.51777681929282	0.320000173190189	0.172984850234826	0.107432895153675	0.178156236917767	0.122993858904979	0.143676882093123	0.19181885851978
YBR256C	0.406803963162	0.0663087728192694	17	1.67064396109233	1.3184313191348	0.445431087508197	0.962211082432972	0.559374898680619	0.537386427323549	0.856485806955275	0.465670631342169
YBR257W	0.46814786634003	0.0854279826990458	49	1.8243092142728	0.285613427408878	0.269536621324529	0.27562959073664	0.261273514120077	0.436769004256288	0.356257224539476	0.314893280293792
YBR258C	0.0572093915117815	0.161978730871622	12	1.09698972195276	0.392565112950427	0.190399502236008	0.247119513288964	0.19564009204766	0.178906453641116	0.204110933435359	0.2319622304527
YBR259W	0.0707621158172218	0.152541672165997	1	1.29198658207629	0.182474401212612	0.154784819840839	0.130299142241592	0.157147732220636	0.193663377741785	0.160479245818445	0.195663944164334
YBR260C	0.0608636251556289	0.0794592327872292	23	1.28788791621659	0.296258852554498	0.147736156097181	0.465539221619583	0.224315088758645	0.242502925907944	0.270556102719694	0.205829371680118
YBR261C	0.0611874429783592	0.0369286378292783	5	1.08532909893619	0.612259697676784	0.525081328199785	0.69739948492723	0.478326587810058	0.600157481981635	0.655388982929966	0.490236389779866
YBR262C	0.393425128099785	0.10070831467695	42	1.17631098686661	0.522362888568953	0.764398475477573	0.705441549397712	0.613291920698505	0.634360453528436	0.748095105394619	0.417223798081664
YBR263W	0.484898615626554	0.0154845771810973	14	2.15714172164779	0.492866179545901	0.439351413486424	0.539749258169661	0.402896020032201	0.584523969081627	0.541445091985926	0.605950056503161
YBR264C	0.222824033421604	0.0644156404995809	48	1.54822355640102	0.422494565024333	0.398406776573354	0.537249991385464	0.356681540291946	0.310815878885369	0.417372444046288	0.255643736228749
YBR265W	0.116599633351825	0.0654764171510551	53	1.38055508021179	0.650980535172902	0.670226970165914	1.04950601437797	0.841251046889407	0.795674432756227	0.752467235614383	0.596747486938728
YBR267W	0.15679528143313	0.119455715122687	18	1.13855699265154	0.680004082230148	1.07170105691591	0.874623187693479	0.984051929834118	1.03790108893357	0.949190330302628	1.03385996544605
YBR268W	0.291722598325406	0.0694386003986942	34	1.08143954623457	0.442084923430027	0.486411529458637	0.593321710142435	0.417675256004327	0.396092083337846	0.671152466256846	0.374601836561041
YBR269C	0.271567702947241	0.0640569638645766	35	1.14403846912523	1.25903033239564	0.279110596805793	0.754618169274371	0.393316655303703	0.620791324779862	0.546021949345834	0.314927442866156
YBR270C	0.822351396134668	0.188978534090621	42	1.76687788594226	0.200764062412054	0.133112944600256	0.178421068628488	0.179238129500991	0.205718559137869	0.158953851894793	0.163088580342959
YBR271W	0.587959823502163	0.0595304056912263	42	1.27924489698597	0.303249634023825	0.392483058583204	0.280807610005132	0.276396207755072	0.379823256253233	0.37079580310884	0.478005728616195
YBR272C	0.0773240772974937	0.10099965366868	38	1.16492190226032	0.170825581363597	0.195109460718781	0.211811800240748	0.164125258538434	0.207376869959344	0.16297921737513	0.198012465645338
YBR273C	0.286203511434357	0.0824650670289921	19	1.16516197243495	0.411444788844848	0.183571339683966	0.237907883512261	0.164148085743624	0.239444410658337	0.206001253453894	0.306029551415358
YBR274W	0.0707226849666585	0.0708384875664466	25	1.01721847722677	0.312485431503367	0.287523027739353	0.296608561538808	0.264853925220575	0.285194884579058	0.30842769413871	0.2695838064805
YBR275C	0.407364817314831	0.0765570114220799	26	1.22076645792854	0.08357269207718	0.259254386932083	0.0922466798991999	0.0753872140737613	0.0448173764619569	0.0794487585811225	0.138354416072309
YBR276C	0.314493930050661	0.050633141708647	29	1.59342775633317	0.245569703868385	0.494640821175654	0.269778764408566	0.271086844323138	0.230416547700406	0.250113145496719	0.278150907331177
YBR278W	0.38627058542875	0.0783591160908401	48	1.44714024040207	0.349298828986136	0.304791401879527	0.327599596075254	0.1813986399336	0.139123992989292	0.362254259172489	0.28794586778871
YBR279W	0.14571177896534	0.0941176702125416	55	1.00708148335992	0.739758073743034	0.268174015992604	0.651883988396186	0.457618248888748	0.595163481798747	0.485001675591251	0.603941992765617
YBR280C	0.0691655420883057	0.0803278165239538	13	1.15916517880916	0.246326907593879	0.0216166603456263	0.0481477375913913	0.0873217407978072	0.0591800107476819	0.108647696271802	0.0756977524885345
YBR281C	0.659723754380439	0.0978510318105303	36	2.17500814883382	0.17403991469367	0.416296307504021	0.360120717865408	0.261597464687803	0.352601598181032	0.291344328557323	0.389372683438078
YBR282W	0.541280708524946	0.109685379052312	52	2.11278444139732	0.683723183144922	0.572562464658566	0.621549913345322	0.578072879906303	0.35991168464229	0.924102658901209	0.590384911730658
YBR283C	0.358108783404118	0.0202360441535867	10	4.77902193447725	0.83582460073168	0.698542608548398	0.590826201282029	0.957253518453259	0.896621460193228	0.763172586595836	0.975375207267644
YBR284W	0.350781955170743	0.0848662087969658	21	1.68922527110438	0.042124850345985	0.0216800864788329	0.0283083168271701	0.020131964108119	0.00949346383906178	0.0163584893563567	0.00990633513820089
YBR285W	0.72062245835188	0.0475424129187835	22	2.68157010192368	0.0121157657299686	0.00565937232802245	0.00627043657402062	0.00429481025820647	0.00416317590329336	0.00309206994517584	0.00237180086869363
YBR286W	0.591545782386145	0.0173637138251315	10	8.36267782632998	0.863071632668497	0.507244559116076	0.53591920123331	0.566769816466657	0.661744232131714	0.481198551240712	0.765238660663891
YBR287W	0.49852909601573	0.0625215701338707	20	1.91667344807274	0.815839733451111	0.388051697464078	0.36153912110156	0.810635021242214	0.438578533641134	0.483489830763379	0.669095964747517
YBR288C	0.171681352960319	0.0609283021859904	46	1.01041590697913	0.458502260386811	0.523614389892731	0.454054231505497	0.380083911866591	0.671433165635144	0.358460815207076	0.806604397835206
YBR289W	0.103826051616404	0.0801961786022797	60	1.13371767396469	0.215949465530707	0.279310022847703	0.252519886602999	0.310688373634618	0.158676913145742	0.182784350274553	0.246042389697296
YBR290W	0.0537237951637319	0.135176318136225	17	1.25184228229913	0.990259240161341	0.601985625030564	0.555530200316492	0.493421279492803	0.56632206208731	0.467034727150448	0.525184403574054
YBR291C	0.433363198433303	0.0813771412917357	42	1.54241301685622	0.431766463065824	0.351634015645711	0.501002760117192	0.801117628340501	0.439000513839532	0.618453110740046	0.365157166552222
YBR293W	0.278047782311131	0.0783550313049398	15	1.11472509300339	0.29444420866667	0.23257988206059	0.201694570951245	0.179674473928344	0.166602611681316	0.206925339110499	0.148866283717583
YBR294W	0.269863508705792	0.0574821050355302	16	1.70113624422307	0.027847542181599	0.00519693941525348	0.013508538629507	0.0101004955420827	0.00324085275954755	0.00629846464606457	0.00460258078691086
YBR295W	0.150239819724479	0.0804530683313873	41	1	0.248942590578334	0.251140783811913	0.23509712671697	0.168011077189341	0.224256450196139	0.186933673357226	0.108363169919697
YBR296C	0.223652712345239	0.0409623216453042	19	2.25337689382056	1.22472183398937	0.471102482971058	0.286076154142798	0.407302499059302	0.288893498248007	0.608650055125235	6.48662728175804
YBR296C-A	0.366319227734263	0.0561754218420917	22	1.45815437351512	0.00512010243960749	0.00425854631204342	0.0058359162253174	0.00563946999765998	0.00464598126093816	0.0042710285901925	0.00377729823260877
YBR297W	0.358635750870504	0.113481811122778	20	1.56559329156634	0.213677229523528	0.0910424410196948	0.144967624137817	0.113155907464565	0.100802648113103	0.12335033296638	0.111759225213463
YBR298C	0.156920823288999	0.196717597960745	10	1.42580466127558	0.189817482182687	0.105450067640872	0.0930438149207903	0.0554655001637561	0.0803798257133229	0.115410307864904	0.120210236423597
YBR298C-A	0.181383244717642	0.0530011440253885	20	2.04512578978803	0.00476870719123714	0.00712036124629055	0.00847886797915552	0.00616937745347184	0.00660559315214005	0.00510543816994909	0.00305271342694952
YBR299W	0.060178466741057	0.0637047168136819	15	1.25244999803474	0.021953525396339	0.0232953746794239	0.0126175672080536	0.0141273652485273	0.00574981129355339	0.0170922820931898	0.0101890384533946
YBR301W	0.474482959128211	0.0979363609186114	14	1.90403760410672	0.0869026527782976	0.0862985008832173	0.0474417972651276	0.0260918787933499	0.0290506281423515	0.0430997810541152	0.0246250995467712
YBR302C	0.188894036676235	0.0462831593521368	22	1.37558075314969	1.60947278308063	1.32766450716372	1.14876259870944	1.12952034658436	0.96858259954023	0.964470387244834	1.33809211461299
YCL001W	1.53374030839251	0.0334398043046053	46	2.5724905693014	0.659472503500257	0.685300731624841	0.950553079395711	0.645601051219739	0.541037636414116	0.594520338626649	0.61943719976275
YCL001W-A	0.161107028054321	0.0961599990243297	31	1.51278493808039	0.00989677672127765	0.00578043674844388	0.0168150132792485	0.00844895127774499	0.0174603500412189	0.00770944614111472	0.00606343975621255
YCL001W-B	0.0514245050302531	0.0647724842133443	25	1.21028357618303	0.004842641770368	0.00325971586936839	0.00535358117186577	0.00686372176821578	0.0049553136865915	0.00633550373220665	0.00210419191522665
YCL002C	0.173754636830771	0.0457547812927497	29	1.07914267749786	0.339131347870356	0.374655193555244	0.31679514088506	0.531284310993029	0.157120787547709	0.688137381647318	0.345782911968853
YCL004W	0.0536156548681026	0.0830836694055658	37	1.08170511842768	0.205403849056121	0.101012322066289	0.140055186695609	0.0882504605033838	0.122649753628767	0.117503028936815	0.131628820389938
YCL005W	0.36415496206314	0.100234625270681	45	1.23425612556682	0.377472143979528	0.26870615428369	0.443737242493449	0.417630649720811	0.374420719319987	0.383420032521144	0.31337323458517
YCL005W-A	1.43911665573833	0.0237922321654661	1	1.94926088422258	0.750102595740739	0.332412715709672	0.359243579409879	0.478047714754201	0.348784021205184	0.907367883845378	0.480634325251914
YCL008C	0.227454856784815	0.104978006698078	1	1.09142945770227	0.330681589908392	0.27657940604701	0.193374150922389	0.238521170311931	0.23835581707493	0.235104728452457	0.278429916514967
YCL009C	0.00651580715974376	0.0170805909873148	42	1	0.628099095100952	0.693172972095398	0.409677964399566	0.403491260049163	0.475993286271251	0.528021681682759	0.501039194385176
YCL010C	0.190558300573959	0.281078075711732	35	1.3644047067452	0.212105479043705	0.291384533905949	0.376247942466456	0.237448942439426	0.204833325298405	0.304786282611258	0.329234521701574
YCL011C	0.165818171996401	0.0504015347251662	23	1.19311133487191	0.8895885852686	0.67104240331792	1.0360205766128	0.851736906488624	0.796699542033038	0.882932186431069	1.01095650138062
YCL012C	0.0656733768592757	0.046236470796292	26	1	0.372269082746766	0.153706341304553	0.149075893592109	0.0979157131739753	0.0507272217007799	0.177024458791112	0.182483705769148
YCL014W	0.359269264825528	0.0704291226486374	52	2.31678737843366	0.112732711323289	0.125904240792732	0.185956646858665	0.289094736495819	0.280848992661468	0.18444220690995	0.0905968863319568
YCL016C	0.232245200343807	0.091875221611797	41	1.28006289181668	0.161354064032498	0.210414170211537	0.181972512951374	0.183015360746887	0.165691743677507	0.157513181524942	0.179213976702546
YCL017C	0.284610307856215	0.0370536218686113	21	1.28009192397157	0.565767970162665	0.259170715909316	0.370587213588927	0.446014082945443	0.269488062643343	0.415296330311595	0.434497467019681
YCL018W	0.0363151590431929	0.0172390654471323	11	1.52484288492133	0.00277212642050897	0.00266286150647636	0.0035534856548334	0.00366951231934003	0.00222708516489368	0.00431483563413139	0.0017718339830672
YCL021W-A	0.197091806714909	0.023591901946724	57	2.53856299283917	0.143738727635484	0.116767101965348	0.0437022140167688	0.0624274633274538	0.0760687115582578	0.0677015319826269	0.0824676130975788
YCL024W	0.788798605808835	0.166020405290384	27	4.33537673236036	0.0827200168164047	0.791753823502366	0.165953870761348	0.0705848465318715	0.0196502764929205	0.0472177924894382	0.357655112788987
YCL025C	0.288265194020719	0.0807335474616238	49	1.32373867056865	0.313016147331977	0.15084757350687	0.284059855465171	0.207616489942943	0.190424057979926	0.227628257691457	0.208178030279213
YCL026C-A	0.115303905433607	0.0826061055067864	56	1.35988682717225	0.259136983160819	0.339444564029284	0.168295655261087	0.0981647585872755	0.0797048748519212	0.0894493779425226	0.0425321720314735
YCL026C-B	0.129589517210024	0.0510157498460814	51	2.32726723702392	0.198974562029033	0.422064187885218	0.317496563705595	0.229428058951662	0.211194939182598	0.195007363633132	0.14991413456076
YCL027W	1.30294456821894	0.0646470808028735	12	9.55971587282388	1.27814057671263	0.186339506524884	0.20151947132445	0.0965897585539846	0.0552080032042398	0.105871062942522	0.696565290135597
YCL028W	1.00927905549211	0.0255679203618425	51	2.78017395503787	0.153858010418705	0.173432355587873	0.148340432383481	0.141652728376667	0.169091555680802	0.159996788068494	0.21519430869214
YCL029C	0.373883383145778	0.0972037004556903	55	1.2561868284882	0.16426545837577	0.211717471405662	0.144458935117148	0.177291775310113	0.0869284319859004	0.200373066009749	0.166753616050443
YCL030C	0.489556693578618	0.0526067396382829	21	1.96357382301024	1.39153256134567	0.721163213210146	1.05096084053372	1.02904145230127	0.884593120360761	1.04667488597442	0.756627254991759
YCL031C	0.142983986964642	0.0937351746816521	50	1.21563172695929	0.734314073173484	0.597979893897935	0.703075207256886	0.707615719282982	0.754662960255223	0.761082307835722	0.751683654510289
YCL032W	0.139150978922792	0.0999806720111902	59	1.17612088707224	0.228501255755639	0.132251623078937	0.164905455807862	0.143964489131598	0.141551174150425	0.167273641040391	0.143965505846723
YCL033C	1.3021245791939	0.0271688386716419	26	2.65708541586898	0.2550387191236	0.133542146894927	0.151793530378818	0.0946118681817163	0.0823343737148496	0.106460431646826	0.102687000134859
YCL034W	0.319473304977766	0.0836321670515873	42	1.12132974334813	0.515297556641306	0.286939727773609	0.893875448407612	0.615927827083237	0.357468839484763	0.378693207609294	0.237963412599059
YCL035C	0.924817913844455	0.0435809063826891	23	2.41278379016184	1.52482100462353	0.305544636424588	1.54735761640413	0.508233694505682	0.469973891578064	0.438235617775057	0.362709350306789
YCL036W	0.612690868311161	0.108617809617296	4	2.17573468705378	0.395331468260865	0.467172905060804	0.257065784275152	0.359425984050052	0.355259773111209	0.607973766366835	0.575740171500086
YCL037C	0.10851810527254	0.0369649455922019	15	1.55876346472754	1.1679478589268	1.24961178552511	1.74677192255375	1.07843373790166	1.25817350371777	1.42676664622078	1.34151537650296
YCL038C	0.387083370264462	0.0565225467157172	2	3.00865785016039	0.165789765953513	0.0416436405371337	0.105356549060802	0.133780777171318	0.099390719946065	0.0672500018619398	0.0754790576210923
YCL039W	0.178801119637807	0.0641293215290613	35	1.19290287784186	0.131237462087787	0.176829747427098	0.122431261911223	0.127576101453616	0.0650643155865808	0.149149875202135	0.125321634320126
YCL040W	1.45492414289371	0.0464004991309648	28	1.68348180202917	0.772480158700606	0.365313381756743	0.166411554852315	0.0986449372957897	0.142388167553521	0.135785702366266	0.211292530840787
YCL042W	0.205936063846761	0.0570466327173117	21	2.33765080928874	0.00915922111497605	0.0144181720814109	0.0113147334492236	0.0108130731609338	0.00730610998108229	0.0093204027696665	0.00381030395610997
YCL043C	0.296302318265924	0.0229363069892025	11	2.24616735981163	1.90016611161974	1.06739601741091	1.20579039462015	1.57835807567333	1.08169410733485	1.00850043070286	1.17714540398021
YCL044C	0.254762836521912	0.0862550405359659	34	1.11418613743236	0.351266316549507	0.365808207883076	0.302377719853498	0.382048865913763	0.207521103959601	0.329296101574429	0.345629380535146
YCL045C	0.40327637472031	0.0357034110400448	16	4.52027419408372	0.589565694558431	0.416013686969761	0.459200160486972	0.459002458106735	0.577739440400719	0.345425193459844	0.563828531230702
YCL047C	0.363450269801715	0.0860626584854185	37	1.22495488937639	0.483633286765421	0.273472475551161	0.333655310577353	0.26951643714792	0.261317109261203	0.333650535669159	0.276212545360846
YCL048W	0.0594238296523977	0.0342359899185883	36	1.52348466883196	0.00922949759011671	0.00458542223093959	0.00561498667395225	0.00440852551047668	0.00309278289864726	0.00360002489330338	0.00322107933053466
YCL049C	0.0656635405681563	0.0481130111736423	9	1.33504894419587	0.239007611104935	0.16197512018432	0.0011728108475943	0.335718465613658	0.0367568284960351	0.102982175385869	0.134090445277762
YCL050C	0.535558385001761	0.0363828357449464	28	1.67003357643867	0.801754911730442	0.436026855074958	1.42654233275483	0.834932961129161	0.687352331645672	0.640820077938415	0.625428917071609
YCL051W	0.122741683250599	0.0734204086781333	50	1.21947453980883	0.235428634633725	0.200974327525219	0.213815526269914	0.182041884841907	0.142425444607737	0.2412849483803	0.233507040307968
YCL052C	0.340842883713679	0.0712765474877993	18	1.52010538061139	0.522656086036912	0.150735898262869	0.484400897589485	0.187550002753655	0.247550629912243	0.31267081178633	0.320276236732475
YCL054W	0.0346673565357918	0.0869041961478953	41	1.36051410475257	0.3843011456574	0.523060307983839	0.598761920256751	0.635583822139195	0.567643511462287	0.700020992201811	0.79576653520565
YCL055W	0.130283378361751	0.0656527031897564	23	1.17686906166797	0.596672031018108	0.172638598680096	0.440781843949665	0.362528290100933	0.128113306926893	0.272573564198916	0.989194625795089
YCL056C	0.226145555438616	0.0645409602518658	55	1.49476377620333	1.10039662803599	7.73623676444672e-51	0.377394726609539	0.4612065997749	0.200378165242232	0.398961787556928	0.752990284195852
YCL057C-A	0.511538020942566	0.0360770464998212	48	2.36909916128928	1.37800101092604	0.789253855474922	0.446743449810459	1.114678995941	0.739418228636229	1.20256034636226	0.61212493751699
YCL057W	0.0816423808138564	0.0412598810481945	23	1.39892848195804	0.351743725414932	0.300104405498647	0.257738227650762	0.331368399567453	0.301719565078627	0.245994962135532	0.196825763430498
YCL058C	0.153380653356872	0.0359494710577516	28	1.85401167364735	0.00775091208542785	0.00877003805352451	0.00733679376907721	0.00814927927320894	0.00742873726821591	0.0084086569133078	0.0127351258774749
YCL059C	0.275847223332815	0.04029926021607	37	1.66139088459793	0.222626318433161	0.610085533814779	0.326330392976606	0.49904614877179	0.464818763310004	0.410453879735088	0.528335530884445
YCL061C	2.35837708808081	0.089069066091545	31	8.7336316557002	0.0412699996406865	0.567388858988359	0.325177275311686	0.160560539668781	0.0612857432428637	0.123405109434555	0.278030908044889
YCL063W	0.543285405842693	0.089860132630187	59	1.35266683892986	0.0817606048883191	0.309995482829534	0.50555575685829	0.441883447628563	0.314658227183083	0.39480789221007	0.282626365829087
YCL064C	0.703832658820079	0.0424028971637431	55	1.30659943042201	0.788876307914833	1.55158995986389	1.1162508340107	1.79959684165747	1.422922283186	1.5698417533728	1.45828548821164
YCL066W	0.526100076420967	0.0268576911561692	12	4.23386316153754	0.00367668974384639	0.00274157918118454	0.0021965352274863	0.00278857981333385	0.00237719246937527	0.00267981255392106	0.00134434167448142
YCL068C	0.396362190096029	0.159264531952848	12	1.09171244869045	0.0733896974757554	0.0317272875457154	0.138695323670726	0.0410505295107731	0.065082192968482	0.0906120319050996	0.0542945599713556
YCL069W	0.0891668870605349	0.0314195168675535	22	1.29613849878152	0.00296428124830013	0.00222666489598127	0.00265994372764973	0.00326981639764064	0.00314536642434839	0.00198860504545329	0.002660930695183
YCL073C	0.50575318619275	0.105999387168817	23	1.42221128147455	0.0590779111075562	0.0414233967001369	0.0865419531995704	0.0360099903833653	0.0347606607235628	0.042321490441701	0.0405521387262772
YCR002C	0.148430403106122	0.0446605483868272	2	1.49572962973152	0.63880837598967	0.492033798849113	0.446273660984117	0.660057029412119	0.527711193736804	0.452795871763675	0.550160315732773
YCR003W	0.326270968976581	0.128754507185137	53	1.03410817028524	0.705588757284388	0.398877433321491	0.671911034533538	0.606723260172517	0.441216879880571	0.56341364903124	0.56284969650091
YCR004C	2.721113103013	0.0317920899257567	22	3.53531756641099	0.657115554917074	6.71072435775583e-09	0.873839993961276	0.312483036129476	0.278237963305473	0.267198896598315	0.213980925286065
YCR005C	1.18075347881471	0.0730570741416018	24	1.81766668708284	2.65093825662444	0.764681830921337	1.074778666755	0.847499596508262	0.828372850425709	0.778297771147862	0.90562880008862
YCR007C	0.0664252617701981	0.141868252212546	22	1.29487724945335	0.237683458869321	0.0733876215698476	0.0837013417298299	0.0683476339893871	0.037288793041234	0.0586335523042925	0.0327717254514628
YCR008W	0.0104089031187344	0.0624508360699778	45	1.01367916802856	0.565965467498141	0.458054448469794	0.530872372438289	0.560092602713817	0.454356069691654	0.486569572250169	0.370279812681689
YCR009C	0.144797529401107	0.0433247201005514	22	1.38236609455979	1.50212138763837	0.256690191093327	0.577900435037062	0.824832997759028	0.397981606964056	0.41058543039542	0.782705044908671
YCR010C	0.121201635374081	0.0390107282898144	59	1.17846064842922	0.0247719278336695	0.00808925590417805	0.0115769197848254	0.00615607560456927	0.0133267153678835	0.00876343755001448	0.00568735822649107
YCR011C	0.238595626996798	0.0544753686046204	14	2.10070212536453	0.500235393674428	0.300052633131753	0.34024444901244	0.336668050689369	0.309956627876912	0.241109244614785	0.277852990343779
YCR012W	0.178836291211073	0.0178257524487396	49	1.58510283229807	2.8202162749987	2.06002865737074	1.70048500655775	5.45212022843574	1.14897154253921	2.80407741630273	2.66550700167116
YCR014C	0.245411264237005	0.179624600870451	43	3.60847009168493	0.0570622041085287	0.0331522105658097	0.0584544745339397	0.0496863908858006	0.073549936322835	0.0548869029356563	0.0377439659798515
YCR015C	0.459757042013342	0.108308002615908	50	1.26503816931808	0.511557299839199	0.166038898823626	0.390981787303416	0.188407031169862	0.410106945435475	0.293137265513828	0.256363751966944
YCR016W	0.107013418009366	0.102479635436865	58	1.24524181084867	0.519153115528485	0.627959126418552	0.523243279547683	0.534231552298686	0.699607892946123	0.602443827177239	0.586583578985105
YCR017C	0.305913807123614	0.0492722497941762	12	2.41770803839352	0.321417860822973	0.251540703282644	0.219564003416102	0.290232590442385	0.218926690369605	0.196784287286141	0.216582896784569
YCR018C	0.0682165147767506	0.0947929297865754	33	1.03320252309598	0.999740323394091	0.524144252461518	0.440026486106942	0.651283176153849	0.633250713660363	0.714750663602798	0.544926812795489
YCR019W	0.577900843585345	0.110615686906039	27	1.1995604002235	0.382446929850715	0.296115407607664	0.375973923734414	0.270767250682228	0.292463494549655	0.279014932467205	0.274797277782678
YCR020C	0.113055669981825	0.113687341269271	43	1.26740785659798	0.19238849648711	0.30618327725548	0.177288630032755	0.18914914520156	0.204848858021994	0.176107687640699	0.170798881340953
YCR020C-A	0.659611679237816	0.0499310316857163	42	1.71438782460648	0.310547412185429	0.265865618251547	0.361715720896238	0.227097495235914	0.20548501038743	0.45802879663236	0.2232433229144
YCR020W-B	0.179884707848155	0.367056341063826	57	1.84073145237794	0.436717911139718	0.199475858745132	0.234242444908535	0.239565220334324	0.314435816752147	0.395304639242907	0.455904334009152
YCR021C	0.0903059485189575	0.0950928515186134	59	1.32077333506025	0.0990278601371995	0.0230636203123368	0.0656542693886722	0.0661960322288209	0.0608112157043362	0.0401946100717577	0.0294184408421136
YCR023C	1.50414666637677	0.0780442033642558	3	2.26556344443699	0.506680559328369	0.159034963433369	0.359469142051669	0.261270205959377	0.307274779863362	0.242977914609799	0.443628773830669
YCR024C	0.063454720235594	0.0688935990780345	54	1.30918963660409	0.208339560813911	0.135044502452393	0.170195688718375	0.159731666836702	0.0936951603861235	0.152722268310381	0.111672102565391
YCR024C-A	0.0333705788750045	0.0649198043107403	15	1.26758945882196	2.5758369643564	1.6655811646053	1.23800854847596	3.42958359171124	2.50723335625212	3.22263074018724	1.78896770049557
YCR024C-B	0.657459575337957	0.0273939925646288	5	9.90407750576975	2.20323250445526	0.950361200285746	1.45182746763905	2.29769818318369	1.41901109497531	2.21092252652658	1.59074002207598
YCR026C	0.044841830684681	0.113050192228086	37	1.29560179549539	0.103993847459829	0.15720968956155	0.133783177536485	0.138218843435952	0.138468173431867	0.0750520984880169	0.127019476168005
YCR027C	0.0445084726055871	0.176728937008038	21	1.19918305896568	0.46488209523749	0.233540342062	0.281134292050231	0.318742281215442	0.28861136387725	0.242169013958992	0.30113980126139
YCR028C	0.303211130547667	0.0667314334817257	29	1.80846148795221	0.139132730303768	0.180512808668223	0.153382305002801	0.225680253748607	0.180764969870176	0.101141587916193	0.208618058006853
YCR028C-A	0.267468184860896	0.0233462758415783	23	1.51446678759825	0.831820194651421	0.631557560866335	0.868465453523401	0.635282435820166	0.790675504163271	0.652893530979491	0.490106703461335
YCR030C	0.151630755256313	0.0885271700869518	19	1.44992481252887	0.295505036821418	0.134437163441412	0.115838302535483	0.158459939425382	0.120440329687342	0.109977216394186	0.103859122375487
YCR031C	0.0386753123744121	0.0237321566550635	58	1.10753951431127	3.27111783949204	1.60366603828595	1.40848794139755	5.01603146716105	3.10617613616824	3.84072494010254	1.68853765560058
YCR032W	0.407559887117255	0.130438258660563	29	1.39193158667447	0.167187143383231	0.165235943572491	0.124363525740631	0.13405362964743	0.135612842649244	0.117322055888268	0.097724686627108
YCR033W	0.0862075974811676	0.0935219026065179	50	1.1162732198572	0.312563841544258	0.326243300544971	0.466154997680646	0.416047190634519	0.283929853681973	0.408687847622473	0.245201773739703
YCR034W	0.231115534617195	0.0293736669321273	57	2.62405913685496	0.526184328267103	0.818442780071495	0.662589322489883	0.627426411108892	0.580680578504017	0.493812755895385	0.631900082738294
YCR035C	0.271558857803871	0.0704940151410322	60	1.10676393211199	0.502160519933707	0.424986563898333	0.549406826823007	0.445159889562219	0.524347527435499	0.466388521359145	0.473735650552482
YCR036W	0.171623785881124	0.0592562901696107	27	1	0.661890474843446	0.352295512069967	0.488244689054128	0.547315125289807	0.321260553753952	0.297085570867167	0.264605762898153
YCR037C	0.345058789188691	0.118060686027985	55	1.25427957882261	0.587324067912751	0.274635115722013	0.327953870265696	0.659135572150677	0.340463116498183	0.541772191106092	0.26114827999452
YCR038C	0.400603560353015	0.08842438666117	56	1.38880925434843	0.133322763040018	0.0533528871026216	0.123473494067579	0.118710417856059	0.0470668605752471	0.104232705244906	0.0436932801905324
YCR042C	0.291024386034817	0.123890112546004	28	1.73562777835413	0.321877449676735	0.159343495879423	0.124996265610811	0.248319600453551	0.330392376608048	0.310892569955617	0.322799270863641
YCR043C	0.175319996474053	0.0398037280458067	53	1.21347529591768	0.489087401805337	0.503832091789406	0.868233407136216	0.515241677196023	0.665578143792955	0.506885349216504	0.297658976132459
YCR044C	0.381178677695607	0.0456829364894252	6	1.87326676099833	0.523576825573845	0.299005125923105	0.245726087575635	0.332693723929056	0.261063778970694	0.298870074361737	0.589006302766692
YCR045C	0.214372343227763	0.0419465537304924	31	2.11745991385026	0.00448299191035127	0.00687430206437333	0.00823663651337657	0.0103962578795545	0.00502456471140125	0.00514760484690282	0.00581238910254558
YCR046C	0.0633136331134314	0.060828786767311	28	1.06955580358568	0.460994450876795	0.659326590811311	0.562181116832235	0.454180414632307	0.450957491610331	0.602636862287894	0.415024914842096
YCR047C	0.457956647758339	0.0641904301460563	51	1.16897486506035	0.274760853647828	0.542504379195955	0.328456374481694	0.397155201276324	0.492403346154542	0.38190141640055	0.524102864981024
YCR048W	0.0431885123878759	0.0540589274324747	28	1	0.155867579163133	0.265563330694169	0.240857172685884	0.218274451962379	0.212225622276715	0.301252933968022	0.23881581667047
YCR051W	0.0206232401882263	0.0349054574287255	29	1.26155458377736	0.482089672838798	0.235744672569558	1.20287426395931	0.464883355951596	0.564355281929199	0.64088385496444	0.499733301117908
YCR052W	0.208455862239618	0.0659958496033938	46	1	0.402096143681078	0.920405398596054	0.248354385071917	0.422775546254907	0.237886744107759	0.483962757789959	0.346892398873471
YCR053W	0.268842751193509	0.0318818666413714	1	1.09468854040896	1.81251758385548	1.10499184154191	1.41495489956721	2.23797043653517	1.31066180745981	1.63875810951486	1.37820538129272
YCR054C	0.222823423660856	0.0967137430016051	37	1.36543577641265	0.283368263011023	0.330199270907599	0.168550368303668	0.321128010122309	0.240607481041681	0.278117790060023	0.230190609153965
YCR057C	0.169760212592661	0.0737056568611398	23	1.09707999750323	0.360800209380099	0.724801005002235	0.432402737060468	0.58592107361326	0.463748305531645	0.523390709084674	0.767876529644533
YCR059C	0.12330435221677	0.0371558542936631	38	1	0.475959973331109	0.266149418942048	0.675274269962762	0.478008319150405	0.321977460747717	0.22004277931566	0.285259584043936
YCR060W	0.117128580764622	0.0692545604781192	55	1.03556642604353	0.603101455376697	0.595132744045351	0.669519675210764	0.527066396315435	0.229637990539689	0.539242247018943	0.329279838255338
YCR061W	0.0992051408158292	0.0565981757783156	7	1.8549264154721	0.193611621574614	0.147946454010607	0.0819233072001388	0.0828708499861806	0.0619554824236637	0.0327546265623897	0.0398316813825793
YCR063W	0.292051747370158	0.116667294198449	16	1.66499609855913	0.830995809132457	0.6436562844505	1.02488549715628	0.483584556630822	0.61350877349206	0.770965761701946	0.510312295963188
YCR065W	0.208128830051415	0.165096126752401	36	1.61005277890901	0.274761771218039	1.78374264315452	0.688291933755756	0.599218782961902	0.347208942288858	0.226286962276995	0.623450419047626
YCR066W	0.0504118994463889	0.117786013421771	42	1.03572724197195	0.183089491193097	0.159836796823269	0.170098461020477	0.114231029854055	0.193883002057448	0.117095472652764	0.226373877372716
YCR067C	0.16422458586093	0.084705748423913	13	1.49550891299501	0.372579762850725	0.309060271277592	0.20102401632879	0.249099563722738	0.316928897879492	0.253116379798047	0.355612370444225
YCR068W	0.12267143821255	0.0572943543293987	6	1.69582026152538	0.0420542614937727	0.0163271941372993	0.0255045320652182	0.0165301281312055	0.0217528806423651	0.0207737030408268	0.0125941025476181
YCR069W	0.241894756336313	0.0543461789200057	60	1.55281563966127	0.303248460529291	0.188267181098889	0.206911915459337	0.355580845553153	0.223534308468457	0.21796200713244	0.19466997692697
YCR071C	0.0236659673278723	0.0932613590963243	31	1.05775727872135	0.506990767165522	0.471804518741804	0.653873361132034	0.394494939754387	0.464908286658539	0.599364625305453	0.432479424183699
YCR072C	0.214445316575168	0.0804537052066498	20	1.20728528673033	0.59425541859658	1.00664965777173	0.419270675228179	1.09786418661332	0.629679802277166	0.817359483685071	0.44761910141192
YCR073C	0.00463299361755798	0.0830330919530218	35	1.04240634489802	0.304486396317643	0.132229468747451	0.363661107759062	0.113561432302739	0.269239597944147	0.117347917258028	0.158510612018812
YCR073W-A	0.216830143567067	0.045243397941918	16	1.44955526830299	0.728478611412224	0.356722450403057	0.385430194963837	0.360863520753466	0.416157235954443	0.463175571119333	0.428094180963561
YCR075C	1.19154560557737	0.0634114955693584	48	2.24714700652551	0.129928935276312	0.248742314129567	0.263847621442212	0.215324264123324	0.185442203703041	0.148605973822918	0.167108757016009
YCR075W-A	0.0469890377934217	0.0442527880955459	38	1.02818580464093	0.300895021213038	0.199051109594317	0.435320767037331	0.243501063794187	0.284944621918594	0.233291328778612	0.13971707826786
YCR076C	0.640877078496858	0.0430590760159205	46	1.72843210730787	0.192385163412934	0.131130488885023	0.209465771306723	0.165253694933867	0.15899364500649	0.153976301287176	0.111552805134581
YCR077C	0.197931781153057	0.0478551771978772	20	1.52404832749865	0.392065331081165	0.454350760870481	0.357987427988395	0.368459738400986	0.356479805620895	0.446676526282986	0.520426370540699
YCR079W	0.07655298149011	0.111357706952434	30	1.13421946096456	0.22658131244561	0.225717937361857	0.211134205839115	0.171273487259238	0.160419404129677	0.160103870321344	0.187889013569476
YCR081W	0.321937037105605	0.0984663123296444	31	2.14638171394523	0.075990461459315	0.0812071505137093	0.1163585316183	0.0578185876756919	0.13083137718866	0.0736814656063727	0.0616493739831314
YCR082W	0.282288922466032	0.062341528426564	4	1.34441468532827	1.63065039206903	0.593133658974127	0.881213026424702	0.786081301694792	0.998429577746434	0.864370698090293	0.628916978290071
YCR083W	0.754467941453471	0.0292793247847978	21	5.25966209979595	0.368796728030047	0.200996979211128	0.169760676072833	0.139171359381361	0.120471662414162	0.239309059569679	0.165226056239811
YCR084C	0.393676484413999	0.0331126093353238	3	2.36840775625008	0.353212341801562	0.361624460888821	0.447637810582125	0.430875229967874	0.373940080499647	0.310054566450792	0.283932542979637
YCR086W	1.46440759911538	0.0969499243740905	50	2.74463399817174	0.400510747910097	0.328957117801987	0.853420783285134	0.402644779677027	0.637582540048847	0.284654551433937	0.116767208491023
YCR087C-A	0.0523598783505896	0.0370904569388218	5	1	0.607187800616321	0.986151299315516	0.857173349042546	0.89371025315708	0.87959264079706	1.39407943858534	0.783493298276799
YCR088W	0.499696225840053	0.0262583651168971	32	1.68812411051834	0.272515384113639	0.165012479339839	0.161684272856454	0.128036955629258	0.185335869132785	0.134104537701126	0.146027481767407
YCR089W	0.863097805974417	0.0423675055362299	10	9.9608845334291	2.00884796170251	0.138503782447971	0.171717760184323	0.228412397011306	0.195025409265115	0.138317805093461	0.176278056697502
YCR090C	0.597855420999172	0.0290407141798713	46	9.38787489979159	0.0760909890981281	0.421007122418064	0.354179761605093	0.416028017069727	0.389430692514763	0.711605096190236	0.372067573705576
YCR091W	0.182911816466094	0.107484394408358	30	1.25634669987725	0.0390659388568785	0.00957770720455477	0.0189901205359848	0.01911502769486	0.0264398605190894	0.0268006432378302	0.0198987129381867
YCR092C	0.239259300119806	0.105520934896177	21	1.42401818978289	0.171447406275138	0.253446235656386	0.225788905873606	0.153128045517592	0.141449937244944	0.135253300138372	0.15002888578673
YCR093W	0.0215262368237914	0.0659137595469016	6	1.09966556695791	0.588392675616029	0.466617768145289	0.434310271226825	0.486509980252806	0.431286684515953	0.49621757752284	0.458248586138572
YCR094W	0.403480496280733	0.0329564725793513	42	1.67403369228718	0.176793515970884	0.222771871047243	0.171190079210926	0.214951000757744	0.172137529119846	0.212214644385357	0.184686332196578
YCR095C	0.146603707828507	0.1168944920273	52	1.15221565983834	0.309047272947756	0.161649332755062	0.243794930654144	0.241982195705072	0.197900790155976	0.259209161838407	0.294347417800724
YCR096C	0.262264956275669	0.16891459545356	22	1.00724415968122	1.06505791460638	0.429698658693241	0.891862681814736	0.706285865685704	0.752737441002503	0.810752287410667	0.591656781560715
YCR097W	0.316211610317101	0.0465915700134633	20	2.02886938306877	0.329735618233721	0.190388882874719	0.259321047892614	0.227463504883263	0.195158483864264	0.335510153163433	0.188823160477647
YCR098C	0.241484681042309	0.108921890290993	26	1.61547789019406	0.0226617093028023	0.0426645115852943	0.0267847129530621	0.0230628754486173	0.0217695769707775	0.0362648927656103	0.0338151445684323
YCR099C	0.41830121384772	0.181218815476957	17	2.80553222529151	0.0706334441707913	0.0393980691355811	0.0338570759877644	0.0208193741350142	0.0241602006875039	0.0310707510053672	0.0391474929190301
YCR100C	0.179906511402933	0.102545087166245	19	2.41136935860864	0.0288410643668507	0.02128480264127	0.0264814324239852	0.0159109994336123	0.0213620690909911	0.0211019825706992	0.0304622961775531
YCR101C	0.492364440676494	0.0467081105332104	12	1.72301100486403	0.00664199422755407	0.00258306992258334	0.00615569421051539	0.00258977979588906	0.00506596195453206	0.00431105622347889	0.00523455189309352
YCR102C	0.13716359503187	0.0928012803326847	4	1.20804179540603	0.454177262255052	0.146180537201407	0.172314147385477	0.113230835850553	0.13935846916736	0.171048807946977	0.226532477860608
YCR104W	0.481616011731191	0.143118576760406	19	1.72906032447416	0.0204606997390964	0.0274796266958091	0.016585984271292	0.0140359624301517	0.0098016328575	0.0174083689818808	0.0088698560471026
YCR105W	0.621072085157835	0.0220504579374649	42	3.94953979307159	0.00811157332353897	0.00831036321192046	0.00490982775523179	0.00641814067286134	0.00768371539502709	0.00861560271002183	0.00913316187772428
YCR106W	0.0274405419406101	0.127631784782301	21	1.41622673134532	0.292775103248902	0.246487355143305	0.47623122839327	0.107807097936075	0.217012861641235	0.304597396120899	0.239274914043349
YCR107W	0.118095685196801	0.208726248101288	7	1.78600040599481	0.11639416448016	0.102309493501367	0.0826490360130829	0.0527831185122553	0.0621114901454021	0.0838778084830638	0.085603539226567
YCR108C	0.709946945299566	0.094701790299166	18	2.95724097737916	0.0136203634980641	0.019565983361434	0.0128059967151304	0.0104555993900453	0.0116217267092096	0.0101792069046623	0.0069746903555954
YDL001W	0.20009089119373	0.116824571161242	50	1.16224318283397	0.546317784728524	0.354959631201173	0.309021578037267	0.43184279504531	0.208612567352984	0.437946850658841	0.36448156705505
YDL002C	0.056801374002025	0.0699744772259358	5	1.00720273503296	0.39082231516209	0.213920428049988	0.192878341191605	0.125893753586935	0.479669792765143	0.318699687311861	0.325596475986177
YDL003W	0.666732788968898	0.161830602023766	35	6.34991281653359	0.118199654944105	3.47292414174545	1.1112309052762	0.985736322156206	0.307081937929856	0.131834032110388	1.00501427403194
YDL004W	0.455167247215609	0.0315635008430285	47	2.53931579732572	0.861410652279962	0.209743646235795	0.491304145039948	0.39577154144082	0.538181227060017	0.638962184118858	0.565302969319858
YDL005C	0.121260379015047	0.0861916868782931	48	1.2727481325529	0.212181236371136	0.201443723280686	0.133371443334351	0.288600771928927	0.113744832804319	0.270931940718627	0.222994861564062
YDL006W	0.66323544899488	0.0876449147099222	37	2.09219837327583	0.107232311090256	0.145013994145311	0.134851696731634	0.22152969961035	0.161006990917189	0.139895912201378	0.202763527070744
YDL007W	0.102684311231654	0.0451304169886325	48	1.13108915704871	0.829645736771598	0.488319115212598	0.496294394066968	0.709881511557672	0.543993481750886	0.499174913317291	0.508858852174219
YDL008W	0.12190882986705	0.0614954325853571	25	1.15294485960679	0.36239274327461	0.330828862422782	0.511176376757918	0.323380580707531	0.383062034403045	0.36258106556146	0.369018104370911
YDL010W	0.872609369090452	0.0714883331678385	34	1.4036203390433	0.44925626839132	0.489731452140824	0.186978929316349	0.171498847832748	0.140870481577111	0.13432898507917	0.603662133186298
YDL012C	0.320268716721507	0.064481922721972	18	1.74358397319153	0.991816023393556	0.540975525266352	1.43401651779418	0.74981190793714	0.573309515040069	0.593599949828902	0.825326788934692
YDL013W	0.525354646279747	0.0927015676229949	42	1.31720297470095	0.569402052774296	0.562600903639025	0.614452818066625	0.617539414469833	0.681643944896954	0.493147058555176	0.610861157021636
YDL014W	0.220948901128147	0.0225818110360317	53	1.35294260146906	1.10425872251112	1.39449992873737	1.16712237581777	1.8802994494516	1.03296287930772	1.37416423594517	1.15002026673015
YDL015C	0.447374937829097	0.0313014025697362	11	2.00698057189238	0.953106934211478	0.627109563272242	0.585711589080494	0.876927894235803	0.627447025145915	0.562860908842106	0.687582545057426
YDL017W	0.636371504636865	0.15809059878848	34	1.44709837896749	0.314925945598307	0.399545856448063	0.358801648017334	0.287779521251608	0.239070435478158	0.20347403232647	0.266224153379158
YDL018C	0.708949703619992	0.0809936409886537	42	1.79537519029454	0.381715618362138	0.731861379584519	0.115942726826647	0.0612817638112432	0.105040586294706	0.0943909852608205	1.01612728142933
YDL019C	0.0101588207503402	0.0712053557632204	5	1	0.245274946391663	0.140853716348919	0.106510734542219	0.167899511115383	0.159726065244538	0.159452748712187	0.228241886872407
YDL020C	0.146466058094859	0.0846709176835525	45	1.15984076801334	2.02543468471409	1.48008372979736	1.74180547645023	1.53320677022147	1.49235188388018	1.33081530608893	1.18892399491342
YDL021W	0.121480169655734	0.101096044904567	24	1.69988735901404	0.233206680860774	0.0185975315940829	0.184561672055241	0.067710762821492	0.0224474694074068	0.0216742845017452	0.0185197934338071
YDL022W	0.357518643106554	0.0650525260907581	19	1.66225451752619	3.65649604119119	2.92524597952964e-61	1.4442407511729	0.731026079688733	0.332392503205937	0.272543144533833	0.293055665817239
YDL024C	0.0229628896384617	0.108639929676294	57	1.18436955623751	0.103165044251426	0.0356819874564836	0.055125249487877	0.0351878898992177	0.0225438237946576	0.0393050516345109	0.028144045098592
YDL025C	0.0227368702403421	0.104220882054057	26	1.11389718690796	0.394546038641778	0.0970312140288664	0.188350198666911	0.202482993811123	0.0844861869867915	0.200884581574289	0.145615345010151
YDL027C	0.284714952921048	0.0980351978569046	21	1.35749885642949	0.276958979138116	0.115661423103257	0.115771228506674	0.0485361542707047	0.095423889204299	0.0696585980928168	0.107713876284728
YDL028C	0.309200787833734	0.0970350274678364	59	1.9544990527982	0.232444226914935	0.32444864025836	0.333745129733334	0.282837299998604	0.20406549818797	0.287220040172665	0.237558819084503
YDL029W	0.449077916541126	0.0397223599784853	19	1.16038486281384	1.38872763084655	0.748744551711464	0.810288220190329	0.671698112394938	0.625614954481051	0.715274268085307	0.645079302853884
YDL030W	0.488849466036917	0.0891187781303557	60	1.24819364355606	0.260060410244507	0.240683360223329	0.215827639097859	0.222558274473255	0.224138643815731	0.272680883684617	0.213064159052344
YDL031W	0.102292652421805	0.0483231504494742	55	1.31196358293969	0.48227050196718	1.12615640558789	0.649993025382602	0.939163756512386	0.853097357445101	0.862420865433875	1.06308149020284
YDL033C	0.774331163732899	0.129200958826127	49	1.17286593209175	0.265041409364999	0.294688762689236	0.369375072565244	0.394702750981076	0.262421111617745	0.251621627331491	0.284272936231978
YDL035C	0.195743468714507	0.12562831063952	55	1.09798099434943	0.559272293387471	0.379339257307928	0.302320231419345	0.400625935369184	0.346992347869188	0.325516958459114	0.356742928250626
YDL036C	0.414837696672898	0.090970545571637	24	1.1925724998245	0.166436925288396	0.202545564853918	0.235835580793129	0.172531522597421	0.259833560994083	0.231985336962272	0.253719118204083
YDL037C	0.263393080028775	0.0361937802874801	7	1.64787081952455	0.00417535872356417	0.0026744388003212	0.0028046215790893	0.00427903578022748	0.00434764150797359	0.00308783181591794	0.00367875629153655
YDL039C	0.272931707725518	0.147194054387872	5	1.37683817188206	1.93819143756847	0.580184318547684	0.540260886241642	0.969816654389424	0.949090021169253	0.859344450759855	0.62854694384547
YDL040C	0.561731325905278	0.0446767149781214	39	1.43622465099627	0.295014843420508	0.426916649141972	0.375665174313288	0.374770241003302	0.345603628443875	0.455825706631552	0.383874444488821
YDL042C	0.0951551298770239	0.0704667699751507	27	1.43662875466557	0.328232250727908	0.315204475200447	0.22516513235594	0.117693961642458	0.153378349086783	0.216799583107148	0.248225540997
YDL043C	0.196817658432365	0.0899926059660044	38	1.29337872462505	0.427359602339013	0.417763725797992	0.31130275254508	0.332396592658	0.488178575064945	0.493579279461322	0.505570733714977
YDL044C	0.399752914156699	0.1454789872035	35	1.15406988047148	0.391987582886484	0.236179608296831	0.303414980564342	0.193661271580884	0.341476240843671	0.214465760116767	0.370605406450863
YDL045C	0.0720470212975428	0.070796713375021	56	1.09851203959441	0.2903669841606	0.159265429315455	0.128652258230515	0.123168604894874	0.155144844450735	0.137908040305965	0.249061394972485
YDL045W-A	0.524672231698332	0.100829268434657	21	1.42722153628773	1.58609039393146	1.07169167270254	0.924432497658515	0.786645092059941	1.02236503407048	1.25780231724703	0.901916624015498
YDL046W	0.0936110721736791	0.0293437156327043	19	1.26205736630889	0.703600121605206	0.519703143263412	0.586609492074823	0.666784032859824	0.46813246724516	0.738268174168937	0.623011497881144
YDL047W	0.0317666638059624	0.0781887315473127	26	1.08813433839328	0.776797026314148	0.947690450679439	0.896471244330583	0.734222667931355	0.800487912509084	0.876488509228952	0.944576931970555
YDL048C	0.258804789159297	0.138741673026916	19	1.6615772903034	0.078895638123553	0.0466290591724608	0.070936324905453	0.0578492306574831	0.0718509179137615	0.0627680723937004	0.0755795670201304
YDL049C	0.253539838201138	0.133326622628582	35	1.62601717842826	0.0474180187780432	0.089495918580787	0.146862140701974	0.0554565871222904	0.06219787800856	0.0415440646169984	0.041963754485215
YDL051W	0.195433686274758	0.0332905224775965	5	1.27564901221224	0.596056812805427	1.18036820845071	0.782766450291613	0.422940062348251	0.785037005368892	0.758441171418415	0.725268825906193
YDL052C	0.0277720566755697	0.0593884132711827	1	1.15035337059629	0.448161613618439	0.471383965863355	0.461501348769429	0.419968258517154	0.413581742667504	0.388480748591049	0.516042797357531
YDL053C	0.151880886077844	0.0588419894156463	31	1.16294982664256	0.938374384752265	0.832093212168106	0.949930461943473	0.6271170809587	0.760411349408036	0.829388372902855	0.752260766759174
YDL054C	0.302262265347892	0.0760427295714083	43	1.42588963679745	0.229001125929415	0.233570202828895	0.303580213982904	0.129931627529856	0.442476063898248	0.175127441168093	0.240397870361345
YDL055C	0.916349592190126	0.0265943466834082	50	4.07063247234125	2.13938988500749	2.51552583685215	1.83084663311381	2.68264434238202	2.55082332359928	1.01014262504291	2.08555243920812
YDL056W	0.0770189710831368	0.14748814277365	50	1.25580783810225	0.173137936099174	0.167173050098274	0.20100322982267	0.20249234160559	0.228007305527478	0.139527549361667	0.15219811521163
YDL057W	0.218682770027395	0.134423398734215	44	1.24683143803701	0.184007886088567	0.114243294777553	0.113565203996898	0.0778997808651167	0.086249312928085	0.0967150803807956	0.113827142564737
YDL058W	0.221841239964759	0.0655375237912467	30	1.40764727955891	0.187372721430841	0.27019010969477	0.22510357871214	0.216806350856379	0.186686197504757	0.20202648191003	0.200329933733192
YDL059C	0.164133626161248	0.12116653569415	44	1.07261283926942	0.353109546024164	0.256299840550819	0.326373607989682	0.230520694198576	0.177794524351298	0.194239429695536	0.219909999430904
YDL060W	0.0318410278056112	0.0743816184583694	33	1	0.534959176515802	0.891027561154078	0.661465393578786	0.851848747210177	0.834744684040094	0.767691635048772	0.76617316685802
YDL061C	2.3102080185279	0.0360710072486372	5	1.86320355721353	3.51776521636007	1.94486811991931	2.00115309540347	2.31355891093679	2.08156454240151	4.25055411345171	3.14347485950648
YDL063C	0.229650062621528	0.0623313853147078	23	1.13879090897308	0.253486785791748	0.619460205580203	0.346284307571307	0.520585803628983	0.367756603605275	0.660648446774877	0.417318745081333
YDL064W	1.17014900632417	0.027704557146381	55	7.95047739553512	0.424043134438341	0.240581034816153	0.233002641746909	0.248176480825331	0.30811567111777	0.237048078679545	0.241267114680426
YDL065C	0.0990978466140771	0.0668003103627605	32	1.12435783294097	0.490950449022468	0.408933375785889	0.251054850368992	0.37554303292099	0.232277288563443	0.33675298606664	0.285439953463516
YDL066W	0.106863227729185	0.0161503420069539	2	1.23344697118103	0.775531765296624	0.38492907566403	0.483404465057127	0.322417951568524	1.2175370172505	0.254110422583139	0.607876073043537
YDL067C	0.0707814383896137	0.0776493068700305	57	1.34542778273832	1.4455199322369	1.050706726936	1.17131294839659	1.04276441859201	0.954441502421658	1.30992373740217	0.778730840979551
YDL069C	1.18160811873908	0.11427524696848	1	2.0734598603866	0.254914582335519	0.140160387357974	0.162566886130871	0.128459909579898	0.149551197131507	0.14693900289844	0.128874871396856
YDL070W	0.211167888169215	0.0843600610139374	51	1.66011895185177	0.993720216314844	0.522266500950887	0.688786150800395	0.632217689654478	0.628555402199802	0.548995884665788	0.381324548356833
YDL072C	0.377623764475326	0.0500849506798215	27	1.45956709274952	0.844311347781111	0.347863257732378	0.315852211429932	0.420250447393722	0.246457687432241	0.215728159791363	0.231176709154559
YDL073W	0.656715802031381	0.0666914120963453	50	1.58108935080944	0.339120769885612	0.263450288211064	0.333937896610993	0.276365226991078	0.412612125604102	0.374140096984981	0.206990767797841
YDL074C	0.285996507626087	0.0697146008785778	6	1	0.618717110398033	0.532611960200493	0.878582647652742	0.533121954812716	1.03630983852098	0.527781311762238	0.919475647380813
YDL075W	0.138467342959297	0.0265861817818556	19	1.23503358379973	2.29179049369657	2.46436209561566	1.30427266008692	3.32407314516739	1.67634096559393	2.57967914574991	2.15241866742573
YDL076C	0.185467569240768	0.0763647933086634	52	1.50102956663007	0.332336160601096	0.194498648731793	0.284686134323405	0.285372441092174	0.153138923213021	0.168188884904814	0.246764909932745
YDL077C	0.206907141592258	0.0906155044506777	34	1.17545590016122	0.149762176850304	0.119107207700488	0.168350864143131	0.134346416542092	0.161089267764905	0.13397970451493	0.154464048271582
YDL078C	0.564928919013174	0.0280352149748709	22	1.69585027415867	0.409944152468402	0.174153831285619	0.328387243089454	0.23071523815746	0.245258861484507	0.25319124268484	0.313799649850552
YDL079C	0.15108701980826	0.0374650925452761	24	1.43628601431128	0.0170524291006799	0.011791547096396	0.0134396567135431	0.0113477403123707	0.010292731495102	0.0113045236400085	0.00817004886045908
YDL080C	0.0908085312547575	0.0651811643688559	20	1.65912564480151	0.154931730860643	0.166680251703423	0.179965277904107	0.167769627070725	0.108290886209165	0.14953396490926	0.0761652769557411
YDL081C	0.432905924163312	0.0256750215039411	6	1.69434052644817	1.93515639741485	0.725347496585409	1.10609703487585	0.854616333282799	1.7856005458581	1.72136082723656	1.90403619208855
YDL082W	2.33647153618361	0.0176286837108781	2	1.67577874811512	1.44399800335173	1.03700160666827	1.47438683146556	1.55792527629908	1.40573797533193	3.38262583886071	5.64141942227523e-13
YDL083C	0.0525062014202504	0.0243204407140656	52	1.19181720360642	2.88366214461733	1.31355062442571	1.73054903955664	3.17860158712733	3.05620162853714	2.82385148744678	1.77111980778169
YDL084W	0.124933467347817	0.0193816063199348	52	1.01024261422748	1.02352247176266	1.10538246234434	1.13187605576811	1.95929431243011	0.960435971969899	0.883948005436613	0.600233269965765
YDL085C-A	0.214593164524572	0.148635817881182	30	4.10527453713526	0.141648263255126	0.141311473522302	0.316550221798882	0.212356748277123	0.150748739968574	0.208861693351691	0.0824319561314868
YDL085W	0.738361179865175	0.0414379096132758	21	2.90027353862972	0.0194334411812826	0.00300990863032158	0.0049388756566544	0.00506601762144849	0.00292510282998322	0.00465670941693936	0.00252516430171949
YDL086W	0.643563170578128	0.0311124105471316	22	1.80230876439093	0.542137381677633	0.254156183686955	0.289827835683895	0.356099729956011	0.386931179716637	0.381698338843333	0.29788739537407
YDL087C	0.356554299450876	0.143435023354853	40	1.12900115776497	0.156297457264285	0.0654855577517279	0.155594888103887	0.157534750060946	0.155832407240631	0.158313407272682	0.125899560042156
YDL088C	0.0773529968577611	0.0923489786042979	26	1.10749114373174	0.337592366937084	0.287003314572458	0.334131674962061	0.304055235613234	0.405727183896486	0.292415389404291	0.269905624302221
YDL089W	0.637616073192618	0.0615594076418372	23	2.69278243349545	0.245003020140958	0.206043929301993	0.126116781250081	0.141599164942354	0.153263466329984	0.174394082029675	0.255788518469093
YDL090C	0.630443699614091	0.0654180903084523	25	1.26764752602863	0.17543363213121	0.199997061850131	0.155102384729143	0.124206279346993	0.147543811680051	0.260733093277934	0.308885910778795
YDL091C	0.415801883511355	0.138076575541481	15	1.25567329584693	0.252064941032192	0.152171440065317	0.0815860982243371	0.148635769557441	0.140135644054612	0.115490157333836	0.12277796362686
YDL092W	0.198296840236777	0.0437850377065682	31	1.5468912408272	0.413295551538628	0.543232137875289	0.626228222502265	0.39831918884193	0.48020306075325	0.648174873296075	0.413750086217268
YDL093W	0.168879103179014	0.0796079814985246	48	2.15277301876129	0.0853938809849141	0.195346919600969	0.0998000365777631	0.0770509134905472	0.0899214693413012	0.0831506419381603	0.102416591611183
YDL095W	0.0360478100948272	0.0318225679983406	36	1.36228404219214	0.350862068606897	0.772493626479273	0.448976968622699	0.377509040008873	0.436203414505561	0.278055755951197	0.551317189329445
YDL097C	0.184494976967886	0.0429859379187414	59	1	0.929609290099932	0.583569090779746	0.542181443743788	0.582642801378581	0.826502307735824	0.564399315826423	1.02029136744408
YDL098C	0.966881594346514	0.0615921608838006	46	2.85040693993536	0.247398960502932	0.227046866239102	0.178051211014925	0.104219712262965	0.324107921384946	0.237527125103579	0.231307787519271
YDL099W	0.694495738902995	0.0593891977994932	33	1.30789708825038	0.457714088883312	0.383351591478836	0.367682115168622	0.300045172838079	0.37941410165979	0.34909250205226	0.436691303960794
YDL100C	0.324585061393087	0.0177338289373053	20	2.26047617978739	0.631884285358208	0.566554662329644	0.524444039958659	0.404422930289041	0.4232364854649	0.438536143606072	0.572356589339268
YDL101C	0.609584892617395	0.110670674898839	38	1.51915205816867	0.428981351399187	1.00537336800766	0.318049670609617	0.321492408147444	0.354762098652101	0.211491725370138	0.398911366798885
YDL102W	1.07784333839407	0.0576550822489502	35	4.60877681535376	0.0687777025688685	0.460145319038566	0.202391707058077	0.151125587966157	0.176251673070489	0.175118005617078	0.224568487022734
YDL103C	0.77204763085668	0.0402430153218904	43	1.71196928105733	0.380235787441003	0.291100474879273	0.163079385386623	0.102287983565976	0.165498229058474	0.305862957352226	0.373909602628622
YDL104C	0.200704385042364	0.216011792639893	33	1.73313584792619	0.0873984630461402	0.17149872541051	0.129062879559316	0.0942482813446934	0.132771855555541	0.106247142346578	0.142433503842818
YDL105W	0.3660328114455	0.13568184962706	30	1.30760030874116	0.0920375545696124	0.277914514510868	0.104143670571591	0.060838117704573	0.0353350782879121	0.121758762213706	0.170951621268611
YDL106C	0.264696440410673	0.178539288423177	22	1.30239970939914	0.405647880637983	0.443194438818254	0.380308406820759	0.419010297610246	0.319729658034843	0.257712024359519	0.421606268257976
YDL107W	0.572642985779376	0.12186248784517	46	1.42762895146723	0.21341546595612	0.0960173491951524	0.107942001760609	0.144627101133373	0.105190644093005	0.0885589638003867	0.0975304965841296
YDL108W	0.548592732459404	0.0866384342135549	45	1.71160868507577	0.306271015352162	0.163828361237537	0.309085654790609	0.210058155079281	0.394601471889179	0.156409982524433	0.297202999141107
YDL109C	0.104295286763477	0.167580718648249	28	1.44765582835617	0.0713123086340283	0.0733831154697503	0.0917868923208242	0.0690266739364372	0.0535057045586145	0.0754397206204297	0.0397484358927402
YDL110C	0.56142340975689	0.157756896041944	25	1.52014724609402	1.58567599001636	0.161754786279174	0.834607266484755	0.473414564854052	0.208038268240951	0.230134712118327	0.170236705737157
YDL111C	0.700294834801421	0.0464533982645683	51	1.58890789757131	0.838096091279826	0.440425274401256	0.487400854740758	0.631213869814559	0.860356787341288	0.884458963956654	0.998933526191699
YDL112W	0.15617345556814	0.0477817628891852	38	1.12266428629942	0.317196417732263	0.605105701451882	0.633974380948044	0.478844383718999	0.642747737014022	0.552642625756795	0.572087207162776
YDL113C	0.185675299190895	0.0867922002313603	9	1.1316869225267	0.244729193741272	0.0781817019901573	0.0450839302580266	0.0727571642822348	0.114676552067264	0.0486644970173452	0.0763924559725627
YDL114W	0.784225487160637	0.0530881523425957	18	8.79546044795302	0.0115931939649171	0.00599191429314888	0.00480108381179323	0.00512157027307723	0.00292451964819527	0.00370896675896455	0.00346400795423303
YDL115C	0.475732605056447	0.122791266431483	2	1.31644879598	0.636447903331586	0.323063667649634	0.336903415076605	0.295180052394645	0.299808590471896	0.298462907624504	0.306650070859077
YDL116W	0.045011989341099	0.0856867010994612	51	1	0.536518228103201	0.51918161636093	0.568763402111126	0.599329437696102	0.644226047321242	0.586517746145812	0.484628454851124
YDL117W	0.547827418014223	0.0928055100641051	24	2.81850670896584	0.220348856014854	0.345819943265497	0.22456699751681	0.320283310125289	0.193024335237465	0.45309305760953	1.16697086926647
YDL119C	0.165943736123064	0.150052865860718	21	1.60174139212667	0.225308630129887	0.124000562785317	0.163927580311957	0.104338523835788	0.0828178844598253	0.0957421786600916	0.332659388843515
YDL120W	0.393500337335767	0.0357145221403538	50	1.23958859020887	0.416732142032733	0.201564767665529	0.283673176044473	0.17779689030578	0.355815274469255	0.288060269855996	0.224240099892873
YDL121C	0.360563825846766	0.0478154384348936	37	1.72842646591497	0.267742450794059	0.649110582125586	0.362402281758253	0.418033436009465	0.471750836536512	0.420020831976203	0.428779482409377
YDL122W	0.04544110791092	0.0838760356141031	42	1.20052191601706	0.558627782160596	0.632023147098414	0.519060656319398	0.63366816953754	0.786630988352134	0.611599534766203	0.592732627546952
YDL123W	0.231628424895369	0.10697260420548	4	1.02438505164865	0.53591666094384	0.246527058667451	0.282752546040505	0.363358660008978	0.232404373279057	0.323554189589501	0.403672481085464
YDL124W	0.348088911933954	0.0524039749534956	30	1.45590936712712	2.25630291623909	1.13514913340959	1.55758820389269	1.16197366943749	0.977495383658872	1.11854830482235	0.725848209012243
YDL125C	2.23594763320802	0.0252956602614813	10	4.55775862764319	1.48181634612473	0.399890173356052	0.615822053886457	0.775286742588139	0.742409052966874	0.680019819650791	0.543958197807895
YDL126C	0.0915417074735254	0.025682239638851	45	1.12504132803939	1.09979934231548	0.804430982230706	0.372055771817182	1.37917164945769	0.534659564044325	0.883254323543709	0.668721294108591
YDL127W	0.613846723981203	0.0856703847592324	27	2.76958116123491	0.414944192238053	0.665257434967558	0.374895753557201	0.264481472477176	0.0611343670011799	0.232003919494472	0.713229405856278
YDL128W	0.485066624725142	0.0537203457489371	15	7.71026312214508	0.410351013239316	0.162981748094864	0.152920900867914	0.221582573791509	0.37155360503205	0.264214337253389	0.445814627322037
YDL129W	0.155426933014701	0.198171856061684	15	1.3747553395186	0.0786884261803581	0.16800062253525	0.151329436751245	0.126015715648943	0.146328801826327	0.155143077248831	0.143961533831643
YDL130W	0.0624208802273047	0.0186044215226614	24	1.20791046811805	1.67516289266518	1.65150949080815	1.38124710162353	2.45565584828609	3.04768264876811	1.82297784283902	1.91607892948036
YDL130W-A	1.75361106078427	0.0554922732464878	19	3.06016383478856	0.944993347091189	0.138755197265634	0.126945399113068	0.0773990199816079	0.0559577503255758	0.0790989589580379	0.050567871539961
YDL131W	0.0742894489110189	0.045227163973428	21	1.44302321225694	0.715133464038166	0.421223734367284	0.467031543089632	0.6761758264013	0.481338221504054	0.479472468788089	0.494253807637844
YDL132W	0.745015151953931	0.0717810844166097	23	1.84694414838815	0.315449560748303	0.165825312859938	0.334117486712676	0.221622625294252	0.230641220093354	0.167692228977843	0.240765314260473
YDL133W	0.0241629249393611	0.0751329273722287	22	1.00602017558591	0.454246358681608	0.260583111024022	0.389763972842869	0.317869455796881	0.345233568389193	0.298484184595858	0.417500688289134
YDL134C	0.261430400738123	0.070758054505774	7	1.24265115412833	0.728442387655461	0.430849269203488	0.340667108191	0.382022550817477	0.394288517969867	0.379969177061609	0.440030784190024
YDL135C	1.06462349031815	0.0370874702809892	21	2.24493247451625	1.31440424516125	0.550747000870408	0.519874534837207	0.380277844306574	0.311059343353506	0.407816887598032	0.457683621843822
YDL137W	0.0699784687599485	0.0273979481396449	35	1.06429708211509	0.937711437599069	0.30724139353436	0.764315454702881	0.683607335541243	0.666495418164967	0.435858757969291	0.448694094404374
YDL138W	0.659179367093897	0.115243782957823	14	1.99837186503161	0.27964396729443	0.0718666820498091	0.106682720571206	0.0698851508111462	0.122831739816286	0.155388797184786	0.239866001591013
YDL139C	0.883230816455423	0.149808285254279	37	1.84321354122504	0.112642317458122	0.102702265014342	0.177054145242022	0.142256124054706	0.115098626145883	0.07048356419081	0.0980193675614043
YDL140C	0.183153893247018	0.151474837903788	10	2.27946678452608	1.37603755815071	1.61817860016384	0.719363972444797	1.41726973847567	1.09692208703528	0.976547174411612	1.49488477250466
YDL141W	0.563942191360855	0.0768888750794254	21	1.29677764557793	0.273310769107058	0.272287105004621	0.212620486581185	0.232992293178198	0.255418293694423	0.250881984664429	0.20398982276543
YDL142C	0.15910970836736	0.119424372789953	44	1.166468744567	0.258698067989008	0.0940543516987105	0.219634226612028	0.117018376504638	0.234827519621895	0.173770512655706	0.173151568485434
YDL143W	3.19098398774971	0.0263058380315509	10	2.56638536101764	1.65178386245626	1.10764999250777	0.848809408178062	0.913455537128368	0.854389999480634	0.944356007460094	2.23567651949943
YDL144C	0.285793365750581	0.0404534989743207	24	1.49188487843523	0.194880920927368	0.190303758405051	0.161912653884176	0.218988722208082	0.152161960926525	0.182758038110277	0.123944034156134
YDL145C	0.112166490295314	0.0325219760011669	44	1.32777436673845	0.552583581986153	0.774648409921171	0.633782083905391	0.666904128460523	0.640321028082333	0.608446454156189	0.659830345163443
YDL146W	0.258449383381589	0.127237194684979	18	1.44635364936802	0.316588604691994	0.194975972684715	0.154303924115223	0.167638828308828	0.134257378716122	0.114098931582542	0.171053674555856
YDL147W	0.115368742344877	0.0561773397969591	27	1.21589246507589	1.11253956303151	0.548569352835702	0.56544254264319	1.25770535246735	0.860069218194968	0.77812519329186	0.905426082377287
YDL148C	0.16097284785558	0.0611054271246142	27	1.38717127237628	0.311844370517243	0.746431740209223	0.5843136520721	0.536128865482807	0.728527424657799	0.554623677542553	0.557589220741956
YDL149W	0.196040142968483	0.321320726327278	19	2.38094473683308	0.19133068622657	0.123148846291552	0.0991389853518538	0.0574876539362168	0.0533302448651052	0.0523264091083356	0.0911587697607841
YDL150W	0.106909991770429	0.0547225119464996	23	1.25722927467659	0.292386877690626	0.374481387591339	0.242227967975807	0.202085891975075	0.340561575125707	0.421497274037531	0.366780086188322
YDL153C	0.270071426595667	0.0457543738112479	5	1.00274112435466	0.317321412622101	0.825301540060562	0.217589369025865	0.358849556192851	0.762960218136258	0.399872050353263	0.487788208202006
YDL154W	0.0257989358315363	0.141702912048512	17	1.11780965263416	0.21276594123997	0.196018849944585	0.142787226832989	0.102137715647786	0.0985576587159776	0.130212674806682	0.121407534912654
YDL155W	0.298376807315456	0.123709833906783	57	1.52705956086817	0.509537846369232	1.0368868223569	0.830364954601475	0.820736625825688	0.504424647930815	0.875541354276722	0.559233746293271
YDL156W	0.144090158589012	0.131826847594275	24	1.09816393566752	0.407702095205214	0.55164574974707	0.261605278284682	0.0889644121382391	0.13186480114033	0.292523560813295	0.451143978578467
YDL157C	0.396712028180916	0.0272896960298991	53	2.09359516184005	0.568442754943211	1.01150314851962	0.585920910350883	0.277191005655726	0.35561070975586	0.514824907011231	0.659353590584626
YDL159W	0.0388649397463063	0.119416723902841	48	1.05229140060875	0.402301309919527	0.220646360459923	0.317974051318445	0.221113062099358	0.323777836657941	0.248695416564845	0.3070422905268
YDL159W-A	0.219407115470605	0.0517257139329017	18	2.83415816385892	0.00617893245542892	0.0055574822557737	0.00461602835977247	0.00632540684017792	0.00460294757987804	0.00435047187919682	0.00285015345885752
YDL160C	0.393587850063021	0.0562162889292553	28	1.96802884309264	0.247078215988407	0.231700649744985	0.26092632951658	0.233542878664719	0.335090859623376	0.256833419342978	0.231126910584084
YDL160C-A	0.590651782802783	0.0760323820458432	23	1.94125228506823	0.384354401857241	0.398021921926142	0.389383872172316	0.24693170433613	0.203177473150482	0.354919143705502	0.243556672894824
YDL161W	0.107442905586463	0.137546447638647	10	1.15693560296141	0.899148902025821	0.677237963458124	0.458376815040944	0.253292005543954	0.574143254500448	0.43670347518594	0.53555082877723
YDL164C	0.963508524636246	0.0798752949097492	37	2.47439313123827	0.283106353814043	0.689685071985637	0.123120061971931	0.128703616626415	0.0770300420037288	0.18908499634473	0.743393831109094
YDL165W	0.224698755747322	0.0778545815799121	34	1.31445758374117	0.434387604694817	0.394028477371514	0.633833740645391	0.392588082838693	0.377108749988534	0.614221346695733	0.295745550918206
YDL166C	0.313467235321427	0.0522206669906582	46	1.9493741931865	0.631539612341823	0.925079725719711	1.24212889490526	0.968817863740891	0.909240797077835	0.99734359319434	0.607660531965589
YDL167C	0.918726602017069	0.0877850493186703	43	2.39571277658224	0.302433705458959	0.510101210686675	0.535205853300436	0.304132443008371	0.912184859297812	0.613179752163994	0.445443620347776
YDL168W	0.603927155439004	0.0429686595863953	10	2.0848529063584	1.30500807186975	0.695983718849583	0.648779423070495	0.590017196035016	0.730063847819272	0.688161164897552	0.826592819507201
YDL169C	0.60802689964144	0.0661594084104417	18	2.40906242222426	0.0895638925641375	0.00649439353371667	0.0150198034454231	0.00529525308407918	0.00512933151950693	0.00524929210012144	0.00476271083435358
YDL170W	0.0476945039495469	0.0774718980218834	9	1	0.221438285476635	0.14457802349244	0.232363898764223	0.149555332554497	0.162080418330779	0.140357579503092	0.208547347746519
YDL171C	0.376547340757836	0.0362288927542077	23	1.47408667194553	0.4396230782017	0.472958612917941	0.361670144672292	0.415928850465554	0.335961513513419	0.432240568184681	0.351124433319312
YDL173W	0.138900267399562	0.0556381167185432	22	1.48479724694335	0.776755808199123	0.463179953052372	0.594035211582296	0.405541587145138	0.463293496654574	0.477091475524463	0.411929620760444
YDL174C	0.28576346000585	0.0480104691552966	35	1.08057436484831	0.528045205501049	0.265229949441224	0.22210498279147	0.283587181745269	0.268610289384284	0.260449895587386	0.260175475991814
YDL175C	0.31686412738519	0.107767253231755	44	1.04542173249268	0.258665358354374	0.226126136292214	0.210995745470956	0.221555628656257	0.180015807432778	0.223401870999702	0.190885082649939
YDL176W	0.210233382787059	0.136806721612678	54	1.08931922736838	0.226213613594241	0.144718996261238	0.237410166234718	0.257882232727155	0.232536038938534	0.142460833258285	0.146312085916639
YDL177C	0.367907146185668	0.154946266881665	57	1.70098257765746	0.36999325951132	0.218938735267325	0.176564631559884	0.203073099548054	0.310098411275941	0.363767642622927	0.331735416456474
YDL178W	0.253753556705594	0.0864040566274553	37	1.11178302664838	0.619810517891928	0.463964516241819	0.503699062463213	0.448835096747328	0.685348921632619	0.436549909496299	0.590431021449138
YDL179W	0.244730446218578	0.128365612144415	21	2.63542035198651	0.060409353059928	0.079167435357364	0.0672039915768601	0.05537947775522	0.03224392551631	0.282688931178529	1.57515114146738
YDL180W	0.113475409555335	0.172123455210133	48	1.36396721536509	0.767950922246807	0.392238592717091	0.367371275895108	0.512081477799478	0.43146728177752	0.474012296178838	0.507698075389905
YDL181W	0.1555413607833	0.0585986055309421	12	1.41727572930903	0.372504493554005	0.155460598944028	0.159512319415646	0.0661819242318267	0.0881433217255829	0.0599909873448767	0.0379601443468989
YDL182W	0.0776334418387861	0.0443087814198993	34	1.13301761691875	1.14570568921806	2.19633863789236	1.23421602617241	1.72069279309914	1.7040232121022	1.71191060082029	1.95245561431878
YDL183C	0.428266731769997	0.141769768466664	59	1.66783156210514	0.188424046058402	0.0516692782231601	0.142000940228318	0.0882032294920309	0.115396366957965	0.0967030709527649	0.0904004967331404
YDL184C	0.0512802905775613	0.225029528547567	22	2.21013904876153	0.762183410981196	0.19038418992371	0.607054554424333	0.582583890376771	0.332616919480173	0.43104234577398	0.685890421047875
YDL185W	0.610045002834293	0.0181011842533744	25	1.56517463642748	0.84627687743464	0.469659219711529	0.795561332721703	0.472296287520793	1.35360830355331	0.650917848635502	0.762592469967622
YDL186W	0.0203738603042067	0.0374520636799764	50	1.30957432198265	0.00369477590372012	0.00229891225227562	0.00396124663563302	0.00662647195854157	0.00350451100516867	0.00284597302683662	0.00282628825356499
YDL188C	0.0230733604922904	0.0596140413096738	24	1.0653398645826	0.527898264968704	0.286753748377456	0.460426852867691	0.366277781344873	0.356962743981637	0.311588671406284	0.383010301638918
YDL189W	0.0695394275002266	0.0793388864473262	20	1.30173222679524	0.515082523478817	0.529587475963344	0.555127863010867	0.52934287510901	0.631492626135772	0.426564582972308	0.491981257710761
YDL190C	0.190413441863449	0.0527961958022716	10	1.2254527992371	0.46770734368968	0.187171706296625	0.344956421067353	0.295697982847372	0.232846202198403	0.299426754684699	0.299992896480812
YDL191W	2.86059222858908	0.0224499953324306	7	3.77468280136084	3.23241179926314	1.83590741120099	1.91202884371585	2.09678715340818	1.97322838090167	2.07897697929495	4.1942026065756
YDL192W	0.0805111312109696	0.0216302817937376	48	1.28005399228138	1.43036430308214	1.03411177921645	1.69701829535012	1.65476679165733	1.47630310267114	1.35283926111716	1.43150013072081
YDL193W	0.0551882538221133	0.0616549516074336	12	1	0.245084915737609	0.185129608578788	0.157586989369246	0.221885842551034	0.183716002911863	0.172769955633457	0.239900310771236
YDL194W	1.02026936519775	0.0709824967558248	8	1.7298909083386	0.114938311166477	0.0514144059935111	0.0606195416333626	0.053346762762372	0.0694527412122501	0.068207151289619	0.139472975490142
YDL195W	0.219877457744774	0.0569946478992619	43	2.11442320462731	0.305859218924696	0.592450060958909	0.381504145644081	0.51778146622293	0.457909539142227	0.411302074464934	0.409138394648474
YDL197C	0.0971722658499012	0.151646997590187	32	1.43376622913945	0.0688005059272868	0.424825602423449	0.169510787433582	0.156386218645379	0.0522609408332468	0.0660003853539061	0.171796025539605
YDL198C	0.182248614575523	0.0476093763352084	47	1.10156460007747	0.604315158328303	0.521830205214652	0.502616900562044	0.396070497936765	0.463640966855285	0.350918227202275	0.409141095884932
YDL199C	0.032091866138281	0.150578887459762	20	1.47992382576088	0.0821321567176485	0.0672933772655048	0.0532646103999051	0.047342098625756	0.0312498322636435	0.0315507573750411	0.0389896848982206
YDL200C	0.0872220404517527	0.0437580228446025	53	1.0183427429449	0.202503181117259	0.127605578520052	0.14464430427294	0.117783252381132	0.142973817705225	0.207905100776827	0.110745383721837
YDL201W	1.0598213181776	0.0437914793648667	17	1.48042871507663	0.400686391174917	0.848788044631083	0.423219598869217	0.331503782778867	0.379392869478292	0.427712063101649	0.665204071424049
YDL202W	1.53653361673518	0.10883372510883	47	2.52123462960055	0.539617661134953	0.285693764342811	0.34905226454818	0.724682338570405	0.797248565911005	0.7002551897065	0.620240776959211
YDL203C	0.348513928581085	0.109450754120761	51	1.08998745007054	0.228877568709478	0.221312438884178	0.151447930189963	0.198170720697539	0.258775275366203	0.219023927898015	0.277379238280086
YDL204W	0.0254271881342607	0.10780055495654	11	1.24212136528104	0.172864567964118	0.0860243949701773	0.0470991708961143	0.0709238258785175	0.0336789100096351	0.0559528165845802	0.0481281375729107
YDL205C	0.283968343223347	0.0611089634135294	60	1.14409118133164	0.204356272868748	0.106558241008673	0.229437719930095	0.0840030812144127	0.205901148683855	0.164903678880865	0.242257913287732
YDL206W	0.135060662065787	0.0776056709499063	16	1.3914641969873	0.101420281698244	0.0900228358765855	0.0623761373548318	0.0642741422728986	0.045925792427214	0.0520043934084553	0.0528861693568282
YDL207W	0.897338160942673	0.0670974460115604	54	1.31649676460364	0.283108770132918	0.209003980430459	0.297956342732206	0.279158230270751	0.166779318447313	0.339456740368483	0.222488773512356
YDL208W	0.769078999895718	0.0365758787740855	50	2.25618302899049	2.18857200533048	1.78930007912807	1.91035533972888	0.833597698053298	3.97772368680636	2.18763188802189	2.25906711365546
YDL209C	0.092463499054376	0.0719939139663251	19	1.40625213075375	0.173156774437513	0.22932843997511	0.247124781292358	0.213717021166437	0.152190481432784	0.286243052264949	0.260502466408512
YDL210W	0.460755158641978	0.0687806615166368	49	1.75929060162918	0.0428986618189344	0.0153843584037636	0.0610728112066735	0.0665499326776288	0.0535494650637673	0.0482430388716366	0.0298942687458246
YDL211C	0.209579859353472	0.133827290804709	45	1.26268021357145	0.355439175844608	0.64152794409422	0.271875424882584	0.340352783430231	0.21071253678538	0.241533033003912	0.476143210581286
YDL212W	1.35724497715303	0.0208661032500465	58	3.43166274591618	0.814572715757251	0.435207423230648	0.544769638742378	0.471949999919976	0.529487410936756	0.71897623388736	1.19399714754686
YDL213C	0.431333672096875	0.0325983753912652	10	2.06110027413996	0.592623478195181	1.12262416959603	0.657525744972951	0.664754662717617	0.790550677081827	0.882065515591051	0.709830570592525
YDL214C	0.354569816079696	0.144151389085125	23	1.64492866450212	0.0297074961556898	0.0537734971894292	0.0308363410284388	0.0235793116258636	0.0184390854556963	0.0227512792984647	0.0190810952435405
YDL215C	0.0834460706270104	0.0613943678977662	44	1	0.439645789999385	0.106512970440353	0.324336846418407	0.292996788575829	0.205180271019738	0.192073386013458	0.217433660968929
YDL216C	0.800692545514616	0.15764159207216	51	1.37008134671577	0.15456390240345	0.0878042116693137	0.121839180146214	0.134629838975168	0.0978734622760979	0.0827967722386996	0.11083481728439
YDL217C	0.132415733466327	0.14352686553927	28	1.08063479203927	0.481583746648373	0.363375342183611	0.4291643613142	0.328960742175069	0.485767443110606	0.392523601570223	0.539032317678448
YDL218W	0.6724766433043	0.0812102845571178	6	6.09306212099832	0.0208101060854677	0.00965536979644348	0.00537895616666361	0.00848041881965941	0.00647308285345497	0.0105819233887556	0.0171729491057013
YDL219W	1.16052593921049	0.0430437422639883	39	2.21170215640962	0.211048074024447	0.626910549692685	0.409123790800883	0.154901196841562	0.331718971525406	0.333890283660537	0.436144071839474
YDL220C	0.126011648084874	0.128938261687318	33	1.75726535709669	0.0426573374674925	0.137855890921423	0.0697064565741647	0.0671498920908307	0.0529738094123281	0.0705528369952752	0.0871461662064456
YDL222C	1.31055300526695	0.0589036430667483	21	3.89001790486822	0.101107060466926	0.033381095479254	0.0277673999820352	0.0230680392979345	0.012555016801351	0.0188406106554957	0.0134887748177879
YDL223C	0.0492580888796099	0.076528714523037	1	1.32456379672851	0.0694000519551852	0.0601728188772709	0.0410013633195843	0.0474513103549168	0.041409047232476	0.0313233233359391	0.0403903695520802
YDL224C	0.314877417141108	0.128396586543744	32	1.25017594053625	0.528191307955502	0.50066202877708	0.471513137944834	0.798989343082564	0.454999575757104	0.587289650568618	0.465001249596435
YDL225W	0.0298757045115172	0.0770029362964068	7	1.04163424343204	0.627785402204171	0.484141160688838	0.455911695712435	0.736698363492912	0.379580309035759	0.542554892489967	0.539294505039297
YDL226C	0.187168569413153	0.0476857529569392	56	1.11383473789469	0.346177599801438	0.277568242438212	0.318197304035921	0.265355975326238	0.263507109298208	0.261733186493425	0.341091747961942
YDL227C	0.444272161280968	0.0946242156586805	14	2.62722773922226	0.112227806814654	0.0442969649444704	0.0270664785281052	0.0179014319551843	0.0096495581965253	0.0368745718945187	1.30232347080733
YDL229W	1.78534358058403	0.0203474576841983	57	2.98879371246495	2.73725580088588	1.22866052558207	2.17248783307841	1.13214640301651	3.84325948558449	2.57369279320741	2.77315432861084
YDL230W	0.525127081095278	0.0692910983033292	56	1.61980338720932	0.312830448181517	0.103317366213984	0.135320967638982	0.126696441997012	0.129875261734511	0.143991516138229	0.163397605788681
YDL231C	0.468070344625151	0.115627805082348	47	1.41309347177324	0.436029139627902	0.237774135098385	0.417127324162965	0.312868741698354	0.535857579567033	0.427715628211551	0.349640216397619
YDL232W	0.322924798851427	0.0926828269626982	41	1.29849219238144	0.956478452387879	0.947275251902967	1.21206424639877	0.954723927218784	0.883174924304762	0.852978211747827	0.494941871321461
YDL233W	0.575953208667205	0.0673400234150676	50	1.81962390176662	0.230949959131396	0.141550596936948	0.173622195683918	0.178553799240167	0.236759270355548	0.247770700662408	0.250565186454241
YDL234C	0.658741590016561	0.0730083362214124	21	1.68410022524601	0.525046704448917	0.0271872348187429	0.202445166097776	0.15978165489438	0.147054530242862	0.169758779776281	0.117610674324092
YDL235C	0.194758365741919	0.0694082045072419	31	1.04835615207265	0.767297945171467	0.415229958619661	0.743542253188831	0.626190894620077	0.536556174277627	0.371782432356578	0.82806911560291
YDL236W	0.349364594021176	0.0424815169227283	43	1.14817614794183	0.824478739724718	0.756996483803607	0.8083096280932	0.678740620277464	0.94088270077776	0.799927933354742	0.875109784067532
YDL237W	0.356074677330507	0.0339109024332452	17	2.37134116212013	0.275205985762613	0.129449516975132	0.0951110373864501	0.100391829437511	0.150810878229259	0.113685929148048	0.180261735665947
YDL238C	0.597896271841105	0.0855852674985607	18	1.87869383538877	0.125944602926131	0.0269865597993748	0.048979554916141	0.024266568566223	0.0193413116475762	0.0306371450889159	0.0290757069851998
YDL239C	0.0973375438785977	0.118502302096452	17	1.18691526128904	0.179714123262303	0.0678356062265172	0.0585367005924998	0.0522482385615308	0.0745584417146401	0.0576941713411206	0.0961866751830152
YDL240W	0.118308416198903	0.126968926551703	9	1.05069235133154	0.21860143656476	0.221249657115009	0.313638900539514	0.288957484860118	0.312183993504081	0.224474821313881	0.255626620318624
YDL241W	0.417861988222064	0.0757568104669707	19	3.21229420520219	0.323085824433567	0.136221371850813	0.501588257342727	0.270283065673552	0.368868058979904	0.445168317296689	0.474001087933822
YDL243C	0.0709246316556686	0.198546739246865	55	1	1.58817485382414	0.649856782776809	0.255429250235673	0.485132521946921	0.27936036365352	0.321651981572139	0.257316055520583
YDL244W	0.264628096863767	0.0462691773339748	60	1.93570400090639	0.157120488890754	0.0674906604702926	0.0848893742858792	0.0460490346718362	0.0451926125913517	0.0525388136908615	0.033255438352287
YDL245C	0.337971771045529	0.0288257104231852	22	3.87363217145503	0.00200031372032318	0.00262103461165548	0.00250416498604901	0.00309308892206084	0.00183260648177341	0.00304819330059591	0.00221524695054799
YDL246C	0.145906803528319	0.0452959263088258	21	1.22141048329243	0.0416464803322927	0.038018701754634	0.0318177122761173	0.0341406108992883	0.0371820031015652	0.0430099671673113	0.0514356216035333
YDL247W	0.120967185955916	0.0582747552973527	20	2.13710997476201	0.0113021080528069	0.0190993430697012	0.00897659003837903	0.0138093997343236	0.00603795560452061	0.0122319033076562	0.00805842473100139
YDL248W	0.115609417306854	0.0907162719258602	18	2.17886363979712	0.372621405581238	0.320450739765034	0.109232322458605	0.157495521104796	0.177823523176767	0.132524417217317	0.191319506351241
YDR001C	0.624734858480537	0.0585778809399957	23	2.11790121653801	0.518172825498681	0.149763804201395	0.244226868860277	0.148394742300848	0.124715022174868	0.145672443920822	0.103657273388932
YDR002W	0.080843792214953	0.023654048175835	22	1.28048134150338	1.15057088362479	0.903568384838078	1.45843268912122	1.32844605259254	1.00644888138652	1.03753880121018	0.811026482893137
YDR003W	0.0844588588266892	0.129839627588509	47	1	1.19799385678735	0.592266572112361	0.81239991641616	0.550071020219292	0.573991869883383	0.485602028800185	0.512598593707548
YDR003W-A	0.190292554797329	0.304457539394948	3	1.20880989694925	3.06944744587654	1.31014491588686	1.05019342190648	0.973835461503145	0.98749867844557	1.13959739876786	0.878838564861623
YDR004W	0.508348664731661	0.0988430236536229	60	1.70436913821779	0.510800370062254	0.2787142173186	0.137180150590499	0.264845493238848	0.0993215997777213	0.245307127215776	0.531911415420359
YDR005C	0.167946951793343	0.0889609203117041	10	1.18951795153123	0.542241849853149	0.37812499704007	0.254275351989496	0.241157724591086	0.274640702236378	0.201439835453627	0.438931328237778
YDR006C	0.900038914856812	0.0839388193415122	2	1.40216224998555	1.12690015390927	0.755599662005181	0.638122168039958	0.738673637749271	0.83621127849149	0.794673461804518	0.807255043207524
YDR009W	0.399423383359047	0.103078637989095	20	1.09875131728379	0.0518707152640551	0.0272535516257156	0.0433972069335661	0.0259654354136578	0.0291887586208858	0.0399906053245108	0.0373364126020917
YDR011W	0.142149135432825	0.0729006709738064	6	1.66331902068469	2.16029103761779	0.886740092044872	1.34519811392704	1.45489747792989	1.04961862011009	1.39207546503789	1.04710913729381
YDR012W	0.301443889248642	0.0275372776069052	7	1.33223629553971	1.00521342086958	1.0191793060054	1.28251793751658	1.14944998904648	1.4638337790208	1.54797916650582	1.1169488018749
YDR013W	0.284630060587714	0.102825978900621	39	1.51371216884435	0.491331908808021	0.93070028471384	0.661312637242033	0.529861796079711	0.36677189052525	0.53490904928902	0.49409750474569
YDR014W	0.0925585742056403	0.400527026241934	11	2.3246010233716	0.194742020727401	0.337641966045121	0.150973957884246	0.0941295261018169	0.112771894979079	0.125612050105765	0.193663674597745
YDR016C	0.189208021548123	0.0927115650258459	44	1.70147175888436	0.380933240551159	0.529997098532094	0.994616068654994	0.523874624467699	0.571259118422178	0.581627930986209	0.300016774492298
YDR017C	0.206001004311639	0.108040015664462	40	1.12809717791587	0.341248114438156	0.548331243942535	0.500516554641213	0.433847039421592	0.525044248647823	0.357351428295357	0.367819415155132
YDR018C	0.518828413314923	0.0806354293865581	19	2.6527461529262	0.0393454566557869	0.0277970259099574	0.0215625869427006	0.0157081158530137	0.00797174058613503	0.0105405724427067	0.00902005377143307
YDR019C	0.650848088762744	0.0658326063062804	12	2.36572584475075	1.31560857601081	0.291249140726787	0.634218158267746	0.519954885285183	0.630585247908444	0.549695395696292	0.528922745018575
YDR020C	0.317275522842561	0.100598165316566	45	1.16962049584141	0.147922916735713	0.158586375477119	0.139238253581039	0.237593369157631	0.22565676329759	0.227437950470026	0.236902342029191
YDR021W	0.126755701092615	0.147750544321526	52	1.40937927080924	0.461297350971179	0.570036391806333	0.472844900876704	0.724130115382842	0.664082600914951	0.613855162425762	0.637005711417018
YDR022C	0.587193132746786	0.107066979971969	43	1.77563020706167	0.227942087240961	0.143772332196795	0.178633762230785	0.285896649410913	0.181949239575025	0.163073037043147	0.0779073314590987
YDR023W	0.711375557932042	0.0201846744598711	15	1.95414360189042	1.11631020318054	0.880158779094563	0.921446383477213	1.3819558536165	1.2795438617134	1.09907040731309	1.12676469373993
YDR025W	0.106896479023037	0.0175496412103871	1	1	1.30425310293575	1.7595408195532	1.26432624166612	1.65776130097526	1.76520036923458	1.59492620761976	0.864306473434047
YDR026C	0.231872594020151	0.060496050313278	32	1.47032063885976	0.130120972010023	0.194479689182086	0.161624000899366	0.191888521133601	0.159929225155463	0.142391157986709	0.140582254250433
YDR027C	2.01541681028808	0.0764061629618972	59	1.33619892929832	0.321623824217927	0.172494560067027	0.216905384087368	0.174886633056029	0.165242335950056	0.217996767006735	0.215140038316698
YDR028C	0.0753182729532411	0.0884366940590257	45	1.23180322528906	0.330828205524532	0.210753022753496	0.212502744408035	0.208852803268334	0.263887413670137	0.166752491040392	0.193330716529291
YDR030C	0.0940100772275017	0.0969249851031661	3	1.12330090579369	0.063312302245372	0.0820230729329727	0.0687085758552438	0.0800631901527594	0.0488045588499134	0.105726611724348	0.0640715945740134
YDR031W	0.0508825114144607	0.0815175978192285	19	2.42376636701833	0.112890667114475	0.0373636114373439	0.134583420361682	0.0967282757496446	0.0461887349388971	0.101117332121593	0.0992780570640812
YDR032C	0.592145015443019	0.0197401306332589	19	4.11942278448534	1.09866222578858	0.0167069684776233	0.315035830567494	0.130375115360228	0.136680062569671	0.149488057237166	0.271808935939596
YDR033W	0.500745059946107	0.0431194117315396	18	9.54642232916209	0.176294495770705	0.170636754556587	0.289018404046108	1.07974582151804	4.29090182138972	1.57314565799621	1.79759539296924
YDR034C	0.56174736039214	0.122161574946607	33	1.36467255282006	0.321192275615866	0.327896967833723	0.317341591852986	0.326910380800333	0.427867826842216	0.368877226822653	0.315762631373241
YDR034C-A	0.36355376190999	0.085291286021552	26	4.1651200369913	0.0167568968336698	0.0415907158376189	0.0620678115152188	0.0272036321639585	0.0391502798832601	0.0312756987240384	0.0221491906100745
YDR034W-B	0.415686898679676	0.0470050362789752	28	1.10920111253432	1.28603315393053	0.0233798391425151	0.0308796439645476	0.0283674419928234	0.00612782347654193	0.0117921197549014	0.00445885219474568
YDR035W	0.094167294511541	0.0321218146663269	7	1	0.937355070034984	0.0262966135812156	1.29717357482719	0.551352309584326	0.538425767950468	0.59576275460539	0.647523678086318
YDR036C	0.0527267434365468	0.0418639129113318	59	1.03669299022377	0.299994893951736	0.218104424561401	0.178751285884148	0.286674841140505	0.35942403851012	0.104337252903045	0.494394338161306
YDR037W	0.366121979820043	0.0216462439501656	21	2.67190846564612	1.09019474781861	1.26908915825811	1.23478312306397	1.00810517720048	1.71792664768138	1.12008749596493	1.58348409838334
YDR038C	0.0918444000434904	0.0972956568948885	26	1.34306257125782	0.446716160514313	0.414240921444705	0.292100218299389	0.344115986824502	0.388916657608574	0.272797697338947	0.348612453238129
YDR041W	0.135777567876773	0.0909721266283933	20	1.31886609385629	0.773369332017298	0.35422909246729	0.628628693601905	0.466955614696877	0.397281106213897	0.58216702783836	0.638220148295079
YDR042C	0.48451930684293	0.0610366757998792	31	1.55859317195338	0.0424898694717027	0.119384321563109	0.151767355488397	0.0668881625287197	0.065575961004137	0.0417859649935959	0.0474944555999964
YDR043C	0.115115356332675	0.139508502755531	48	1.14575592345378	0.35451686555669	0.238405133227112	0.285532982924264	0.152273484768933	0.19853243775617	0.127967853296945	0.422667650984601
YDR044W	0.361195557056919	0.0229132309047069	52	4.51252942258951	0.153124650547828	0.0985267210828272	0.600537417181483	0.198568730019334	0.187319391640585	0.384630513264794	0.328866112543679
YDR045C	0.50868865434222	0.0524788019327191	48	1.42580002320595	0.608487298245308	0.777962122414325	0.821823942594991	0.305109766499504	0.722419156011484	0.933477035582589	0.554350087550052
YDR046C	0.0986037006895604	0.0820182634971189	31	1.38378557788133	1.00986666049629	1.04712380282622	1.37671809288741	1.208564543666	1.00909934518211	1.05816223224163	1.27969360918308
YDR047W	0.580994874096502	0.0606086208393716	47	1.78278529532974	0.403040803347961	0.532598864635411	0.647066298842856	0.293168629768067	0.601344787703448	0.633080840412868	0.771056213137584
YDR049W	0.754414465430578	0.120482296091367	43	1.82531416937707	0.248475706981902	0.184005045247553	0.424215413988356	0.315061271591999	0.378795680133163	0.38849730132909	0.213385817670777
YDR050C	0.606478432607612	0.0210569712748211	20	2.24176614957559	3.38211849015325	0.420314323625102	2.63453256080072	4.43822865225078	1.40244479486606	2.76053638144068	2.80283958492231
YDR051C	0.243601403878127	0.0674352670434782	46	1.15823687943375	0.349830753827498	0.192869391132468	0.352615950829949	0.290112883644628	0.371393101539575	0.293315187148249	0.333617081539491
YDR052C	0.165931871554841	0.152991072061331	29	1.37544478194981	0.263734306889329	0.498491804207494	0.340057517898219	0.351661352729129	0.296429861130796	0.23530050646729	0.325072901650906
YDR054C	0.657412430884585	0.0905314435549824	7	1.07709514265576	1.29099247314362	0.832676409486627	1.1671496801581	0.892638161273161	0.917765695930382	1.00493809554589	1.09978343480022
YDR055W	0.430776643349986	0.0943470888999886	16	2.76175394296344	1.12654205559516	0.260692733784548	0.0678405984583791	0.0628356115556152	0.0307484361887328	0.26094358320385	2.61319532744388
YDR056C	0.353985510330229	0.0362721089185708	16	1.6787855290932	0.346648110333864	0.290616565672409	0.287150049337565	0.280966601925662	0.339691196336278	0.296920677242679	0.28349603404057
YDR057W	0.129800213770106	0.163891374454419	21	1.48503931098484	0.220651130945342	0.0880241450249461	0.110210582154038	0.138254634287932	0.182990172297844	0.0937307812336518	0.184351964764199
YDR058C	0.371959458181576	0.082747346351371	22	1.25206266732238	0.154767234410263	0.064347502641184	0.0935578865695602	0.0642542808295186	0.076611307480127	0.0954485269323206	0.0701760963523657
YDR059C	0.429149017451762	0.0683119250377311	37	1.43084539013437	0.760030951978287	0.133689775739723	0.386413258583169	0.555013695525728	0.263817398388891	0.442736456599911	0.18950502058042
YDR060W	0.316548138873787	0.0542767189287741	24	1.28341137049014	0.491317033844297	0.944243870516252	0.774639876996195	0.777614036939225	0.949432493767688	0.821714137905262	0.853798686581869
YDR061W	1.07558587043064	0.0822046855930505	55	1.95414481481642	0.299834342315364	0.147338256513182	0.268211212372003	0.361610556257258	0.172819443010292	0.211268404475952	0.218438956939742
YDR062W	0.0577428483493327	0.0372012627981065	14	1.4565232095021	0.98119608890392	0.780353871921141	0.757360955398889	0.620723785131537	0.802765371201486	0.623251232398545	0.748279284766815
YDR063W	0.995001733029264	0.0435635159537869	50	1.87962447314121	0.584753064194341	0.28910641637208	0.323121962950363	0.336752698678516	0.374213693994605	0.587859178230699	0.385631136595423
YDR064W	3.89960627558489	0.0205295850732709	47	3.11201821506802	2.3994152887827	0.24786729492571	4.28167355919871	4.67562097270472	5.63285508255788e-36	5.77935250955202	1.13072824045466
YDR065W	0.142604879416284	0.093679395648878	2	1.16194620968353	0.145723952826879	0.089182843686623	0.11321506733492	0.132952880706907	0.088208782273872	0.129198128198179	0.153467951918405
YDR066C	0.392178321970555	0.0874616763958718	26	1.1316670698246	0.151230384306795	0.101936159147413	0.129990088713383	0.12008098969981	0.143963822291546	0.137156959445021	0.135051924714984
YDR067C	0.117658461453236	0.118663721508404	22	1.50953776943122	0.552272727201436	0.30883064779391	0.373386113195516	0.282106552703129	0.274988346044644	0.2817294130979	0.251680946963763
YDR068W	0.0539733352114671	0.0690852297364134	22	1.06533175887335	0.475696920407828	0.320170814585674	0.46134733478711	0.351322893391503	0.380562708040229	0.341416594830475	0.279669626310212
YDR069C	1.46437995178635	0.100098279260298	2	2.33653346217822	0.392062260363394	0.138878834053565	0.139214870165853	0.125239376439145	0.184195407747202	0.187805339879135	0.172714278236516
YDR070C	0.248724755543123	0.0370834414479541	11	2.62931735265499	0.112741662283349	0.0228324076663425	0.0272268797862848	0.0315898314405581	0.0156673335653744	0.0173846358712792	0.00915684822104822
YDR071C	2.60423890152759	0.0265382976887712	5	3.28712063100424	0.95612388955679	0.439311589208663	0.468287501228445	0.513612021417066	0.324787964714874	0.82465428452617	0.688776729962334
YDR072C	0.964083619467571	0.0659781388333211	8	3.62372306689507	0.694347027016172	0.392072440349797	0.440253520733673	0.215429933339847	0.509648005722442	0.384353867498135	0.558262765380729
YDR073W	0.576827539570589	0.124994088757529	50	1.38437860877962	0.607634491582393	0.386020811469166	0.344329865868318	0.459112074602649	0.493388234851255	0.400408670532703	0.35035335692569
YDR074W	0.161678665974373	0.0813992804470587	18	1.33139526904906	0.807110813205928	0.314610900958641	0.271833897820926	0.206869768788221	0.287086235099904	0.231270781797628	0.293503260447312
YDR075W	0.22202637324458	0.0869777470064304	58	1.30948289212137	0.267445693893668	0.219750038586873	0.121125746380756	0.187604935274775	0.236791007640817	0.268319883260721	0.328062134339594
YDR076W	0.435641601985294	0.335476378214803	24	3.31734943320471	0.0619615042407243	0.213449407330875	0.297765650736313	0.120798251216724	0.100303818409503	0.0994442346560829	0.191364034561792
YDR077W	1.10649331092563	0.0257483594487333	18	9.50231860981987	2.91733422498792	2.04194557920779	1.1108482030897	2.286508466966	2.73765822654596	1.94802336199864	2.35268758647692
YDR078C	0.201283035074484	0.07870309291948	26	1.70805729510107	0.101391208101072	0.231345655826329	0.192947798075224	0.115205340908855	0.0871156746393631	0.0915457078360753	0.140866962947381
YDR079C-A	0.540810195176991	0.0496833634264059	34	1.88469154621573	0.179764020163478	0.301639629754631	0.291632667934627	0.101729263497519	0.267785557782309	0.346208494847321	0.204201879889802
YDR079W	0.0732125415266651	0.121606616730082	8	1.27664035475586	0.379450286371578	0.28711766204139	0.230278760299784	0.233257158375598	0.19245425385173	0.260910768246679	0.227534767783014
YDR080W	0.760936293312	0.0700268896877425	29	2.66476578746809	0.0548630808773234	0.107600210379339	0.0654907445446233	0.0632917642451683	0.0632128127306703	0.0704082073157018	0.0755113571116079
YDR081C	0.200184583646149	0.143079841694455	30	1.38174534329057	0.282578072108645	0.276013738705242	0.249232910339553	0.288798062230866	0.296774401168876	0.264766847018836	0.263450188079864
YDR082W	0.185791773346442	0.117684281017206	9	1.00799016160855	0.176543400205229	0.246813369269524	0.200348522040475	0.228987081162205	0.206491960464504	0.125449938520296	0.252883498532637
YDR083W	0.0247690962380753	0.0462832997630464	8	1.24240135915748	0.357774653244987	0.492439735527138	0.312822106138209	0.442675002868038	0.513860460762268	0.478417183175735	0.54054059841087
YDR084C	0.486824830354199	0.0370914668008756	14	2.04656725832012	0.26371769788355	0.28885928018262	0.184326378133018	0.229240223462989	0.210810430398515	0.230298627643356	0.242310818189849
YDR085C	2.01216667472771	0.0413700110625494	8	8.28487894530027	0.489778248553372	0.038070472127524	0.059087556085101	0.1100967382639	0.0869729284048713	0.127774197747649	0.112497532788463
YDR086C	0.0179055890617748	0.0331246899850849	53	1.10476519865531	0.900122437485964	1.6099433086486	1.18226659630797	1.10584144047228	1.09470766829005	1.4095187868723	1.31656150966143
YDR087C	0.251818558813456	0.0591528057495905	44	1.52769889414102	0.393908412643401	0.885895495905292	0.869133612201709	0.662819835501206	1.09209963199306	0.88104417015511	0.893892010269823
YDR088C	0.0111749679965323	0.139869470954332	39	1.03685213720529	0.462300937064009	0.298241490137938	0.296984531202409	0.339410212814463	0.374179481394941	0.264092876862573	0.321151319186528
YDR089W	0.223698322558645	0.109304079012538	5	1.49573408992848	0.533004419134425	0.212732807452303	0.819710839521202	0.518661994913568	0.555620748833739	0.487518259675604	0.306819637846027
YDR090C	0.114577168236166	0.0997648822927523	57	1.17963585279326	0.52750066727502	0.239322529145805	0.347781441116123	0.231609920250195	0.483828733468083	0.273975956964998	0.346960088595618
YDR091C	0.177452779708865	0.0407390298691653	35	1.44969120340039	0.414828026922249	0.685483100411743	0.616363022388494	0.622239635258969	0.833378145719512	0.698348839138858	0.455739339484612
YDR092W	0.241469736317582	0.0514430472389959	47	1.68848681671625	0.663722307086929	0.554974976698698	0.871014007277968	0.613254114076853	0.526321166594558	0.692863762098226	0.46466258117303
YDR093W	0.298970388237122	0.0925392141085671	22	1.44738934659327	0.40111153498604	0.657812052154615	0.416625379798746	0.476403702708907	0.55521750310404	0.290759407013653	0.4989076265737
YDR096W	0.29026342904143	0.103703763184935	42	1.19444855420442	0.196251338619543	0.188356763875496	0.206435495388903	0.187676875246186	0.170592766874037	0.157127927263222	0.21823922372595
YDR097C	1.05175158956419	0.0803602373139183	35	7.54207414120218	0.0795063921270977	0.926129991438109	0.307855596748779	0.173142709420711	0.0929263971999542	0.122596811720293	0.492456978782049
YDR098C	0.299033770150698	0.0307357193205632	21	1.71161930854679	0.629246284078873	0.467446901254422	0.53371311578031	0.394766424635569	0.378894536691102	0.499764998409043	0.457264580635012
YDR099W	0.599712336851162	0.0285602078896259	24	2.25901379907452	1.0206105672178	0.42902617014224	1.15662685740098	0.880143549240072	0.567935216273364	0.714243249604746	0.52868053035511
YDR100W	0.130651821059576	0.0552815604035869	24	1.04987251534549	0.500368681409199	0.124198353671034	0.242753350018593	0.197719352174555	0.173019596678627	0.246486884691156	0.196460843153648
YDR101C	0.109139863679309	0.0526817621891649	46	1.49233094095336	0.499360151530353	1.00045738433792	0.532069832865554	0.814656071587114	1.14652178533438	0.865343415777399	1.0323124422743
YDR103W	0.0897658400081047	0.101920556842596	46	1.07341596392183	0.287532213374036	0.205688591746896	0.230769461659249	0.229307127161414	0.241736511801082	0.261178205710131	0.221948351973391
YDR104C	0.120698416209161	0.117773549133984	30	1.10555208571263	0.201048687670849	0.139778991843854	0.184325977595253	0.0959055748578446	0.162679188495671	0.141450255065512	0.0929864484393288
YDR105C	0.0898604241802525	0.0880654466100124	39	1.06383482583136	0.398075976357702	0.31184888105715	0.364367684242498	0.190551665522625	0.544890342015198	0.167117476448686	0.394835898191364
YDR106W	0.322574274679007	0.114268835019831	42	2.20047023599366	0.0437734109083832	0.0569225906371847	0.0893264432829364	0.056085050369771	0.0495801923667388	0.0487977063134742	0.0325482630540939
YDR107C	0.131805438277821	0.0654676356089028	49	1.81279558293917	0.0226553464399347	0.048868633656889	0.063816296543351	0.0421987315295247	0.0697179240686782	0.0380371706074218	0.0336216885339417
YDR108W	0.131351775938719	0.113684553375277	45	1.21643287779123	0.214334988728483	0.174128374873389	0.245155813262481	0.193913234433441	0.290435711547745	0.258106311835848	0.195294605395913
YDR109C	0.0912750934601374	0.132818589301858	30	1.20069882426495	0.110113063900965	0.184819295970727	0.139816372874188	0.0983582067397615	0.131630537512167	0.121886859303326	0.123968665315628
YDR110W	0.233868540488563	0.0956485394409885	27	1.23037203161901	0.277624554797366	0.434455967923491	0.18516232160721	0.276011751229075	0.277366020028326	0.274884218972655	0.290646064157452
YDR111C	0.982210822670504	0.0686276241537776	56	2.39932675220448	0.399408057812345	0.190828494950705	0.255689501075501	0.200110371525516	0.210627994083549	0.352228242816028	0.265180592640855
YDR113C	0.381481872236699	0.185479652458637	43	1.06616155080605	0.208126122879847	0.942499705192001	0.795470081805545	0.53187806852683	0.217910160704837	0.0836059770449529	0.229759023249588
YDR115W	0.269268861359096	0.0782911463238874	36	1.41008720153165	0.679776989414892	1.20681993606473	0.895164626845923	0.545000473514585	0.648257537210296	0.760672919328493	0.597304989351107
YDR116C	0.297221023651421	0.138288800232192	13	1.22087428564671	0.898699690964703	0.620453829109248	0.5737257230763	0.462113812311674	0.517629463746057	0.595827100585274	0.549680148681398
YDR117C	0.20532912820694	0.0653954912380682	49	1.27366893080083	0.400540206726775	0.417036798289665	0.573904705587027	0.455268406046474	0.494171922337162	0.453033342718675	0.406274103710781
YDR118W	2.56231563796106	0.0870534128261299	22	1.66510179787987	0.113571674560023	0.176452136889616	0.133307601106649	0.100058354667866	0.0862292008317529	0.0938937521674714	0.0938643723793238
YDR119W	0.322898455493931	0.0621102920906134	10	1.78555139749594	0.390986435247626	0.502525408918462	0.310529263692713	0.283978853997555	0.490677863509662	0.428902272965646	0.509725880800088
YDR120C	0.416715985400082	0.0391955190859763	45	2.61090419869998	0.339297353342823	0.82017723237338	0.577716302175282	0.748241580523209	0.747056491049036	0.79322157384936	0.698923156208591
YDR121W	0.0567851873480203	0.084216784872074	10	1.07261017600227	0.61689831097304	0.799454064215134	0.770900071444278	0.672634073046019	0.69800155631038	0.712067811005863	0.49429126525244
YDR122W	0.286872092620098	0.0656420019519175	16	1.21583401226603	0.436041211483157	0.182745258278414	0.119273612992437	0.148369344913178	0.13368614080502	0.141549483735889	0.18147229258314
YDR123C	0.579423277028588	0.166206493429174	33	2.68551661554621	0.113294731776759	0.253055705620079	0.230842803289559	0.3105571011178	0.216290108156287	0.135626076558018	0.126768915986119
YDR124W	0.540603861886151	0.0419579180107758	18	9.91383465334952	0.0870626889891537	0.0133502469848821	0.0148097130994672	0.0172379057473381	0.0113564855281035	0.0127728311586547	0.019084924950699
YDR125C	0.558592164181646	0.0662010068400496	20	3.24551339918677	0.0108322163786365	0.00761501352874744	0.0100928953071924	0.0100554864974152	0.00743263494453305	0.0056480519277779	0.00497746257352009
YDR126W	0.222723251042857	0.0781526281366453	54	1.31635537176476	0.128622907619349	0.0914686170247347	0.141634119770901	0.126873946426036	0.0862779965922163	0.0975348932260201	0.0557117466815992
YDR127W	0.017220209475421	0.0507935534748121	19	1.13855554010009	0.867271138451247	0.629853347100374	0.602799163995367	0.548228851130598	0.495120805061016	0.704417186874902	0.608577815281641
YDR128W	0.0768119630482422	0.0600221756510994	5	1	0.467918407167323	0.136348107947441	0.55744936251784	0.207205342565879	0.440534331564592	0.280093597750744	0.337691536309885
YDR129C	0.120446999852778	0.040565800830565	29	1.37300741175965	0.7272378108751	0.383412169236551	0.404766090796957	0.427263681540451	0.30627617398729	0.44671381467446	0.343851199608578
YDR130C	1.13879620896184	0.136856839712146	54	2.15531632726711	0.213091441648488	0.1701439323232	0.262322149611605	0.303493919439582	0.269083610766062	0.244782679828152	0.141381110243619
YDR131C	0.212868062054798	0.154005407410582	29	1.2371447906551	0.306511929320142	0.223392212216609	0.304536494203685	0.193956192498451	0.25790715063654	0.255677178247683	0.172120014878745
YDR132C	0.100610030102961	0.14677469713987	32	1.21700958847949	0.55537756208976	0.345428829605633	0.421814492088532	0.338103127367098	0.320389498722296	0.338358830054896	0.415883187358089
YDR135C	0.322172117172479	0.0677826083692072	13	4.40828176323988	1.20592049644263	0.762866703936652	0.264651373190864	0.653541748103098	0.566614043328424	0.481787573577217	0.780873361233993
YDR137W	0.161710524683148	0.115029293640486	47	1.2304313579743	0.57584899010845	0.502528278865353	0.45480123287187	0.340549608530092	0.702142429124356	0.410296665706765	0.596003441363989
YDR138W	0.0642609705156332	0.0903409402674791	18	1.23647127409822	0.0665142447747712	0.0699990100932688	0.0171537924181121	0.0650745938935895	0.137760633697254	0.063988038420692	0.0755411248969327
YDR139C	0.237343843294833	0.0544231349267317	31	1.48386894025988	0.442926634983476	0.735006245729552	0.79496695292142	0.495020739097011	0.409599230571977	0.655353799908602	0.437473376835779
YDR140W	0.906757752357216	0.0574537321147587	48	2.22698896784014	0.685252236191526	0.367910015995905	0.49233365765258	0.438017466709711	0.554254916640669	0.717913118916232	0.435334895941931
YDR141C	0.0916862320132328	0.0652899967410513	1	1.3400900768543	0.286047291214791	0.212631630233998	0.175365244630214	0.235873029139544	0.2219891770587	0.209404599374936	0.244655324979239
YDR142C	0.459369700825349	0.12558042054798	43	1.20002657048923	0.433451325743924	0.30745585386755	0.444245308806303	0.365066496116236	0.343276429780683	0.410675777103465	0.306096269092032
YDR143C	0.29522891919452	0.100437341770755	24	1.47555592149563	0.117802193298203	0.160741961452513	0.169351004768764	0.169780852372817	0.120742631814047	0.148811620064991	0.178273963930182
YDR144C	0.0208823430591867	0.0519690350971589	13	1.30327271639096	0.224587515674957	0.490654155534577	0.244118526865836	0.252970339339913	0.244600895408079	0.221399588431294	0.3619890614425
YDR145W	0.0627399878912076	0.0596823476806851	34	1.07172186728785	0.308270128851204	0.315097757328118	0.172785411456264	0.341453543446387	0.180294056797635	0.209338524812566	0.523060220102015
YDR146C	0.370183027609857	0.122972186417036	8	2.05329313006301	0.0605232990468964	0.0338876400255597	0.325511909870158	0.718230364619014	0.831897091631607	0.688508691544165	0.256946582286749
YDR147W	0.391303542028736	0.116998360630772	49	1.35420329165677	0.163659950298574	0.194318882634462	0.274579134381845	0.229228595073824	0.296489170018188	0.177865080116886	0.192244618699226
YDR148C	0.182652337195039	0.0359800661740898	26	1.33373616997813	0.316970318115098	0.171384849005086	0.209218619835729	0.179645404586709	0.170695760409032	0.205649579120841	0.182325368618782
YDR150W	0.474180769533158	0.0552187037886863	28	1.28050905362476	0.187067009071862	0.186245828719443	0.358582710355672	0.264863930108571	0.220957219936024	0.185484008126618	0.163394983139359
YDR151C	0.0751450491977002	0.116002044012303	33	1.11517334781806	0.846435295168524	0.735813922902899	0.883681596738148	0.79828072139733	0.901576622532487	0.776675998148811	0.669609735876976
YDR152W	0.27043937242479	0.0566260420535943	51	1.27477655884196	0.767332557620498	0.808461104372191	0.751153780685683	0.558850998788562	1.084245093978	0.755765249664315	0.995070702659765
YDR153C	0.192146196630353	0.149767655325902	44	1.16028822023673	1.07964441054064	0.746550152619464	0.861420709936185	1.05982497382407	0.930296220259387	0.984269397960339	0.863822204407516
YDR155C	0.0419033252549008	0.017780674889357	23	1.09979588169729	2.58031880887411	0.475902803641112	1.59866742057298	2.24868279483402	0.688000064322208	1.40747038468271	0.889652981005354
YDR156W	0.0672197838626682	0.0807396341238023	29	1.23018514147985	1.12383589465672	1.88360618869291	1.44260941924473	1.19728024934393	1.890596083561	1.60054359825698	1.18053106293794
YDR158W	0.315231784563355	0.0192975405689633	52	1.05503653371582	1.2128771028636	0.388526618822149	1.02165445598557	1.03447167231172	1.24485407273688	0.849681242104034	1.09838162408132
YDR159W	0.0758618334488617	0.119083030060925	2	1.02985832607203	0.290552717288186	0.195785818819824	0.250776044290222	0.202657838068466	0.257384125922683	0.298528603303384	0.199485270447225
YDR160W	0.00979670237795371	0.102257500710351	36	1	0.124593973430718	0.0877286042653297	0.0568005760601995	0.0655018833645459	0.0815320592794281	0.0772053965815633	0.072393716202288
YDR161W	0.168790273279871	0.0423224711424946	42	1.19629752050387	0.371752620750348	0.983418976658071	0.4716558998467	0.599793409454136	0.862338636896172	0.66058416273564	0.587477865796566
YDR162C	0.948932133715993	0.108884531479079	27	1.67921359964884	0.302661039114704	0.370966004756144	0.305100374021027	0.250406641337461	0.288513358620074	0.256410026099733	0.217232507095006
YDR163W	0.487885640897716	0.0807043844760001	43	2.04895454722182	0.286523226976335	0.256050508123715	0.273194583748404	0.149500783024874	0.306905534299643	0.289568602363126	0.245501412630472
YDR164C	0.115034406826248	0.0798704346784944	26	1.0736920832747	0.451484762853094	0.242527721957166	0.242067745355632	0.171373385203772	0.331052662276569	0.289739845127704	0.302415421745188
YDR165W	0.334434256193585	0.0493492969750507	33	1.20999539795031	0.488537329473583	0.897166254549842	0.427934619682942	0.622008014973805	0.78716092951073	0.891254859927987	0.860377962937886
YDR166C	0.0800380524080104	0.12003675625289	39	1.07441484678463	0.452566499337502	0.275155890310101	0.387985855519847	0.309634656713556	0.397572634117794	0.275351663518227	0.27921556576426
YDR167W	0.206190073057962	0.0445243035813736	28	1	0.439933951508924	0.630613602583384	0.422987560209043	0.431028017428252	0.409485154702132	0.371755902541848	0.624603858240356
YDR168W	0.372356308409862	0.0706428020903658	29	1.26500400930695	0.666222691861493	0.416979349236526	0.372085233631521	0.374278884227724	0.442935913626059	0.42357339927479	0.385076657368652
YDR169C	0.222546176121472	0.116209009539518	22	1.62361706344497	0.257480525949001	0.387949096666247	0.215661301214181	0.188539314567171	0.136342020982979	0.106721071137912	0.175846122170118
YDR169C-A	0.00053590211267629	0.0697094858204937	35	1	0.00642749850506819	0.00258145719712573	0.00366690334594623	0.0122166042817674	0.00527600654799089	0.00715068496530362	0.00348404930913203
YDR170C	0.372410449921176	0.0315119402721184	20	1.76419344191846	0.355117437468366	0.455535266826713	0.49616656003745	0.42378364278537	0.475875095690388	0.401315212997111	0.346617346917564
YDR171W	0.597233043679272	0.0825971279323435	23	2.53531247774464	1.43283233074231	0.293660344302537	0.678411452153753	0.223527547400158	0.136453598603879	0.100387652986802	0.113587211097337
YDR172W	0.178614015518033	0.0343486150769766	21	1.29579980224824	0.757397900397344	0.932271052607982	0.87334403251592	0.857069513792282	0.972807775342082	0.92139469374353	0.901711767347611
YDR173C	0.213948906413856	0.118739346867218	57	1.23192963803618	0.290091157795453	0.180671125510579	0.162695788963692	0.137573717783862	0.119597340938751	0.133711771949162	0.0859012739707448
YDR174W	0.541143588346685	0.0450950827814622	19	1.45880134769721	1.10922319628821	0.438991394355105	0.642211193287768	0.708937129143593	0.849430048800472	0.95541817835299	0.86860993889731
YDR175C	0.34983919699472	0.0897124904041565	50	1.34209637197775	0.465237104805181	0.380948657526955	0.344654213020196	0.428361327338511	0.377716133928801	0.399005245455206	0.481292400495442
YDR176W	0.415524845675945	0.163764842269555	50	1.06204325684319	0.40873445898764	0.413307421452148	0.460158172723832	0.481421958981178	0.420989725493302	0.357445365133271	0.400647452084478
YDR177W	1.54667248937769	0.0337537258825591	58	2.66534256818815	1.2706279273774	0.567861359193143	0.678680206660021	0.698520927837959	0.633145088312084	0.623813090294827	1.41738554903113
YDR178W	0.453515725926609	0.0537681871426033	18	1.55623512632141	1.22605907131453	0.281686572751024	0.360216568691508	0.336807871229263	0.317037192349952	0.315398256306194	0.238987570999173
YDR179C	0.488769527977643	0.0713313288697321	43	3.3688463726656	0.0352474363496419	0.150770243186458	0.197016984081278	0.141625628249719	0.130897310085127	0.0630217179020349	0.0349498049609924
YDR179W-A	1.97061924354804	0.113906702650607	49	1.82219032247468	0.212369412116522	0.349103173283822	0.432336031926183	0.424506681481979	0.362772731477372	0.273432420950833	0.149367320232686
YDR180W	0.348565545826035	0.0962336930551074	31	3.35809691977932	0.222555062743889	0.864366583777918	0.305248019544231	0.595639406264796	0.194284517039165	0.277976503288502	0.428364641519635
YDR181C	0.248399323926299	0.112993168508494	19	1.63371770558795	0.360941441671954	0.389928498122822	0.372469107328009	0.328767851197728	0.361201535192712	0.280597036938535	0.309900092433267
YDR182W	0.198210795748577	0.0622357254368258	55	1.89333192814703	0.408160804645466	0.28885440765643	0.251275228211526	0.460947781571639	0.217771098492436	0.395258597757057	0.304616465243329
YDR182W-A	0.139320756071212	0.102757378788205	18	1.86035630207245	0.0277637848586221	0.0361906085792242	0.0188885324527517	0.0115276625126843	0.0198147561394035	0.0133877389362854	0.00709862860903652
YDR183W	0.756997756040537	0.110734601856318	33	1.85601112941206	0.364178698705739	0.713319392665735	0.485309892786296	0.305198411134144	0.361202602394413	0.303971661324388	0.332562163111549
YDR184C	0.231030595082685	0.0699652376757061	22	1.24020862313149	0.41928974541034	0.735329970188392	0.406287897148528	0.469092886828817	0.575067248537599	0.639052112556585	0.494791341517583
YDR185C	3.24305512865732	0.0583284857160262	22	4.51656528453212	0.0318671348193864	0.0290066970364259	0.0279908187941567	0.0179503721403285	0.0161627887604126	0.0302636275163683	0.0146063124422557
YDR186C	0.473482361371762	0.0845460900081093	49	1.46175210050462	0.475072973938937	0.508575949029336	0.276261564529614	0.401808190755581	0.572615109056241	0.455158209979835	0.678886132361777
YDR188W	0.03666171760413	0.0405885368646105	23	1.14583456250712	0.915303617778503	1.10158988998626	1.46699897890138	0.787460041616521	1.38660950380036	1.17608204513784	1.25732913378307
YDR189W	0.21649229647808	0.0638393193615187	51	1.24121394121505	0.49005307740224	0.616066926703037	0.434919840062961	0.526924649965797	0.442694713750639	0.486121794804264	0.507191267911386
YDR190C	0.296867595093504	0.0447836718908974	19	1.55997800527351	1.18750605287806	1.2018857334694	1.06283288201341	0.91675917556918	1.28138579234288	1.19447636816527	1.24025181069508
YDR191W	0.163340670491683	0.136376542432241	19	1.14844382723414	0.632238782987151	0.12566223958798	0.0379265041796332	0.0620916252423243	0.282576067519932	0.446435053698781	0.527763823975058
YDR192C	0.13154943099623	0.123354698883043	1	1.04867691011915	0.276451098971447	0.275600621642994	0.266612044787808	0.199932689098033	0.223352308016653	0.278265231805509	0.228757695228934
YDR194C	0.287642710311381	0.0824734578516562	34	1.10162116434918	0.868110763789837	0.847421024741247	0.899350165616966	0.769599650735162	1.12088964956521	0.834608028264531	0.939186045063206
YDR194W-A	0.077476227417117	0.0556393140260598	17	1.19008271406483	0.00698753498127764	0.00373840494512744	0.00661692553794105	0.00612306828782948	0.0056695920908307	0.00554023570518835	0.00287588106569703
YDR195W	0.536281103414937	0.0718922658410552	17	1.32102062734077	0.272127912810706	0.278633058333807	0.226804531062844	0.167961530370405	0.184039990768951	0.165599345606769	0.189585237706591
YDR196C	0.163280961339864	0.0564584177754183	16	1.19762935599332	0.347081568046572	0.162070369733048	0.308784201948588	0.201973640614222	0.296469351153313	0.210636565412606	0.273802810015393
YDR197W	0.298176776261831	0.100581250921206	28	1.16349924622627	0.172050048789577	0.158503155152953	0.145297200827727	0.144440571441494	0.159632433535206	0.256888239086065	0.254437567934602
YDR198C	0.277175340083137	0.0676225109571962	19	1.74177539465022	0.214688800574635	0.159089286037194	0.169757275703741	0.170902264909171	0.200724154304446	0.306622452662634	0.334799510518106
YDR200C	0.997395022100335	0.0719334627535579	47	4.63512270452394	0.267138437516086	0.155930368761619	0.153433611803219	0.262778475842582	0.396110890790913	0.287387212956166	0.242740424777019
YDR201W	0.561081469267287	0.081421521219062	51	1.71626994161114	0.283534520551151	0.210627980703265	0.343586246147257	0.239455696714858	0.27916389003615	0.23362267383231	0.258245593316776
YDR202C	0.100274125028853	0.0527473014660524	41	1.00183894423857	0.221409924720495	0.0752859444803296	0.209480618740488	0.117003316969184	0.197774552369734	0.180557636435155	0.186818683988055
YDR204W	0.264824544567738	0.029978891022388	16	9.8936061670158	0.203492451329444	0.0183649224903115	0.0340298850269512	0.0208013597366306	0.0260495214651147	0.115282226161022	0.0827314618607513
YDR205W	0.0899146733601124	0.0903293232498246	15	1.52492359848933	0.24775880798543	0.127372756792369	0.151924241592143	0.119441559616509	0.192445788789634	0.136523461156139	0.158877309154853
YDR206W	0.101938704838179	0.0893069555678503	51	1.22930132015849	0.302877975720454	0.417652908212942	0.342962123462564	0.289984325488568	0.449203472492464	0.354798393312151	0.338071885649864
YDR207C	0.460636962629565	0.0555440017834413	46	1.57653799134516	0.125223035577926	0.353629921346464	0.30815973654314	0.3541301135902	0.292594359185765	0.25934524057319	0.334202681828317
YDR208W	0.142423224867395	0.128865982070272	33	1.07468160331066	0.619481409341751	0.610051417630345	0.662246331749413	0.686201674826225	0.716205194235177	0.681186499115504	0.55518246755555
YDR210W	0.26425827318557	0.0778573358106977	24	1.99366090744218	1.07606860034726	0.634856795129109	1.69212353361429	0.805576330336422	0.724188064672898	0.849530996135311	0.609727643010006
YDR211W	0.293412459032099	0.064690412844564	18	1.64829913428188	0.564304480821717	0.488888634869579	0.432982965495212	0.502175311728435	0.440165391825628	0.480890016944044	0.469874956989586
YDR212W	0.0857597365006266	0.0326676888186825	18	1.03301550544779	0.687981662858991	0.53881549025771	0.552656184517928	0.844127622728428	0.567869331366194	0.719534999510136	0.643071504108372
YDR213W	0.149718304736222	0.109087005207199	19	1.29236379801461	0.129927254513054	0.205178881899503	0.204128584758629	0.129105420187927	0.131854874821553	0.177635084029689	0.197227131300293
YDR214W	0.271440406412886	0.0444400654807904	49	1.55193453226874	0.76478299817189	0.487708545693527	0.789416562516936	0.687962987571431	0.497479148337085	0.54675730533592	0.356053311333199
YDR216W	0.278968865134259	0.0726614270744031	17	1.44105609515828	0.157183288080376	0.0516636296824281	0.128682387217452	0.169157855845349	0.0975258778061271	0.137125856985097	0.0651606362221865
YDR217C	0.145932595284564	0.0810135537194564	44	1.03123729259192	0.184019071706545	0.16673011706136	0.181919389094122	0.0986793937026123	0.125586223723798	0.221222112699823	0.168127816436507
YDR218C	0.682113755113576	0.0411480881979155	14	3.70823524421043	0.00601155612237839	0.00385916828932188	0.00524479302047381	0.00317909033896749	0.00261528598817371	0.00226704747420525	0.00238610003219027
YDR219C	0.232186585817104	0.183203779504686	46	1.35831997207215	0.323501221590173	0.292881685677627	0.638241556976713	0.452671781385107	0.388894348572326	0.269102155199336	0.216479724941813
YDR221W	0.348986612621876	0.0684970526663898	59	1.49169498372765	0.102845571673351	0.0239532830767242	0.0693312614896502	0.0626237608967929	0.0674964972248691	0.0505808251099039	0.0534626797468006
YDR222W	1.76051557298784	0.126015018410441	47	2.19495613922036	0.152995725195707	0.799525990270525	0.861287624115508	0.480125731315926	0.353100210274357	0.186622021891999	0.162546069577552
YDR223W	3.30081745227769	0.0471906050740868	19	2.28062344381708	0.00714047293929048	7.10223994523472e-20	0.00700349870529692	0.0054077449713856	0.00365974963347316	0.00799460054469479	0.00351803911250901
YDR224C	1.37449828908722	0.0526301820960659	51	4.65890097629637	1.67607980259575	5.00479974262919	3.98022812524844	3.37405202799777	2.58596080199698	1.8950169649582	1.1406520902774
YDR225W	0.279213985868258	0.0718646184922252	52	1.48166215358328	1.47618002804708	8.82524636091438	6.79942948660621	3.54803258829461	3.26963840332558	1.19700701743767	1.13141481389526
YDR226W	0.0457258337522024	0.0208519046792549	19	1.27049471985268	1.32522845563403	1.12678454580115	1.94399306522124	1.53684388509898	1.53082153265082	1.5318480645572	1.26936503510212
YDR227W	0.342807944696045	0.10087641812823	50	1.4330984226307	0.281054872519882	0.241993353894022	0.380830249992807	0.393632323262864	0.359192857185865	0.297271364172519	0.193306422785799
YDR228C	0.92481706435582	0.104903104881417	60	1.25107471717963	0.609576635430668	0.407044632342297	0.403820769759625	0.473860621974929	0.391882005236729	0.512652051982856	0.436469874072782
YDR229W	1.60623353914774	0.0791060011450159	10	1.45719043786188	0.29210954545355	0.180871096096771	0.131521029032982	0.141424942815575	0.171576436831292	0.113240200829466	0.374434468538336
YDR231C	0.0429173750103833	0.0627014885336796	57	1.09054225648338	0.174512850272364	0.107248557829097	0.174419375570526	0.0981114900274704	0.117515926055229	0.138303656985417	0.0897947497805916
YDR232W	0.336795182197891	0.0495185602511041	44	1.1340187804678	0.564532091639883	0.717329047450692	0.784711428560197	0.774846761060024	0.689497901591026	0.932840871515092	0.671856298168615
YDR233C	0.176087312488678	0.0276783749601299	53	2.6938638775138	1.37021132055165	1.07405355274949	0.861016138310225	2.41195754326262	0.499041983582409	1.81190682765113	1.39847016400143
YDR234W	1.7882324829986	0.0507110485383645	48	9.90462553366618	0.43933819753313	0.233557950843667	0.368378160135284	0.19332982859673	1.07420191896068	0.547305433574161	0.544873737070402
YDR235W	0.11464509951484	0.13518428924152	15	1.14717498363677	0.468743113079785	0.415374861348332	0.455181602096765	0.313387546046889	0.390119471084382	0.348417206890563	0.390594220074777
YDR236C	0.149948658351359	0.0500774726434742	14	1.23300261314025	0.400344362467228	0.143019222476409	0.253405729897967	0.252341075809322	0.168100246733757	0.273496134549209	0.144203103192843
YDR237W	0.540257571413798	0.0816016650303676	32	1.24946659446036	0.350629667819479	0.371882080459549	0.350904042266364	0.403036766359292	0.355629482716865	0.338191837139144	0.513673608038977
YDR238C	0.184991340926686	0.0457074405464729	48	1.36804392678478	0.56937792807392	0.614790082276186	0.626937576983703	0.378641348879838	0.605799677671711	0.527266134708212	0.539404729866446
YDR239C	0.280682265514006	0.15784206846509	45	1.22877255628948	0.207301486503272	0.297306601893163	0.235696531403409	0.271777232993117	0.258336674622614	0.211475577412062	0.202840831265161
YDR240C	0.162313904184947	0.0766573418874713	47	1.21462833010826	0.190776876779561	0.104798208587303	0.169907288931877	0.126920231513838	0.213712509022344	0.204545923848984	0.13887874682553
YDR242W	0.184332516675897	0.168918752171647	18	1.39455738907557	0.609679447733413	0.32817896027456	0.362711053287223	0.214949107716085	0.223076983502972	0.214191060111809	0.241306419441857
YDR243C	0.723729511620869	0.106137514792619	50	1.39100169679136	0.15109906385633	0.152440382485617	0.132208249912874	0.20739357991221	0.278397346908232	0.166687479499924	0.246120669355584
YDR244W	0.436390826042414	0.10074979953659	6	1.70808439705539	0.405973947955983	0.241002505425351	0.165637570992745	0.141304704508645	0.259976014237765	0.215371868076056	0.244709279822302
YDR245W	0.0542316482259522	0.072936292534841	3	1.17589466300708	0.576909496950987	0.556354573015819	0.670296299893987	0.848989022252984	0.846115214576799	0.544532677786806	0.747131601133273
YDR246W	0.433509737954437	0.078949688308184	32	1.31056530793302	0.327446819530853	0.215926977852253	0.335693121990202	0.308386392389444	0.269454579604502	0.253249952709872	0.258812230094794
YDR246W-A	0.35603377958315	0.262209058452524	7	2.01889447292919	0.152466082937515	0.144410061184892	0.0677389506112639	0.0380709383202635	0.0636183629512636	0.0658067816493032	0.0729229716704229
YDR247W	0.202807575567602	0.157795863089878	26	1.17166487213366	0.156037995656389	0.164261208950933	0.210111443365436	0.1763562006681	0.0953260870628885	0.0928183030272902	0.104072464096241
YDR248C	0.617297978442187	0.0420951611679468	20	2.63871723637475	0.231280544885816	0.101905803739309	0.120332899313221	0.0854166158201402	0.0833825235667577	0.100983501818837	0.0831045841518451
YDR249C	0.118268869364228	0.105034079197248	23	1.03367707063005	0.443651226823764	0.370577265285104	0.229709773790752	0.207215952664434	0.281023969232712	0.310159066570113	0.364253815415696
YDR251W	0.031889036760627	0.113905040984928	44	1.3222513847786	0.519343500587671	0.324211582277309	0.39013001679981	0.153526819787906	0.335022988721755	0.245077923682601	0.593470114737658
YDR252W	0.699519935567573	0.134067141492627	40	2.04970687204534	0.0406021300814309	0.0891196150841582	0.136231865582168	0.109850993156984	0.147824463904047	0.0642515680679849	0.0534941685168975
YDR253C	0.479848864251372	0.16947652938477	18	1.28641100924312	0.124403566996522	0.136222994647879	0.170024586930763	0.0574324264574017	0.03816856277245	0.0685542759324448	0.143766967273975
YDR254W	0.129161869490057	0.132347565125097	33	1.14100674225558	0.125423843749361	0.16498433412106	0.275149772724736	0.118522170485149	0.107692913658931	0.106095710404138	0.101798991399522
YDR255C	0.400063746939491	0.0646533158852779	21	2.09979600940721	0.109078664885919	0.0715780474235607	0.0456212880297574	0.0375524946835801	0.0366006528671323	0.0648872515330205	0.0470451180421091
YDR256C	0.317991716462195	0.0723705129829608	10	1.95417142544769	0.0224817487027267	0.0175137080262558	0.00763081115058878	0.00875199717654214	0.0152199574846096	0.0160992477309445	0.013764311706008
YDR257C	0.0657891858021014	0.0803909408982568	11	1.05109428971599	0.406892219410671	0.276699719199948	0.230473126120593	0.135834537086859	0.336657661388984	0.324218208407903	0.331350214636626
YDR258C	0.124818396544422	0.0675842395350701	40	1.02144354637368	0.589978822727398	0.0626299483759026	0.0427079130412633	0.106183432551942	0.117747249070492	0.147190239821995	0.129863766909473
YDR259C	0.26273933795065	0.114320551063357	18	1.75803727680074	0.197548570439315	0.0715923587514553	0.14199935733048	0.0418709279078512	0.0764308647132424	0.0927650738006187	0.130461035952561
YDR260C	0.572040801394047	0.104709378234621	8	1	0.264226643446825	0.245634980233623	0.224126978626497	0.330826235970624	0.324783333076144	0.293967676937418	0.396807448380342
YDR261C	0.128403685000214	0.0429845693189327	11	1.79309343053402	0.33502319436909	0.299389734347434	0.276684910008827	0.251990351895995	0.21060907002617	0.12762580927826	0.15731175029521
YDR261C-D	0.262484449381254	0.0249574209010866	17	9.65280051870609	0.288441492870193	0.152001626642185	0.170424359547613	0.222802249544853	0.201693928490158	0.166616059634273	0.30815978900802
YDR261W-B	0.252693836859408	0.0242285691799133	17	9.74982766473961	1.48977267158017	1.32954454751888	0.462748188192308	0.827345269068576	2.04908679380787	0.602515382957143	1.42980147127958
YDR262W	0.28976182419106	0.0868192084746178	18	1.05294585257305	1.00314683162242	0.577860342705325	0.252635669960999	0.64221817749939	0.34602772417132	0.417498859867472	0.489594566431244
YDR263C	0.471234777059237	0.106867512798651	23	1.73712577181677	0.0670144826549182	0.277125830152841	0.101963078919429	0.0746232264167736	0.0493853180355893	0.0503133862724917	0.0650780294596117
YDR264C	0.0639580132364035	0.0800901284074266	19	1.24620161212492	0.441484010303694	0.333039211316018	0.440941518259021	0.34810693096968	0.461024323667234	0.380051369258166	0.459657493977597
YDR265W	0.310997298065102	0.130905654534866	6	1.22945786291622	0.454184362550258	0.319520092605024	0.358475936747823	0.313830941098934	0.344629882121074	0.332347803669276	0.329859152102397
YDR266C	0.0804117606825616	0.0803077843729388	34	1.21955898140029	0.36955898030124	0.382409983865739	0.389998709978312	0.544107114602678	0.456921030178564	0.472545751117882	0.469868252308086
YDR267C	0.833992536270684	0.125539132383948	38	1.37169172007807	0.321398540551474	0.392901679419163	0.472349392406681	0.506917820577321	0.406326000991056	0.345478814279664	0.384028562943482
YDR268W	0.0943887589574706	0.0806127581170959	48	1.08348364809919	0.231785339859752	0.156291174567174	0.225950987129425	0.238455208860969	0.146964146711177	0.193059945954447	0.171189500369865
YDR270W	0.103689765576947	0.147287288422988	38	1.31482934034833	0.328369847604506	0.408865922826543	0.445293798556383	0.383414130354872	0.514915580290005	0.347698156559546	0.356147262332429
YDR272W	0.214672202672452	0.043028329952874	22	1.11330526132764	0.691078469529951	0.282609649439868	0.473604180058888	0.491523862936131	0.424056625039561	0.434461959036783	0.405445513834041
YDR273W	0.239005796670618	0.104146022629835	33	1.19394880341931	0.0606810344485429	0.0810316150865706	0.102232002251741	0.0356140489480764	0.0725452018288538	0.0464055306856098	0.0399409388948275
YDR275W	0.650957655913807	0.0798620933834343	2	1.82265977221175	0.82930042368673	0.28945069109357	0.363089175737757	0.31183045208226	0.275498547713434	0.901398779268855	0.260825016417235
YDR276C	0.370999236935522	0.0371949664633543	58	1.21818120658196	2.7525084572212	1.02976036708758	2.36152258545449	2.13586371885836	2.26363952710574	1.88182352974174	2.07966627108014
YDR277C	0.0318710183979123	0.236165614661986	28	1.26739130775718	0.129493381108322	0.0447562429497074	0.132518363255195	0.0703467410105469	0.0792988596315884	0.0952451033503602	0.0982350018397297
YDR279W	0.838512716697668	0.0776949342511444	28	1.61959938562296	0.174976517372858	0.598192532197336	0.137912938920467	0.225149653239746	0.113110260045098	0.20409336418071	0.349401474163805
YDR280W	0.324879539859649	0.111197607861714	21	1.15418497205512	0.978223272945898	0.987249315176282	1.17580817201953	0.973254986734035	0.883145646274208	1.05182332945059	1.11018521137271
YDR281C	0.19601999323637	0.0834656046290322	38	1.18978035207457	0.15030762240468	0.416782662330186	0.224890855560846	0.176298436373303	0.140395973353526	0.360885214638864	0.313519285306109
YDR282C	0.939433762382426	0.0726270739033864	49	1.61029275730608	0.0816209409797159	0.0499155916417801	0.0613103861371484	0.0635168002116186	0.0919722708415768	0.0661287992186771	0.11876560384005
YDR283C	0.257232718360537	0.0743848978239125	42	1.10722496686677	0.209593272035011	0.161424620534984	0.159095243583562	0.201704656699584	0.141562190837463	0.172371081862704	0.13349097581018
YDR284C	0.245247881367567	0.0553362498167627	18	1.97694840805993	0.425968503546102	0.220730872076775	0.21315720555481	0.231773615487735	0.20280666433699	0.168019391073121	0.230017796515815
YDR285W	0.0146266805554571	0.0784630407880018	21	1.06863344920825	0.0909633047687241	0.0823883480272552	0.040519122183779	0.0280199491739433	0.0597260539552732	0.0578977129320107	0.056271558819603
YDR286C	0.0215033533230029	0.0745436795038329	8	1.02901818369474	0.221327544367263	0.229752515744743	0.228192523205918	0.173376819150969	0.198611968497547	0.271363802480697	0.165296192598936
YDR287W	0.15534725297135	0.0467618651222457	52	1.13238129932003	0.173571644236113	0.12695913010181	0.127622778966043	0.111327750592259	0.107666311267808	0.13613020840662	0.0927645350843644
YDR288W	0.437567444546255	0.106398060627317	44	1.30302096984257	0.315477731879644	0.253364214794869	0.20032153787587	0.258300006901103	0.264638401186261	0.304566587652163	0.310579497004386
YDR289C	0.124142518081526	0.0974522164859403	27	1.0555865750558	0.200363360511922	0.259032429690491	0.0400092131144215	0.265845964728813	0.0704790880535345	0.17173015084093	0.139929730572193
YDR291W	1.2381050721908	0.0591088615914188	8	2.37253420407947	0.22298749838818	0.147584585469456	0.145266550549035	0.142361952865846	0.156377728011295	0.132868124305869	0.134918303839632
YDR292C	0.114486119662922	0.0543938050321874	49	1.2631628647743	0.662684307453361	0.456042067365527	0.843176014955591	0.71044027130566	0.547871360492996	0.711211869642372	0.566361032031025
YDR293C	0.293761863213399	0.0747512266552122	42	1.20476669299992	0.573523828197146	0.28647997191704	0.521497832580788	0.409510479780941	0.382564922199756	0.435321066644499	0.292555751946598
YDR294C	0.238638357205092	0.052762419953419	10	1.55367218990934	0.630041468539324	0.353619955940973	0.483628560178547	0.543994986894913	0.403027898737736	0.362121348660646	0.407731363107186
YDR295C	0.328909783678125	0.0931704273992327	47	1.36883604038169	0.279584015703559	0.230649414616289	0.207097374829087	0.143099231531925	0.278236481264658	0.211308874447157	0.294240456789723
YDR296W	0.142558970774717	0.10703130639127	29	1.16045443407892	0.455626262551857	0.626848166971774	0.579633388849509	0.563348138266715	0.514713427994377	0.57103715740892	0.522909033666616
YDR297W	0.24921398726459	0.063837008379482	43	1.21302103229603	0.347395705216344	1.9508062310603	0.518133581933424	0.654934451917746	0.478276178272599	0.519149414702507	0.727864689382958
YDR298C	0.887761154802874	0.038243141595684	57	2.47964168287571	0.897610480402841	0.721027562089252	0.831811947545559	0.586165992541763	0.677340052934004	0.559792829399532	0.399216307424459
YDR299W	0.306989954689631	0.0916737704279895	44	1.4083460763522	0.670430854653463	1.14105072451302	1.04294618249554	1.05386757265306	1.26621438903063	1.03690602237899	1.01480730664778
YDR300C	0.109744965176556	0.0543323384365707	50	1.05478207045112	0.703852173443223	1.00023793291351	0.637003889656135	0.841206289577334	0.667725750570603	0.536867630988142	1.27573976253316
YDR301W	0.375528031043402	0.113141993203729	23	1.62133435840892	0.26807473117556	0.29154968448643	0.336896011423965	0.251496330400301	0.324456721621405	0.208783290041784	0.229628128695327
YDR302W	5.42094063854348	0.0510805710301899	51	4.84064887140041	0.378286120733937	0.339940368259272	0.25565176126919	0.585417554987923	0.49583099243677	0.46779324343363	0.376366049550775
YDR303C	0.166096081217978	0.0630730615826147	56	1.18905557687828	0.304921035896177	0.221626798793714	0.186972926804783	0.208939070256047	0.263210827343209	0.249390661927556	0.229955527509376
YDR304C	0.36715432456897	0.0187670429912179	16	4.2318995964784	0.595961115423314	0.368229117339104	0.26481764087407	0.351188522586388	0.275141432083485	0.320244634105222	0.364584728466389
YDR305C	0.119073994658076	0.0479281215943682	15	1.04509241477289	0.234039055012824	0.184787289794132	0.186106761472893	0.179775688774339	0.209600702349822	0.295863704300435	0.17742801134275
YDR306C	0.245775588700813	0.158757257877805	19	1.23197557278282	0.539940001190687	0.315748651854794	0.431126283314919	0.42584981824238	0.371464871190488	0.388777970023828	0.307527714240149
YDR307W	0.463057988458428	0.0841991701100527	26	2.53244150645361	0.177730768305251	0.360104289053193	0.201203084105651	0.157175277247576	0.171253776090853	0.110283814146069	0.208544089372402
YDR308C	0.25429007533045	0.0871491656185597	20	2.1925091192387	0.322470965805857	0.455802458311282	0.441416512887556	0.338916657874764	0.250908587166382	0.347999759375267	0.548261354402304
YDR309C	0.0924441334627417	0.0826661454939639	45	1.14502575581778	1.43875551487089	1.09826354924445	0.569632511863099	0.431249210783605	0.749106651793317	0.772210199478946	1.88739066549305
YDR310C	0.231590345804666	0.122945736114136	35	1.77294648429217	0.347385138642951	0.944021873997007	0.492483463854426	0.837031917601889	0.485570137518638	0.547634542030313	0.648195526615899
YDR311W	0.489197886635855	0.0909164952066293	43	1.25933593902469	0.328358785373804	0.25599977905565	0.222964851212559	0.242836155548345	0.382455737330536	0.318392953854779	0.369987924759065
YDR312W	0.108958398065469	0.0754117242697596	44	1.56720737218936	0.141278103357127	0.507773288093534	0.172655500751473	0.350667338566548	0.373753856097694	0.355867180356297	0.480105030880571
YDR313C	0.491088642937993	0.136253190531671	15	1.32775619665942	0.249970768958283	0.24396758982282	0.262113726178952	0.187618595588385	0.209323735281763	0.182456692977921	0.173773241057825
YDR314C	0.0741262818911737	0.138125865207425	60	1.24146614165525	0.0247225793198665	0.0115453394807437	0.0219415683791716	0.0170472600956325	0.0289598978055786	0.0249485242355476	0.0242955896575718
YDR315C	0.0553924636506311	0.0942891797698563	45	1.50560768692481	0.143091576490021	0.0665789997192154	0.0954911852757133	0.0753042817997774	0.083022435300704	0.0686811441401483	0.0902891764601801
YDR316W	0.210483499392504	0.0963405775019088	45	1.14974097587349	0.351908741206344	0.324906311596029	0.372264945917166	0.428711092413404	0.421233779272557	0.325351553036137	0.443124810921174
YDR316W-B	0.633618838483255	0.0273153524941518	15	6.63759632614403	3.56255774280438	3.09467814383204	2.15732179078192	3.0982842916609	2.3642434126056	2.08399429475258	2.79169391898228
YDR317W	0.0194944398056593	0.0974679967267579	3	1	0.142209311607156	0.112797155151658	0.134196709604097	0.105788857899671	0.139270270455587	0.102250331484481	0.108269339106566
YDR318W	0.875315079286434	0.0808957770269391	45	2.04808066185257	0.120635914382579	0.209682782171361	0.178181191945704	0.200951393212146	0.186375595883561	0.138221051606738	0.126825619641651
YDR319C	0.408521298983253	0.107130794018172	7	1.22895379272029	0.604841507263868	0.361962721800196	0.367663694227351	0.37355881956678	0.271090497279805	0.375891281404033	0.374751041336946
YDR320C	0.0684260422178387	0.0567786732265005	49	1.12046836891146	0.291519074388486	0.106516609177893	0.215034109432992	0.196041820900792	0.205651481062388	0.277498218977258	0.173729764115119
YDR320C-A	0.352522971477692	0.119799975365769	45	1.07859019586853	0.73738839292121	1.0625218318494	1.05270774688012	0.919513848945159	0.732102205086336	1.00152634039882	0.568932088517012
YDR321W	0.334679526514679	0.0190027565841185	59	1.58365035444089	0.666188998649583	1.13899593831331	0.585436930252055	0.918193780297564	0.687054985698457	0.987250712507019	0.792055809714767
YDR322C-A	0.190699255303112	0.0476287859362366	36	1.31062567752594	1.09061902105251	0.795543644493481	0.908033069464716	0.797937914237434	0.872255186009382	0.879532216106738	0.621234507181478
YDR322W	0.104852462804941	0.0691506803063616	55	1.30070921965214	0.322686429378149	0.314553358480308	0.299114706846787	0.294937948533539	0.23878203183915	0.486179395317347	0.320964824705258
YDR323C	0.13341463585052	0.132778570094571	30	1.21683805309662	0.19328819285629	0.126453263692656	0.264935740175346	0.166877913137278	0.198112782024134	0.137227530240773	0.148516658859566
YDR324C	0.338676931961948	0.104938890122169	21	1.65361782761709	0.314327821611478	0.670454648291945	0.450321516363342	0.535192098105224	0.635821090231784	0.622741292745135	0.664487246306317
YDR325W	0.333609801408676	0.0985678515161178	50	1.77269292520736	0.243151457266387	0.185726673912749	0.242167390119438	0.306459073081707	0.257646048484527	0.158947914134171	0.15895569550072
YDR326C	0.216241701131059	0.120095256007857	31	1.57974910827903	0.188438124961618	0.350161557935885	0.339722433228139	0.231566254748463	0.315371729446738	0.152113958994285	0.224050732817639
YDR328C	0.491029080840179	0.0403801488956424	22	2.26230489076536	0.580411894881912	0.376217003453915	0.659361057449396	0.339291439416265	0.339862342171238	0.498282315208642	0.342235032175257
YDR329C	0.0532221291628012	0.119358377488744	10	1.18303820743452	0.348417650281228	0.172655910682389	0.224935353414782	0.213618455345147	0.203167818411148	0.195840663081631	0.260515905317623
YDR330W	0.0817901587194383	0.0890857798121913	16	1.27541758593827	0.297357938291534	0.0720292816894994	0.128243963731227	0.135555157165124	0.123719683940516	0.123780982915794	0.125943698872761
YDR331W	0.564641479215845	0.0574453678576231	6	1.88048016193174	0.445809965034383	0.355692164301077	0.345106589974248	0.203140556799159	0.243477802229764	0.229848713994164	0.383884957107791
YDR332W	0.0215441468181017	0.0936725063443405	5	1.19754486218147	0.203832988425599	0.168321543729341	0.188331367847683	0.165202619650901	0.21187250247473	0.151701136606933	0.176896179249036
YDR333C	0.275179396819399	0.0803051269826957	50	1.96309822656137	0.357529945067126	0.331332553431272	0.232901345339849	0.370084523346786	0.417104820806411	0.414701384347082	0.326857691818201
YDR334W	0.410096915388523	0.109404245203566	48	1.13465292176081	0.29773806835415	0.284386889235769	0.145364297708857	0.302959402858154	0.272945987054747	0.2640056563817	0.206303337663804
YDR335W	0.0882646923396222	0.0768646629808848	51	1.32128663819868	0.685826746900017	0.392532382232463	0.365319414381765	0.505741292237082	0.358100791071822	0.440086815222433	0.40224840243386
YDR336W	0.0889453457682281	0.104742509765345	17	1.11896727575146	0.248379100971467	0.280831944116151	0.190408068680366	0.291744332365289	0.136460081702838	0.281404087190904	0.20105390540317
YDR337W	0.175705233434682	0.0983297461798022	26	1.10468830814957	0.321449728839008	0.295423743263157	0.292895598639809	0.327540765036394	0.290256724417279	0.357470349570821	0.369284692090045
YDR338C	0.0779631378065928	0.109131706700951	45	1.05335922791768	0.189921705301686	0.139680232993069	0.147348192538395	0.167751468413799	0.158045575702664	0.15887712095753	0.17145772929374
YDR339C	0.282026059587281	0.0737108685314053	57	1.1244155655203	0.89819487628838	1.23361088890185	1.09857888114364	1.18343188001423	0.814789994711879	1.51715797032533	0.887550168376448
YDR341C	0.217279738700801	0.026694285429987	18	1.69731838290551	1.4755440758199	0.679183556676747	2.22564065524381	3.02772363876625	0.270219232780811	1.38037310804669	1.25268488558678
YDR342C	0.546197554329874	0.110664096575734	30	1.7384338206672	0.712733053882163	0.0603228808871499	0.0960429216975958	0.105768553139704	0.114308714301401	0.0872180058846623	0.0898304785259708
YDR345C	0.413186291464212	0.0353873152798106	9	7.87643786576929	1.56943382145462	0.739728182944509	1.0974318194712	1.57183075678413	1.00457785316561	1.06660593818949	1.42583826525217
YDR346C	0.4669033184795	0.0358367944967305	51	2.08585620752917	0.317717602029406	0.402570977469819	0.413861956624502	0.479315102761253	0.446175602833079	0.443004765838503	0.403593850663809
YDR347W	0.308277957910227	0.0794467768133448	21	1.23410749027463	0.591925045822465	0.452381345321502	0.652357603762988	0.455163300119409	0.515313972882701	0.581460107067993	0.604850671943482
YDR348C	0.203276377325847	0.0767765710303932	43	1.44076908136376	0.399339003290954	0.319619528002427	0.457026584765212	0.143986666477857	0.502077788887499	0.344670061653731	0.370476055055586
YDR349C	0.117873740257019	0.0775835552318693	8	1.4929898931694	0.764507748357309	0.398919119241583	0.469868287039655	0.587678364177597	0.438271137541109	0.492838287490803	0.568224946562665
YDR350C	0.419247625115724	0.152544948481308	26	1.60539228014666	0.343883842566077	0.211407609360749	0.358888996281558	0.208099280689152	0.216235321441077	0.17789750240656	0.131970940996123
YDR351W	0.713973741867283	0.118170441744195	58	1.57707621012197	0.453083486834202	0.239909688143772	0.24816201347918	0.291173208966316	0.273599222015695	0.353859103691167	0.301796096619395
YDR352W	0.209121645751088	0.0631524064004073	39	1.31648469162797	0.182170391518868	0.263509260503226	0.307261025153061	0.226055873221128	0.224978007201248	0.238391064222418	0.182912590271428
YDR353W	0.341133901889429	0.0407293587127654	3	1.09940329460435	1.76061428721775	1.20224463445742	1.18460800697907	1.80091792381053	1.48259410122388	1.79599447053596	1.94082928659116
YDR354W	0.0777224230555902	0.0661712397335176	19	1.24995325191103	0.611506024645533	0.503116723284735	0.557143047690918	0.461961647750367	0.375271525485507	0.514367563944297	0.731138470972484
YDR356W	0.692073198195934	0.095964319908477	54	2.36169320235404	0.156145760834323	0.204904454027344	0.171736915636777	0.140048452231288	0.0756763242331118	0.0726226612420409	0.113129135503666
YDR357C	0.0867249165418693	0.0447505114285385	25	1.51712538309168	0.179694165866846	0.119407045173978	0.115436999187949	0.105036202884705	0.113971022948691	0.199942149638893	0.149240825065328
YDR358W	0.485449958062798	0.0817631155069708	16	1.38437620759153	0.417197830956492	0.0976317848496106	0.0764515847818826	0.122750167470205	0.0926621846724177	0.11169182612001	0.154434811049594
YDR359C	0.0718323911659411	0.0566454966902478	41	1.16794186641047	0.130096591457986	0.0201376908155166	0.123765894634679	0.133912665422915	0.15189963801418	0.127559600546247	0.0736875978232239
YDR361C	0.25507637365055	0.0495177874214699	46	1.26244337985553	0.365442487896215	0.682133048967965	0.496571546220422	0.452991023232657	0.714954567032292	0.50708750343501	0.670877511964163
YDR362C	0.085753930084544	0.0748132778223819	39	1.31355322140828	0.129548165938131	0.28792864532926	0.212081929547195	0.156375455662125	0.252336844641736	0.191303031079873	0.17400388151517
YDR363W	0.345555436532264	0.109945991056446	55	1.07824338918661	0.136567508460891	0.10409054425393	0.0830210613889173	0.136220757657419	0.107880217755454	0.172078618962847	0.127267639719573
YDR363W-A	0.198558344100849	0.0763437162671731	21	2.38899221640987	1.22811075041246	0.597734890097184	0.730810651430868	0.428784803153563	0.549036360471017	0.653538425188285	0.418972835604422
YDR364C	0.0609612054626689	0.0743879990736754	30	1.10812016129769	0.241272886365	0.351404035103996	0.269962865910113	0.331330755179672	0.271843879421795	0.212326500196949	0.306392199871949
YDR365C	0.998596639699362	0.112736961954448	48	8.63004386031793	0.38426625821826	0.227155427177066	0.230755034144996	0.440366021183346	1.38032767303695	0.459474785857205	0.61138240946793
YDR366C	0.0643596285513217	0.0401125371042618	60	1.03418134880795	0.0387290603452126	0.0171561594583017	0.0566871456998606	0.0644322850644221	0.0523358071227898	0.046450882263986	0.0336830903810702
YDR367W	0.240986060411441	0.0281321914826493	49	1.87070279538233	0.20610366126994	0.276496633115625	0.409810449302	0.254039053404053	0.407095112634844	0.327139935184187	0.305741959316225
YDR368W	1.13724512181205	0.0325492911335792	25	1.69444097981686	1.07314163019649	0.305631624820064	0.452452419282237	0.327014552869079	0.358811507501324	0.2608355019804	0.376691734819831
YDR369C	0.936313070624764	0.081005412985448	54	1.34157406788465	0.131054406473307	0.0547839345272354	0.0647798315411421	0.0506984067624695	0.111516168862064	0.0805456688057574	0.0846524701378795
YDR370C	0.249379942599919	0.109898536375556	44	1.0737882455258	0.511477213906228	0.473691652711316	0.584280229575713	0.330654951987571	0.609171806141515	0.405703669470378	0.480084092798414
YDR371W	0.287947202284508	0.085205861879718	29	1.51271195412131	0.155097647571205	0.17134750897948	0.155344303090971	0.116179912578746	0.125855792307081	0.1377985635181	0.115082439216499
YDR372C	0.118453587085086	0.0594856279783975	58	1.30981032870229	0.410575256300765	0.259269374731936	0.199188587731959	0.335215404940207	0.224171588746519	0.25633651438195	0.25870944984262
YDR373W	0.697409627122396	0.0504539483863362	22	2.03516243280102	0.901041897925357	0.124663235848859	1.38146737996424	0.570086732726771	0.492897257752207	0.559653699257379	0.404601105641385
YDR374C	0.38087310153816	0.033786882188919	18	1.36158126750955	0.00558714773713427	0.00214873051515656	0.00863953585662686	0.00776339633157869	0.00308598592745383	0.00408720907707146	0.00261831892114467
YDR375C	0.115963490785809	0.122761219860881	33	1.32489989450819	0.251084670935606	0.35094672305766	0.264338529103837	0.341569317078849	0.248378060967687	0.328891150118778	0.311723789764648
YDR376W	0.413452077713256	0.0649367001245167	36	1.49785798092055	0.120362832312234	0.105419327778035	0.0716352450087554	0.119601595609157	0.118903517896406	0.106247115035495	0.136134518134122
YDR377W	0.0439911372835642	0.0346526368792432	23	1.04326120302662	0.728001965251425	0.28307763486559	0.485407985984369	0.475375774390247	0.393918619671747	0.614270761533046	0.60794152187927
YDR378C	0.103642180141444	0.0418310990794757	32	1.35660642242235	0.656133781527314	0.846241415814309	0.653124894468471	0.567025612946237	0.718334063662982	0.837544032727307	0.530398054199144
YDR379C-A	0.71250294831333	0.0895684956965707	14	1.57763979287727	0.81434805659996	0.162100808642132	0.096122021369321	0.0672081208744057	0.0472594096882798	0.109019724250757	0.0857536879917903
YDR379W	0.290778992181461	0.133025429324587	29	1.39415576870081	0.550612499528586	0.297269457127547	0.252869315740818	0.365082690475677	0.34599433357533	0.367031364333797	0.360952190133905
YDR380W	0.515615435009334	0.0689512371443972	23	2.61023536955799	0.674593926926944	0.203106329141839	0.0492246189909489	0.0374092674541342	0.034443015273566	0.0567398841568211	0.0478479275730733
YDR381C-A	0.239328339689903	0.110078540271957	47	1.87242290364953	0.286220461994293	0.214888898737321	0.248461382946778	0.222303261324233	0.180131222788714	0.366991725190065	0.132336251836466
YDR381W	0.925779934887468	0.0511254756876449	58	1.23940190529769	1.33065989003185	0.543264281947196	0.856729394625203	1.29309189877729	1.11442396028654	1.37470744819577	2.01077259449222
YDR382W	0.0367485815572346	0.0301584149396646	17	1.06631891944579	2.37353897397024	1.12231447272872	2.72855462420325	3.04527249349142	2.35037824895016	2.03999706018044	2.11825396960684
YDR383C	0.102927500606877	0.155056177737709	10	1.16969418033214	0.345524997851531	0.283484409280951	0.151231753052586	0.129460426645699	0.0771446990271746	0.084754857433126	0.174833623232915
YDR384C	0.154928808450303	0.0479882670685911	41	1.34548142306787	0.963676521834174	1.5300349603458	1.22775236988047	0.916734737855593	1.87316500913704	1.05656014828992	1.42083843799562
YDR385W	0.0604757682988906	0.0194035296588837	9	1.13869029672878	1.82019900556128	1.66524293712443	2.51950047312023	2.02645982560704	2.02418544430362	2.68217006344941	1.65920489019102
YDR386W	2.00313945873256	0.0874128894141495	8	2.70920319607288	0.167080179629949	0.0966652536163518	0.0926198573037929	0.0770796447869782	0.0542909659702799	0.0404280767185893	8.81244539463438e-56
YDR387C	1.12245279011099	0.0695846456306312	7	1.54358716121054	0.215019222177394	0.0774361925536758	0.109085409332231	0.0921690136295525	0.151551611708306	0.153388393831414	0.123760347250551
YDR388W	0.998556397351069	0.0295200524696198	21	2.64316276631164	0.400073181174407	0.271699299565631	0.373842421296867	0.190003152489954	0.200435771579615	0.230115397760688	0.267214232209505
YDR389W	0.160912901115009	0.155949571462874	29	1.48143673060086	0.634710691476537	0.840474418110311	0.367718844246019	0.686778178505388	0.545379978199478	0.461244089303413	0.43333889619864
YDR390C	1.18014579348469	0.100041415097114	59	6.1047153092553	1.08901746833482	0.29095376967033	0.395980322475856	0.110069377865126	1.07648006822174	0.415499984713755	0.658098231834952
YDR391C	0.383724676805335	0.0883608052706838	25	1.39054776271525	1.02038705601877	0.24435588918296	0.479799932829171	0.279220879867089	0.323779652197964	0.272510962840321	0.245006570931662
YDR392W	0.433077913536679	0.0582903408859303	12	1.21522480105936	0.187272395006783	0.131800104891258	0.161301032753855	0.155751442755265	0.155097186020848	0.134359637517813	0.221501081463467
YDR393W	0.149994056880957	0.232195555166554	41	1.61004824113143	0.171734858115741	0.286756187829998	0.236941300675501	0.24772515887024	0.271743703244323	0.165106607539731	0.258199368190802
YDR394W	0.263283511468415	0.0667795660674608	11	1.15479919948488	1.67959399925826	0.776034288512904	0.907925612444961	1.21953633131958	0.916354284188781	0.90892408118545	0.956575991393702
YDR395W	0.224165629995326	0.0649110930514224	21	1.2807181129179	0.482467515390813	0.619797997866758	0.541473268649511	0.592464653568031	0.519385668181218	0.601521894049583	0.584405878022051
YDR397C	0.189142400777961	0.0664513401091804	39	1.45573198647115	1.00892481447971	1.21982299825625	0.921269086375656	1.01007187429799	0.968846396049284	1.19202161804157	1.03903756773312
YDR398W	0.0440856903648879	0.0544669271386901	47	1.08253290207692	0.889558768588869	0.560200299323246	0.827023381828193	0.649421936199613	1.28040411223201	0.998950890923258	0.934131556179093
YDR399W	0.28057960094548	0.0436416607541796	22	2.22830791528017	0.889386867268148	1.81688815917611	1.04649592768249	1.41083809138446	1.1628429120926	1.39718470291824	0.964542534524917
YDR400W	1.58960400374879	0.0456581918285465	42	2.28379328948046	0.243510840676963	0.575963786813238	0.248173475651069	0.173316485964224	0.204173302839564	0.172128163337516	0.255877371844776
YDR402C	0.979840495274562	0.0624718125960687	17	8.3630813559928	0.00721429236019951	0.00877259699505588	0.00957160470730816	0.00272582985964935	0.00343976048670643	0.00271690522157122	0.00282795963435679
YDR403W	0.30871952511437	0.0460926573843468	48	1.53829182659248	0.0226619471177076	0.0226230199824077	0.0186228214750862	0.0160648289149097	0.00777615563856076	0.0155686380805536	0.0134925235582383
YDR404C	0.134620066744387	0.0821843472197394	26	1.16630452677396	0.905397348395582	0.758409210974265	1.3569605253865	0.871156293185559	0.912202729113839	1.00166385946251	0.768061599712915
YDR405W	0.168401737102527	0.100717407116166	37	1.06756616534546	0.392783610489183	0.21266695596946	0.331302976836935	0.304689100413449	0.296701952531602	0.293807974290438	0.252373190274048
YDR406W	0.173836359626847	0.0708837305764328	44	1.2882562554658	0.195859274242536	0.0829391262978568	0.10162131643514	0.112513148166255	0.0479932181108189	0.101294446144433	0.0861941300659722
YDR407C	0.411083770618308	0.0806385262352874	44	1.23618241543317	0.31625956873289	0.358771369422412	0.19992155506281	0.241085203511548	0.261589794257599	0.287850296330803	0.300227373010459
YDR408C	0.883228766843335	0.0364154087855214	13	4.31715771091246	1.00654620761907	0.491115515508414	0.714500517528011	0.756692330321833	0.820692107620133	0.899709377520303	0.655189852551744
YDR409W	0.061695091508529	0.1735754523634	28	1.16675750724732	0.222282996521416	0.145464541132237	0.127407055329487	0.165137422277437	0.160449038022493	0.146189413401287	0.157111464440645
YDR410C	0.138328604285388	0.0491214110478225	52	1.12526503697832	0.355023657575406	0.176554274475406	0.156088248568665	0.204702094065643	0.184111982273053	0.227972036703319	0.28882055565066
YDR411C	0.668152621608569	0.0665427680189135	9	1.68123745194072	0.252348338715768	0.128556688531691	0.177300159297996	0.158544624785409	0.217590916971729	0.156035022070208	0.160719511422802
YDR412W	0.338063362789385	0.0536934536310793	35	1.17424959090672	0.243426896364538	0.446118877564899	0.309936359797659	0.391069409162314	0.376816054861238	0.487814252449858	0.391767363203873
YDR414C	0.25810102100573	0.0784101988148415	40	1.3443216017011	0.257596493847411	0.272734573676824	0.251582126473482	0.189512979383107	0.283822334060514	0.198841909931412	0.225456357783744
YDR415C	0.249740716430423	0.0753707817480704	14	2.00113020525536	0.264832792991242	0.136803076010017	0.134655117834782	0.190763230870528	0.14596796699632	0.147860169728126	0.226638139755128
YDR416W	0.591673964483162	0.13032030739297	60	1.51931029255329	0.152354332332052	0.152025665234843	0.112121747148879	0.133936602356815	0.14573320098386	0.174638326182275	0.170091855468456
YDR418W	0.115856960864051	0.0200067743692766	46	1.1697707040852	1.65069221948961	1.65708211939885	1.62527747878942	2.81763337070806	1.41118857598408	1.5896506977974	2.39519405737576
YDR419W	0.135044496080817	0.103257433254376	48	1.24165225148225	0.189608148836248	0.132088940836466	0.159137876664311	0.179928013004638	0.183667309004335	0.133494346314063	0.130703182884182
YDR420W	0.349809390369009	0.0859974089945785	8	1.49332049722118	0.620530437375503	0.374355731794051	0.345054802182542	0.359177274453451	0.572599570692363	0.340598290150125	0.498262105160991
YDR421W	0.164175335829504	0.103851202942816	22	1.18640725121165	0.20602358694944	0.0452671641595944	0.190159104612651	0.165516618827516	0.160553180611071	0.142881278623463	0.145235927893653
YDR422C	0.49123482424825	0.0765877981907278	14	1.45729661285876	0.299454363020664	0.313101104246497	0.2250016765477	0.266910354712202	0.263592891264136	0.279614626730766	0.294280664177154
YDR423C	0.727776675042056	0.112240051930186	21	1.2826522680419	0.572439748249784	0.450421787975381	0.500060875754801	0.473744340530817	0.402948390719874	0.398913406281128	0.285786362458595
YDR424C	0.465807371876638	0.0263873427126462	23	2.66031190449292	0.13789275846377	0.186105590028855	0.141012169344714	0.126534875581901	0.105045864076785	0.162210254368368	0.139206881367015
YDR425W	0.406962149081274	0.129067188862324	24	1.39634976486783	0.214762755522458	0.0767642528353136	0.157857221180136	0.104667051423669	0.0721372711445917	0.0954744026982732	0.104778426865078
YDR427W	0.0468393541946392	0.0432040464452734	29	1.06808644283923	0.912109546838625	0.520457845096965	0.57398873125602	1.08754147599995	0.616655680014034	0.632269376251611	1.03457027002073
YDR428C	0.960098300553049	0.0513451269119088	18	3.83422574931231	0.253479530539554	0.241519361505496	0.210110971183105	0.170869798942033	0.293463962957389	0.271312460481037	0.270540800344809
YDR429C	2.9622882897141	0.0248917262191679	57	8.67839085749352	1.47047800299731	0.310416639320332	0.618291188611337	0.999707414179364	0.976202327056716	3.17469700432083	0.407339011705561
YDR430C	0.48847934989278	0.0997249198872048	58	1.42377358881111	0.249319090931025	0.193033939670589	0.127333583895292	0.185430448676556	0.218378560476638	0.199894429757685	0.211566301935731
YDR432W	0.272912417901356	0.0325224163412435	23	1.80093920716214	0.87825049310183	0.860159090988582	1.62234163673728	1.05071462749965	1.32686561759647	1.38188390594042	1.1010169073979
YDR434W	0.359539612382668	0.057884094450265	7	2.85502334174009	0.578207121884291	0.387486776312167	0.221389665700582	0.517119445239174	0.265855661788302	0.339619026827462	0.411942505179518
YDR435C	1.57027934178514	0.0510063830647769	23	2.23747706139213	0.441095717091088	0.228172250426982	0.196712157190363	0.150980840819031	0.184688585580846	0.230964161514775	0.226113328375695
YDR436W	0.0130881044012683	0.103608562260212	27	1	0.209119102986582	0.12531640800832	0.0752630626345005	0.100995688610877	0.092841760215243	0.114003003187309	0.0984297066506232
YDR437W	0.2365598903015	0.463902875199762	31	2.26520213394438	0.0537878795825052	0.0873620472131682	0.147206199477775	0.127871379042529	0.112891456415549	0.0817125030976594	0.0649185354958239
YDR438W	0.137983955209379	0.147138250140076	34	1.18335819042475	0.195004318946208	0.170376686720039	0.119810553311153	0.161279331128139	0.125932434994952	0.12908659187461	0.120772762960851
YDR439W	0.223496528686592	0.0865648461370636	45	1.40725885561769	0.221956939837643	0.241279551140988	0.21477146045471	0.220170422187584	0.378014229637771	0.241158098907633	0.251898829186059
YDR440W	0.30934045855958	0.0819785722950476	27	1.56290800270994	0.23307611678845	0.789854708350909	0.25365061264169	0.239383971250201	0.0998973605216147	0.316607665972721	0.4351764855485
YDR441C	0.277781829331709	0.0565332464272592	28	1.5434454875483	0.290776956425228	0.616246305727109	0.301921027824015	0.263836635250201	0.44304856883445	0.440106665880893	0.431596489326847
YDR443C	0.663542458267964	0.0696218379703912	43	1.72298365158982	0.111777892902353	0.0545635340344365	0.0978917384110083	0.0801557769507968	0.105471810811459	0.0881775757718886	0.0757206353756223
YDR444W	0.578508362471359	0.135733836019846	51	1.52921744390003	0.270911715568578	0.347713457700707	0.450827267154963	0.383937071998066	0.359810911431183	0.41351773203026	0.234265068359494
YDR446W	0.150342159141744	0.0478094058695436	25	1.79865035237337	0.00463232131523516	0.00391483106136451	0.00880232818383983	0.00680396102593204	0.00413355640972887	0.0044065240474854	0.00221346779273779
YDR447C	0.0334130080126966	0.0210203906165851	16	1.25926447538116	1.77420748824934	1.58156280566917	1.42838357080808	2.12151006696867	2.04228046316002	2.00994277788042	1.97479604456035
YDR448W	0.040647453823162	0.143722746888989	39	1.46008909081381	0.517818412597988	0.507114595013861	0.768686465298321	0.482997081985509	0.644600296481766	0.368466261492741	0.428776888995763
YDR449C	0.0555907783954224	0.0638605661921463	26	1.08331978169148	0.371373286146606	0.637289197237771	0.46394663756247	0.595148536823	0.50034323786364	0.530388736202883	0.465018802391225
YDR450W	1.39427717861211	0.0156407959744158	60	2.17366026786609	2.4873873488698	1.04253903729704	1.47341715632145	1.75597418698209	1.57478198761373	1.91536006330661	2.83725368968815
YDR451C	0.389901513405113	0.179432546312551	50	1.52735069707802	0.537549272412759	0.470921310004652	0.942062605181735	1.29254477821613	0.763884825044454	0.281788850972922	0.313476407463251
YDR452W	0.486811665091765	0.0517530059679675	8	2.78833723218849	0.720415782075738	0.323644246431106	0.365579348584473	0.346631780522526	0.297937497260601	0.296837934585979	0.408716872055008
YDR453C	0.301954133232693	0.0372419871959364	19	1.47085563237786	0.134940207314578	0.0662685423235196	0.0610268376592264	0.0540575635300685	0.035099780546827	0.043537183539401	0.02000253047204
YDR454C	0.105065486492476	0.0127358095862645	4	1.72671580190471	1.07686034701985	0.819805748953889	1.12974765349874	1.33799227702397	0.791546928706257	1.26175677269691	0.757996316913541
YDR456W	0.495390652247489	0.0444275110826449	15	7.94247482836732	0.282188959591262	0.199676094721809	0.0938050731639936	0.262540167952396	0.17468229995204	0.179772627051628	0.201384685741004
YDR457W	1.97032279385165	0.0319707829422632	13	7.57547348135764	0.507229265067756	0.33273775111801	0.264972993274481	0.254223822163387	0.34798938834744	0.33900542630372	0.325048220397902
YDR458C	0.101369909212994	0.138859681787853	10	2.13645965492692	0.508284562591747	0.200953253150851	0.228094119798623	0.123709930459213	0.422180568019522	0.198272566683628	0.318982030944912
YDR459C	0.127937421154086	0.129595196249091	12	1.19887546988877	0.521322130046441	0.566728455571659	0.463765944074069	0.524422835265793	0.404645314126784	0.455890004742141	0.282237543993021
YDR460W	0.242636192762558	0.118416987158215	54	1.34930047738115	0.356764451015068	0.174995814428488	0.228210592167063	0.209203596757928	0.359803519739312	0.167089951667372	0.359700794400086
YDR461W	0.786354472714056	0.182453452262899	35	5.50611341550068	8.12640478617884	1.33270119525805e-07	6.43350189336032	4.27530230946124	3.21770675942446	3.06298337281544	2.53758272833775
YDR462W	0.310981021469205	0.164470121599996	25	1.35953206279061	0.73474284965838	0.7351304387813	0.834298887262728	0.756497807250535	0.512059945407931	0.711581182681898	0.530939099215939
YDR463W	0.255099841182908	0.0576641860337739	48	1.3407237563101	0.292334307500425	0.201646457825473	0.224786309296279	0.258308240060771	0.302070730924829	0.290472951026012	0.328830253222819
YDR464W	1.19141997251782	0.0544056783541583	49	1.87699584948621	0.142568022752431	0.129001536581169	0.198714703608655	0.161458751472899	0.166556737310526	0.168657479854808	0.110225690069889
YDR465C	0.961209949917289	0.0510382989180596	50	4.12969857463697	0.387787174435165	0.228075708569503	0.267982201860535	0.335041525146922	0.50671238092634	0.897877664147664	0.392269578321754
YDR466W	0.0364949837995621	0.108729187829886	38	1.0746311778523	0.533309638474798	0.383367999068805	0.347308890616357	0.434346226367027	0.308628272129592	0.50316068779079	0.342125806897319
YDR468C	0.253965415634919	0.0665741077692003	22	1.26587045216313	0.622696178342362	0.277341165894186	0.686144248495885	0.422498263216579	0.474883169232246	0.404294435576079	0.35109288210973
YDR469W	0.266183558918127	0.0679688176693531	58	1.18501242811717	0.349835190064663	0.399050899603627	0.461369020254511	0.380413468384332	0.274033187711763	0.337514749798585	0.368108222928666
YDR470C	0.256720816235252	0.0852286002538288	2	1.17312249501701	0.255861939430641	0.171774756475087	0.219156539243396	0.203300391463376	0.148662663874329	0.224777841691707	0.135705743078948
YDR471W	1.74734924734158	0.0293978944755432	55	3.05430200192668	2.46857046270115	1.35746959778916	1.16400479154465	0.838909041852314	2.80569885710928	4.55752237587095	2.0133340529038
YDR472W	0.0644277495645724	0.0936430978310493	59	1.14387117035516	0.655848765835286	0.572241270332816	0.905749610316761	0.972193246660432	0.865860652354897	0.946990468931806	0.782114557011913
YDR473C	0.169612540148769	0.0681125513175571	49	1.15664740577499	0.336935735990081	0.243652735181645	0.213096038238346	0.194676051074135	0.317262178640201	0.290275001577344	0.222689736778139
YDR475C	0.015171017804664	0.0697705005280422	20	1.12497549311155	0.192964404444811	0.122451922608603	0.244234724909281	0.185447759696442	0.138914527199487	0.196193309505871	0.194408825674487
YDR476C	0.975330978944322	0.0310545688255918	3	1.6938900646513	0.412696962839177	0.189012270403144	0.184599574961465	0.229255391933369	0.302671214681392	0.279793593488906	0.181306899801705
YDR477W	0.205719423110599	0.0737275147981009	42	1.42642105719512	0.386468178353022	0.320866851675226	0.439914067999301	0.401458348100598	0.450895283229399	0.354012844765075	0.314320233913122
YDR478W	0.478429573440262	0.110998733760669	52	1.54646582573328	0.372462149029784	0.502764066215195	0.380070738116354	0.455748890603498	0.497750642223384	0.746458804697626	0.542958352940297
YDR479C	0.196760526433589	0.0824962674696864	12	1.34095875746964	0.357287475109828	0.229161016231918	0.121761970070498	0.160780898758519	0.0979058857432113	0.149918170399693	0.179925959316076
YDR480W	0.0717071075276028	0.111080569500906	22	1.05432032690929	0.77142098230242	0.703711076184921	0.540013177158657	0.325722797759494	0.138158736903152	0.118901087799107	0.273781290706755
YDR481C	0.308477828054946	0.0395356969772409	22	3.81625251892433	0.468766616125527	0.515621499971048	0.587181757801743	0.378123731199974	0.385778783694394	0.368987279918656	1.22772311119987
YDR482C	0.129182007960552	0.108746312875188	21	1.37573887893247	0.152933497323606	0.122898545572802	0.126647130823681	0.103395105889056	0.127809154346739	0.126700000501031	0.14956801596489
YDR483W	0.228401932958962	0.0276367544451741	16	1.99649830793784	0.761979361131723	0.606412308902439	0.487052742796926	1.08450641608165	0.595635473133959	0.543192525593461	0.715943227337426
YDR484W	0.202113306049662	0.1197143976136	44	1.16673919663942	0.172262502826071	0.101858774182671	0.148804416185254	0.148994779725023	0.168766856216139	0.155739737138384	0.146578192177272
YDR485C	0.0478269066451409	0.0941640404391513	13	1.08310251445448	0.25352759944796	0.221503918531295	0.194562729048835	0.192378997161388	0.24902134936583	0.399929607148531	0.179311625546084
YDR486C	0.308502030970146	0.0467002937166346	18	1.35995497725469	0.513647891348241	0.0809293307518298	0.424495828970189	0.274450615096765	0.221578212760013	0.267172885292694	0.23989317633917
YDR487C	0.299144937287646	0.0432571395010175	11	1.71206359598738	1.55480839607477	0.818138269977155	1.25317229089142	0.781899465426766	0.906753867051982	0.903849044103224	0.99305202317044
YDR488C	1.00590174636212	0.0749571300726327	50	1.81184618390117	0.0833352409254019	0.242155119080374	0.178493611919574	0.0783145241611041	0.0569615059745121	0.0799140449587641	0.117851358922642
YDR489W	1.10711851668765	0.0925650714710815	47	2.52217487820981	0.390701003189252	0.355043239219138	0.240365750932894	0.326157116441975	0.282782756151982	0.362939746428838	0.419937763005952
YDR490C	0.444462726760755	0.0934983850679587	58	1.85234647436488	0.248401731138006	0.0645520148967456	0.0998290153009183	0.126327126251247	0.154195996607568	0.175268677770177	0.202852642069301
YDR492W	0.457700063763159	0.0551640606030964	20	4.58679547076878	0.143158358007145	0.240680835285738	0.252622099948629	0.279030088590123	0.270914169068792	0.263957827816059	0.317593879378769
YDR493W	0.156556376962914	0.168581831085215	16	1.56045247734	0.63358432468934	0.385825419666502	0.429015695543995	0.292348537971316	0.28733182927628	0.523945347541531	0.450313027069817
YDR494W	0.473255812033062	0.10793914846952	46	1.20939766500289	0.309501518640805	0.187965169879185	0.244198505562385	0.289356244250082	0.27627744651116	0.332148672549795	0.297686958943202
YDR495C	0.221992136513832	0.107667708409148	21	1.72244621959775	0.130833192711912	0.0949136680946523	0.0876784885845864	0.07757702166716	0.0853790681260351	0.0775465749278787	0.0781147566832479
YDR496C	0.0373713695108373	0.0690206835599043	13	1.01374142266681	0.803675360795378	1.46647318190223	1.0865863091312	1.13736409025789	1.33680269429061	1.33057542871092	1.38121204384976
YDR497C	0.0636099843695392	0.040162985863062	12	1.44886067103136	1.18423142668639	0.973126820632871	0.776228909345237	0.763461772900275	0.829636872479442	0.606958110196391	1.05617926366811
YDR498C	0.0912023305245215	0.0990598651636589	46	1.06743106750377	0.40647248830281	0.319077323270931	0.622846010326122	0.322710467911549	0.364863854414405	0.472523833946046	0.364961570543586
YDR499W	0.112720012387929	0.0921408989964992	48	1.08276673259409	0.13704888248529	0.127268250668547	0.132960175355136	0.128836757997433	0.0659820841685825	0.070874400584811	0.149491432231444
YDR500C	0.062070552873541	0.0234926268049602	45	1.12445325916334	2.29135075568444	1.54265778955506	0.88823810943738	2.61364204223734	1.76520365534878	2.43263518112696	2.16713840039585
YDR501W	0.251544763016608	0.168437070266694	44	1.53784852344889	3.77659600447889e-27	0.51221227963532	0.218824175308704	0.114193568427565	0.0605996067187594	0.0276184913042783	0.0842751543896457
YDR502C	0.256108653484747	0.0429089735738796	44	1.24057222278265	1.75481242693434	0.486347318603252	1.08682414169916	0.776371956736918	0.320047014379375	0.891779209312072	0.881303626980585
YDR503C	0.427692154325805	0.0677362408368284	21	4.16069921578188	0.217288216781668	0.314385692651452	0.0571782229192565	0.136711275054753	0.0652212941449712	0.063521484164818	0.204929819121644
YDR504C	0.092834504367945	0.0719797861614695	16	1.46209669753695	0.435769988399834	0.166676255336199	0.228074361524422	0.195591561866642	0.166281537572218	0.146822450147944	0.125088418071644
YDR505C	0.0666566083347679	0.0788162687546674	8	1.2651224311668	0.188694218929232	0.0812887244474068	0.112858227435889	0.0974929706863372	0.0799815563531031	0.0835810824920641	0.0689356782327156
YDR506C	0.196633099669363	0.116481273950269	29	1.30009463310346	0.0573940718640853	0.0351581501675568	0.0599847970687192	0.0403010295266482	0.0456162766597439	0.0536150297363193	0.0381020417046644
YDR507C	0.856046326997058	0.143132564211722	42	4.99468385996184	0.823805710704221	0.713733236511611	0.382316358103597	0.845780452910986	0.329968529291386	0.40133657225164	1.01123216090127
YDR508C	0.260696563353141	0.0523869202261788	23	1.47922464345116	1.5916347001587	1.73029194358137	1.36918743959053	1.75643869504967	1.39709463944553	1.26632368741543	1.33197345761334
YDR510W	0.117035955479631	0.0382106607889583	48	1.57863101202672	1.14625626612464	1.43248858717894	1.86186463343608	1.39313191291705	1.20642216620628	1.19342928772696	0.643520390661616
YDR511W	0.0928537829415532	0.118334939043874	11	1.218392304289	0.865885752370716	0.549638489084229	0.630485367970872	0.438312030458204	0.428914028492073	0.620602542617093	0.452649459386753
YDR512C	0.389775127204794	0.0566107665687828	25	1.70904018854247	0.328642263031325	0.142647959039392	0.0838940648847779	0.0503306162149694	0.13057517238889	0.0919065864712988	0.144962146685268
YDR513W	0.412237549431015	0.0524782085336463	13	1.39613528424533	1.97117629727947	0.764665191415435	1.02293671170966	0.996417484912895	0.795515874534445	1.17993928073883	0.868437000457721
YDR514C	0.0405025040907732	0.121411070044346	15	1.09199585349936	0.293247218701649	0.391382328066816	0.282760373590854	0.332018306347534	0.377651353823274	0.322411982916631	0.273006064166414
YDR515W	0.10081146986065	0.15313637926274	51	1.66873043339293	0.32865808200693	0.157925636796481	0.17353808134712	0.223224092165009	0.212571905037685	0.190722320544662	0.220096022915902
YDR516C	0.285705669193539	0.0553527993825155	22	1.51694659348497	0.320366329608995	0.0940066323709025	0.104776170798445	0.0752755022905651	0.0756715695637771	0.0792659714424285	0.103999935518282
YDR517W	0.912895035829071	0.0463570537324148	32	1.86869422772656	0.437245298860171	0.409900663662469	0.430977368242842	0.339094957807572	0.366966521482176	0.590810648167786	0.555041915655309
YDR518W	0.590298977982355	0.0304148886616284	55	4.13242601798512	0.26925664324879	0.256693828652217	0.149854396298314	0.122494636728591	0.113029536722585	0.139375796060877	0.220353477386684
YDR519W	0.189970317832611	0.0414944219848377	27	1.10969111969676	0.525000485173969	0.421805345334957	0.364375405739037	0.293760283781741	0.447888726680686	0.465526670653523	0.375120735446191
YDR520C	0.40031775888093	0.120375056782651	48	1.22809245174114	0.31231746413191	0.219200177803444	0.250225060906613	0.326618817485393	0.373274458044635	0.329747354170578	0.234804250224309
YDR522C	0.310227423192496	0.0274549927923989	54	2.61757907194548	0.00287953973132033	0.00171011068041805	0.000990885785465252	0.00537952093653065	1.17494363408709e-19	0.00644573211381897	0.00189990625865016
YDR523C	0.356173290514004	0.0624738191894959	4	1.93863815744669	0.0274859175643394	0.00912294374493728	0.00787462454737924	0.00852023715147508	0.0110090130736579	0.013913730420691	0.00550579233979156
YDR524C	0.782137263547449	0.125422001421478	48	1.9037634075917	0.297910728136003	0.248985953068637	0.1859672499834	0.33084815453473	0.309449333544997	0.355841781080313	0.314599639569246
YDR524C-B	0.0368306369887046	0.0374903069959144	30	1	7.61905097467436	1.21114293017374	4.91884395111114	5.31408477467265	6.85120661259709	5.52982431302298	14.1863192452645
YDR525W-A	0.11349217487	0.0782060219389852	18	1.22449994320901	1.31155824602748	0.881699667278787	0.604702795765129	0.670253268012864	0.408371599319723	1.03702651757932	0.537467741692332
YDR527W	0.0450817038443825	0.0419297578746252	48	1.07142728967822	0.324071993464713	0.694156270423888	0.46372116790376	0.670569118771449	0.418277840208394	0.475002407361936	0.707753153701207
YDR528W	0.391552632382005	0.136333771627994	27	1.63590313628241	2.03861805314896	0.894603193171119	0.37660020017664	0.354311644083777	0.276464376034247	0.41762145118517	0.635160838701151
YDR529C	0.223852534645336	0.0462496312722722	41	1.30185141578125	1.45154082480953	0.894661105316385	1.97839078172825	0.868638677697803	1.16077787887785	1.34015730525574	0.88653982845212
YDR530C	0.189008007513617	0.0587219844613358	34	1.09556711785075	0.328440879869813	0.0198865483447514	0.0434211850542228	0.132725989709217	0.0668790786931793	0.171060239371712	0.123476682586212
YDR531W	0.0846705859772969	0.0523603455471503	21	1.06398031307584	0.909377663619185	0.75489571257898	0.532643100933371	0.662859473041473	0.743098976832468	0.769950983683759	0.74782865344995
YDR532C	0.107343409167501	0.164499843803836	51	1.35191077053181	0.214459202221385	0.192997230647336	0.134468122381361	0.121949107093263	0.0871769859418487	0.0930379614794144	0.121620941978326
YDR533C	0.296197614714891	0.0523114240371029	59	1.9737140528107	1.1108535093104	0.353628597847839	0.471179364581262	0.302147593207626	0.308700787046065	0.360579616666775	0.230227942516285
YDR534C	0.207636135333018	0.0442985088224776	9	2.27437564951071	0.045548637287653	0.06716698047873	0.0378697990332852	0.0410195228180651	0.0308572773900906	0.0420812386821531	0.0318332519529886
YDR536W	0.411798399263919	0.0497575809741304	17	1.86270354692308	0.0145052355043001	0.00356347756884739	0.0152371239560891	0.010446648145063	0.00752957207957164	0.00798297219154451	0.00555129036964634
YDR538W	0.461356324459528	0.0772221255460479	41	1.31314852662425	0.166885132730317	0.261871812514944	0.181823419515619	0.219594844049118	0.141732789809414	0.207576969357161	0.17602715388381
YDR539W	0.740125348925521	0.0617719534634854	25	1.47491023513571	0.361877366114778	0.235855023575634	0.248223819301976	0.173805620050272	0.215099761255716	0.233407118875885	0.283152106640628
YDR540C	0.729026270050364	0.0992226781604574	26	1.71501864438234	0.105645217796421	0.0248274665644458	0.0750408478039148	0.0513607745344524	0.0500631724319532	0.0597750274318907	0.051912511792087
YDR541C	0.113507924022696	0.0776159256898913	20	1.25063591717731	0.216305831350728	0.175053581028306	0.112741729566562	0.070869875955941	0.13233355626756	0.155487850862379	0.187161272722075
YEL001C	0.958973923947441	0.0212960376411657	14	1.87825428240985	0.523641143228754	0.366259182532825	0.265120144708656	0.236768436865682	0.236259402554732	0.456934230597592	0.320478094220716
YEL002C	0.315456416510727	0.0322209701793047	3	3.77539413821432	0.894198162132696	0.390855144738983	0.454953559622416	0.481919286493714	0.325315690899479	0.450044714753711	0.849415825348789
YEL003W	0.46365437312693	0.0571349913725148	37	1.51702613655366	0.32886019651568	0.460110668846965	0.399801161916539	0.42483586982397	0.278162248527699	0.496546338115461	0.3407889043072
YEL004W	0.120632957252886	0.0952110959884233	13	1.53053355369085	0.309768076336294	0.173090043283358	0.127257127331896	0.136380461404009	0.124712878396582	0.129544395505465	0.218792597659953
YEL005C	0.344322977272101	0.0979691763032882	22	1.45961184924666	0.267298736197674	0.156006416491815	0.205374910808294	0.12220797999338	0.129808105077459	0.164708190141208	0.171149840338142
YEL006W	0.0943591586472934	0.0921159213973674	50	1.12867958600967	0.596144196207601	0.238029805029382	0.520654051918437	0.409155525044993	0.455791707563494	0.310486461062676	0.346205252214677
YEL007W	0.531139174681369	0.0912813096622846	36	1.36893466767093	0.584008705613836	0.720762659200499	0.702943550477368	0.667955133894258	0.773875752422043	0.549440159768787	0.66425367739168
YEL009C	0.543632538817047	0.0338674308523445	60	1.65620677913924	2.78020304725178	1.52080476862309	1.82154548012992	1.96830834632509	3.00800131280319	1.49851473700206	2.21344917129594
YEL011W	1.09862285771622	0.0738606842849004	17	3.05514522386119	0.550835241539497	0.0736583914016717	0.104138284767576	0.0615094535778824	0.0482312399575299	0.0629453360798736	0.0667385577569684
YEL012W	2.83668766544589	0.0843633246339429	25	3.30415929258526	0.542467819415308	0.0338730608249044	0.538795910212406	0.269559551652081	0.228570655960878	0.184659244261934	0.159083753481501
YEL013W	0.508466398719099	0.0414096148556554	15	2.14238257780262	0.391856063139144	0.245922091739869	0.283106650751849	0.224372114411997	0.304454781781202	0.289469931245457	0.2688217115818
YEL015W	0.116276118626207	0.0614454368731448	58	1.23147030324516	0.297400545300022	0.292014246304577	0.313591836014888	0.322446664658631	0.33355722248741	0.414334859653465	0.28972681893438
YEL016C	0.289345948148345	0.100415822392513	56	1.63924320025719	0.203416127481791	0.189876384119383	0.233533665196737	0.258714982285383	0.282908595383734	0.149970372392027	0.196861277109545
YEL017C-A	0.366783693939281	0.0595401936750906	11	2.92491036968063	3.27884534189806	3.51115866326378	1.48501444184696	2.5201948358077	3.68161217533338	2.62915879036748	2.55648646402153
YEL017W	0.544020376413432	0.0586855052516532	53	1.90742088035621	0.272091735421589	0.544290867968673	0.504056003190667	0.570296594708345	0.362612325574591	0.36652600558859	0.258359658306642
YEL018W	0.0810261128576779	0.10287561690044	20	1.18860586068549	0.459754106761109	0.389987642109882	0.471628094841814	0.514160375097782	0.450164739504692	0.388704181691347	0.386045998435007
YEL019C	0.103175002772587	0.399730742158771	27	1.96120160297668	0.0651436614166972	0.0944597129676591	0.193333520871524	0.144828901819022	0.109045000264108	0.0890713384631464	0.077633943988943
YEL020C	0.0910326806524178	0.12203065703181	14	1.11753265637796	0.404029311089383	0.2006759626632	0.213601152723831	0.225179851404265	0.193097735266788	0.188362852195412	0.15081916524078
YEL020W-A	0.137211550497924	0.0839281094181774	37	1.29153352826435	0.644096078655901	0.758917458956958	0.682126614071763	0.666279587572899	0.418955349465012	1.15001165416321	0.562336018446279
YEL021W	0.31007598190102	0.0305355833598549	16	2.0342368389628	0.00349861195917364	0.00161629806858336	0.000949589531428402	0.00396098586704331	0.00339904050471287	0.00233377326381751	0.00203918198711254
YEL022W	0.492902326632682	0.0524311673662253	29	1.85861422645676	0.194612104037927	0.428907449521398	0.300636599450007	0.262236629455635	0.25412077550908	0.2583445013717	0.215885166512478
YEL023C	0.0597046239934644	0.197408810983473	33	1.30856815269046	0.135632875143725	0.127617915151928	0.161698386105094	0.126035080179913	0.145642127112527	0.100890819578677	0.110119394062603
YEL024W	0.176838049482158	0.0762806878152879	28	1.22963867878939	0.628753902289844	0.366330440791862	0.365918527644558	0.318781607676145	0.274988350876669	0.339428982091325	0.309536998666918
YEL025C	0.20686805646536	0.0678064275008365	24	2.10157139410083	0.0722814015870852	0.106632173859315	0.0938320955094633	0.0832698527916806	0.0614727060945264	0.0803821191768856	0.0507486747452515
YEL026W	0.81034638898116	0.019240696330527	50	1.94017362424227	1.72154878024849	2.32409628882713	2.22166807641898	2.66853879288827	1.05330425667727	2.5401165069895	1.98247742264307
YEL027W	4.29738795253946	0.0142195850328824	5	9.63012062352174	1.49749685331329	0.457782912902776	0.723905279421931	0.806854805548374	0.875393866931496	0.764139469728167	0.739343360137818
YEL029C	0.187121813384002	0.0583543201881091	20	1.38175771746131	0.227347301114869	0.210629800329995	0.247656108349325	0.269980638726679	0.282418948881456	0.26519983963707	0.265400895698012
YEL030W	0.159730862084881	0.0656984654379911	18	1.02578673338392	0.109207231819131	0.0661684386813165	0.0870726156491191	0.0698730674314132	0.0655611458287245	0.0796472678194848	0.0712232491597872
YEL031W	0.140863243093539	0.0233572847424612	6	2.83513746961115	0.83374929292337	0.642073473555642	0.476978192103377	0.556894977300276	0.617613645616601	0.405976731336952	0.637354108074502
YEL032W	0.704747797015539	0.0837803269084027	19	3.92318812882572	0.521352370797917	0.401915999400183	0.152652698198672	0.211169877008665	0.248520159161937	0.52610218503869	0.763560140641738
YEL034W	0.0610007136868731	0.0300399813915478	16	1.1538844794505	2.50035991915425	2.74653044037551	1.36044643826882	3.10929239566925	2.61463259371593	1.97415599173545	2.37513699806786
YEL035C	0.725058546864898	0.0376907005484857	19	2.72241235079788	0.00335221050182419	0.00243341816764102	0.00512378210215159	0.00276206283212971	0.00361628989706616	0.00268599190192831	0.00195005936156216
YEL036C	0.196634811664322	0.0623901504704241	7	1.51475092897517	0.388548433510694	0.413635251632285	0.362618819369974	0.617536346739282	0.54559166920311	0.319070379168081	0.409895773586742
YEL037C	0.0838151704127208	0.0423205824738293	42	1.03960884579384	0.662408196630736	0.29832775966411	0.823102349755052	0.840932092176223	0.771417578531451	0.587168148280163	0.614698683937924
YEL038W	0.104426944528513	0.0261847522517915	17	1.70893467526752	0.214041487115762	0.159213662638706	0.240895001471801	0.184907689585619	0.233940140461991	0.282855211983156	0.201084511831234
YEL039C	1.56614727740221	0.046338230129156	15	9.72987194302171	0.0264531020696398	0.00426839428011268	0.00797173400820418	0.00418443927140105	0.00468004118288405	0.00594161520152051	0.00450132164709686
YEL040W	0.184139818329696	0.0744623461869613	20	1.42105776714212	2.0220248503174	1.28473729993589	0.989875627225814	1.17753332255982	2.35940917089874	1.60219380180265	3.48117136574984
YEL041W	0.00305502701393401	0.108360345600088	52	1	0.0561797561930284	0.016717694759564	0.0503278638913696	0.0385215566687976	0.0288702683873388	0.0555595902220201	0.0316009178777315
YEL042W	0.550053284414882	0.0375600998855313	59	3.6522076219344	0.49249478442684	0.57475784397343	0.528924004271859	0.53080738015647	0.465012661907848	0.39870225993997	0.471885846365537
YEL043W	0.406795697528193	0.0607237256036695	52	1.28262749681621	0.332204446750368	0.346052559458289	0.356433531709584	0.4146974128347	0.329068656908086	0.423501870677037	0.370417729909019
YEL044W	1.44657211558981	0.0571390507674511	52	3.53807082098721	0.525505464600832	0.265632974980255	0.305913737999129	0.351063787750898	0.480428215210206	0.68897318646329	0.367508329853359
YEL046C	0.182303590261462	0.0524725388510828	47	1.09976437784375	2.03863720690103	1.51499799400735	1.36991884197147	2.63266259569737	1.26716920499052	1.72616281419945	1.40315809498914
YEL047C	1.19843109504898	0.0423945366084131	46	2.19848550834647	1.07250709270953	0.938794514580264	0.676690983755986	0.320171875060747	0.283506614067188	0.392973249883457	0.488155968204182
YEL048C	0.100860755014112	0.0631029304257823	5	1.14300599577591	0.192570455662307	0.152275825762241	0.184796018412624	0.115018651568016	0.174617751755238	0.185535409581181	0.110228077137582
YEL049W	0.190232476297096	0.0643386385009835	9	1.36914426196013	0.0477678575110376	0.0438529091307979	0.0309952208387686	0.0170086025018292	0.0149514964055217	0.0205786545338526	0.0118375195527642
YEL050C	0.25986721771655	0.0934694235657575	29	1.4492221909115	0.592890140022061	0.587471425631839	0.635177870752431	0.67466032217211	0.415070716319939	0.631694904062286	0.548214096101737
YEL051W	0.434999595981045	0.0159160376618689	17	7.97591356425409	0.518967158985791	0.450850116902096	0.474358787008109	0.464586370595321	0.509545493318112	0.427564508000091	0.507458886042002
YEL052W	1.68116593606266	0.0510398877247853	7	1.94432985577851	0.52194707371323	0.300560434784887	0.316921074343493	0.351023334082041	0.369870145648204	0.473874738460046	0.731216332553077
YEL053C	0.133764098672317	0.0745384881645707	47	1.19987073156614	0.323246119167406	0.246871535727955	0.439562861743569	0.25029296947005	0.423909579425282	0.297456085108469	0.278838747890328
YEL054C	0.265311172813823	0.0320045497063417	10	1	2.65582466870892	1.23331343045125	3.57350471148299	1.01380748169179	4.66647175949369	1.99438890982363	4.05056778699204
YEL055C	1.03160774470194	0.0599639435674494	46	2.09691177284958	0.259027674463901	0.349139488054077	0.32688552374613	0.491116543805801	0.515644785678053	0.44856932873625	0.525095367480688
YEL056W	0.387081327934933	0.10181099242365	37	1.13885529176308	0.499416763514732	0.369521210997125	0.516696155073242	0.669603313825275	0.477287694630865	0.541474229127842	0.548859179022755
YEL057C	0.251136368749072	0.0733809825154995	46	1.14087574383967	0.0344504937000059	0.018912804619743	0.0191081746675052	0.0224675374226485	0.0155446341007335	0.0205475476628519	0.0116597638020962
YEL058W	0.873327929746242	0.0352439899130284	22	2.65577128052491	0.999128428131028	0.444674972318838	0.665503849694286	0.57627444352101	0.507009957308486	0.529751886660985	0.709452952717586
YEL059C-A	0.345570866708646	0.100389447043602	20	1.51946562091309	0.245947495678188	0.216660513145738	0.222567899725361	0.113035202177747	0.119479286560536	0.142428386334651	0.151554155294933
YEL060C	0.686636845207029	0.0538212900957727	33	1.51963597454859	0.603998643209715	0.192423273381724	0.255944929775843	0.2044521284643	0.147034595801371	0.173987280684901	0.144573875723168
YEL061C	0.927194361288669	0.168958022438893	54	2.19108256616145	0.107839252138744	0.335684153299224	0.301068582987696	0.250729975696447	0.258663473584814	0.108037201155688	0.111139223491915
YEL062W	0.94482471071986	0.0882839700997012	32	1.63858387728829	0.233690047005439	0.174831527800699	0.22679621576921	0.22011393063145	0.242710225716743	0.232373440610588	0.173907834693237
YEL063C	0.0845798863959204	0.0732733137523885	16	1.52406302686204	0.419896814181944	0.289089071636436	0.353788629517031	0.282829402871205	0.407480670879942	0.250874286008912	0.326711972276104
YEL064C	0.512981949399205	0.154194967025109	12	1.58710920148097	0.239714208067362	0.418591468778969	0.134680809161307	0.135482746149718	0.0890068246838653	0.141265957880849	0.238762901401791
YEL065W	0.0877677704440378	0.0630909672501485	13	2.53170694410175	0.277703056495335	0.987645150619277	0.287519166565007	0.715186941559115	0.890942305367905	0.827363521359379	0.843758086864564
YEL066W	0.140411435520213	0.0219646198661244	36	2.00624029722449	0.0852207324371103	0.207917757529046	0.0913932072585767	0.0822716417393319	0.0865708589939629	0.155216065611277	0.0987561818163511
YEL069C	0.594674869910348	0.0220770167390667	16	9.46898029740887	0.00257367912601839	0.00195131779696096	0.00134035917295031	0.00230941730020323	0.00357791890569871	0.00161183080875364	0.00213649208578493
YEL070W	0.223478443588618	0.0742549690197191	49	1.95232177192467	0.0180685216683736	0.0170355590920778	0.0220655069678059	0.0310849567788808	0.0204959684676344	0.0264095345575356	0.0153060536713953
YEL071W	0.226990764883556	0.0361800389140384	24	1.06238097053392	1.36921156551965	0.412301994207372	0.254559304233945	0.13727753115479	0.562404510391619	0.686986563883182	0.840701852822464
YEL072W	0.151394636710725	0.18465702869636	41	1.24245028505669	0.295928517306112	0.288946408062941	0.309691361712128	0.247204654147022	0.237896526718147	0.270891642662419	0.138916797922544
YEL073C	0.183765847552642	0.171412685294015	54	1.25449828681961	0.175043561133089	0.0688298048715685	0.048535219589707	0.0462856494207143	0.050989854586734	0.0467560549353722	0.0585717393538847
YEL075C	0.632847506846562	0.0512506004681383	13	1.39800024592582	0.00450481478016922	0.00262096186645718	0.0030388484379178	0.0041766618808169	0.00512464029006299	0.00385672983126867	0.00494564554523232
YEL076C	1.11796982063285	0.121941146887053	8	8.41102055744761	0.0206500907908057	0.0241625632426466	0.00713835030150009	0.00296940521486726	0.00452782429135412	0.0127333032276922	0.027243206843576
YEL076C-A	0.00412587703344736	0.927040432987662	49	1.02188405762498	0.314458183882196	0.322193029515586	0.227701253710117	0.0973883371677168	0.116974471267321	0.127926793374056	0.373870087360758
YER001W	0.110105575905749	0.124804668522318	26	1.81618734125836	0.0486807485001411	1.71629091362682	0.348225913040167	0.431827148648446	0.115531611100229	0.0782321154483704	0.410950766312933
YER002W	0.426211459056108	0.0583278351716121	46	1.34786349888898	0.571310955446635	0.773926522019402	0.56066248751854	0.545479217040078	0.594588783594107	0.849185231452172	0.71216558609726
YER003C	0.893304772025379	0.0283307120167683	48	9.32219063321883	0.879920041264592	0.801394762103789	0.773633356964127	0.61014670863573	0.917687377578626	0.597550689132484	0.738016859307051
YER004W	1.25679360822702	0.042150133769403	18	5.56021808690143	0.649496503267718	0.510373962907681	0.576940628304121	0.448293182850831	0.361304306713958	0.468486029017114	0.511566460541632
YER005W	0.399290254372532	0.103291537601547	49	1.32231546228782	0.360962827439621	0.253076377306255	0.344016234939735	0.297980394942191	0.320493650157206	0.332604450411774	0.300404365770962
YER006W	0.508909499512708	0.0372448588969436	48	1.83479603798594	0.977244622342364	0.340921736201116	0.556285727218658	0.692368480267021	1.38520797173442	0.82452339422483	0.832000378697059
YER007C-A	0.463593554438215	0.0279842206761011	20	2.23798573746968	0.784573817021917	0.783127429859464	1.01828029023771	0.92178298303752	0.902593472089631	0.931466887706522	0.932630172556931
YER007W	0.597717190685318	0.151121429911659	32	1.12446397124816	0.339852296749174	0.267277754781501	0.224700928332739	0.251785021706012	0.23607519758778	0.185992031005159	0.261473118783909
YER008C	0.0211580399098708	0.0857762036470253	17	1.06986532706236	0.357368239316221	0.256063685044054	0.339527906617035	0.260799436931635	0.319599372350612	0.205778593188149	0.291092675638153
YER009W	0.2077620028365	0.0189747340994584	22	1.66875958469672	1.27588609166312	1.15977179718454	1.31452808323169	1.79590606635139	1.44818161923501	1.52063380083282	1.40762947847845
YER010C	0.453160581825371	0.0404266853841477	40	2.36413857224639	0.233818505053511	0.330725647208961	0.266489947651193	0.177920759032559	0.132727409879093	0.163058714685642	0.128534194367749
YER011W	0.192118646777628	0.0069057565129827	55	9.62582666355942	0.0554662480660724	0.456247779205483	1.47755817384745	0.274054793363099	0.205966950358709	0.108467674409974	0.0788463302234474
YER012W	0.307357769950872	0.044602754322267	18	1.35785312048128	1.44761188040774	0.789803182406658	1.16641601757039	1.01068085389323	0.88799217508773	0.884834692710906	0.895659194463107
YER013W	0.274198867982461	0.114383556143708	17	1.21624383361432	0.316222804740101	0.33275852139468	0.366440595343284	0.333228904297547	0.265158550970117	0.348949874340571	0.291573972930706
YER014C-A	0.492234401443024	0.0316910917372271	30	1.50404235113008	0.00358614212180497	0.00261873966914634	0.0043558950455926	0.00371316240994904	0.00427437154848258	0.00295660898350177	0.00241576434285536
YER014W	1.46468659120533	0.0522398735832548	47	1.57165762410538	0.132939810255789	0.126567103423481	0.126897619334693	0.144923093004867	0.0307300790233855	0.130803621220764	0.13143223990019
YER015W	0.0833820881153153	0.12206322776028	12	1.07758283058603	0.216321528874382	0.0785417179003102	0.0820409802585996	0.115786472557315	0.093145203078174	0.0960727206527462	0.0946975537775174
YER016W	0.087474235572933	0.0985553150194048	40	1.54389323377676	0.279957030389055	0.482522569461191	0.4733374454079	0.264766024838604	0.344650006121158	0.126697502905961	0.429568614165861
YER017C	0.161693771294259	0.0780124736331915	38	1.13324829287549	0.34256464634669	0.412215258062826	0.352324930827318	0.342656067620513	0.428874112758002	0.327699261931055	0.343949422604662
YER018C	0.0629051639227125	0.0864978839061958	41	1.31119350592101	0.677533502399101	0.252044663971388	0.707446788498103	0.657750884178919	0.221522608527562	0.251565190817	0.15748519987595
YER019C-A	0.240529428354201	0.0380873128524302	22	1.74745032890475	0.715368523576636	0.990293675765953	1.02240871819577	0.768139226870558	0.704471343670391	0.922694983634768	0.666089339418957
YER019W	0.30309026278319	0.0765225488589069	53	1.35382452695105	0.773218588656738	0.282443397787238	0.45129967088297	0.479705450638051	0.218022961727941	0.245421201207849	0.238032747472261
YER020W	0.196436323128179	0.0819323865033225	15	1.32635926024797	0.803260890565438	0.522082492020253	0.564343297867198	0.415947677085599	0.379215482233111	0.392603028176521	0.471932070858839
YER021W	0.249030523045571	0.0525448369154111	50	1.03365229994094	0.945528805700884	0.401167447492622	0.799478626134021	0.886557577980384	0.687770028272141	0.635692169499046	0.743318459793243
YER023W	0.187227788993052	0.0185508502955231	18	1.87591687602397	0.50189721426116	0.225165966185321	0.626896581706041	0.333908210733029	0.374190700433136	0.49448483542906	0.249858397177867
YER024W	0.221554329815005	0.170320116427432	55	1.19571343571948	0.213817450354789	0.0728667953240252	0.0724924747149745	0.0771711951966291	0.068954634038782	0.0896375377870323	0.0656670532340524
YER025W	0.0445425855176458	0.0303102564335571	51	1.2335444680105	1.17794452807425	1.41466402134229	1.44911450537889	1.56940275616577	1.50547807047186	1.56680985956889	1.39919321903817
YER026C	0.196462252227173	0.0378854923692636	21	1.58452264818311	0.476231661420654	0.176710128130526	0.526402761002513	0.421229031487349	0.295639965870563	0.385828783599898	0.378397573344139
YER027C	0.283768652128162	0.0497466796066783	38	1.36953379643175	0.284164972190011	0.365677474141302	0.376583252758112	0.264444906159954	0.303523105143145	0.271847574338151	0.305792866547606
YER028C	0.479821264156004	0.079563468157839	44	1.82406892821299	0.083363963082644	0.119694276355281	0.0925193972845728	0.0841607753565196	0.151442625990725	0.127125666227243	0.101428861196898
YER029C	0.174816042829657	0.066557629528427	55	1.35718260019662	0.4193505516767	0.285070604627097	0.363336556489687	0.357482655751472	0.225551166621182	0.594047845667484	0.360942829373126
YER030W	0.0609501312183474	0.0351521780006884	24	1.35470216122185	0.34973657711634	0.178020254017357	0.620526115439836	0.327773826105615	0.195411931123781	0.26200823177818	0.238749947201883
YER031C	0.205419495121895	0.0254708791715428	13	1.63092594272177	0.512829486223879	0.404949945304879	0.696203428373345	0.562285394493957	0.66245007877875	0.660000187732542	0.490496730401877
YER032W	0.15551959397481	0.142617988800245	52	1.5540477874738	0.0957967029942721	0.343256430576001	0.446392088306364	0.398632275678869	0.518858749856467	0.297339811411673	0.145427639480595
YER033C	0.0809216490843645	0.10747301960056	1	1.1237017906442	0.08814549214262	0.0336272337623789	0.0422195265258527	0.0573688130606325	0.0294325759628321	0.0578419178535715	0.0540278242353231
YER034W	0.442013704096268	0.114927814488349	11	1.20121241577152	0.765095914261548	0.386793152501755	0.403964218673272	0.410694295268046	0.406277069342908	0.546987669523795	0.39716812880779
YER035W	0.0706244975682369	0.147530903692934	8	1.16200066344333	1.98689063804437	0.642181633437089	1.12872117184153	0.566269292177768	0.612380616458877	0.542932360794024	0.396876254784194
YER036C	0.275181848354999	0.0227846232688816	53	1.89497770419768	0.876248967978106	0.994727003167875	0.815344276176533	1.17673205233328	0.896853379341655	1.19453235940097	1.14667292194574
YER037W	0.240283935312157	0.0810524061933575	22	2.25983384377553	0.12315213165016	0.0166287616690459	0.0256809374674561	0.0155404182431879	0.0113015915952827	0.017174200101555	0.0152176377334096
YER038C	0.960362076752958	0.212821443118883	35	3.38980915315518	0.0223518729781674	0.0705454243074656	0.0450530595068441	0.0845257205825627	0.0717910039414364	0.0687355693869602	0.0327860697826843
YER039C	0.41328310232086	0.113432365805975	15	1.66227223831625	0.143945704090349	0.0163256186758315	0.0701732386049032	0.0526538497818293	0.0369260632860705	0.0454886502093943	0.0402712527477105
YER039C-A	0.376748928077576	0.228347936330778	10	3.24993730472336	0.116043305149005	0.0402184524937873	0.0289847521136808	0.0284804075964745	0.0210484198278672	0.0297439709854867	0.0311166971056026
YER040W	0.0436837808447392	0.253749564196639	29	1.6074226004778	0.229027305843848	0.224194514582249	0.238887960496451	0.2326942851144	0.182922025676257	0.174719512776878	0.241235503325021
YER041W	0.346765446338692	0.144991154288284	28	1.36560685393424	0.220572719204054	0.157727683525886	0.217884619584868	0.167583036970936	0.202354256230102	0.172824679901489	0.22173401952837
YER042W	0.407432007962276	0.031796362932096	39	1.57865202536513	0.254596022344157	0.389979762694737	0.515921163149966	0.356495275621274	0.242962480551112	0.321597357942055	0.600625548252529
YER043C	0.108087065821234	0.0182894220990043	41	1.42279293739473	1.08294433845769	0.97468830386486	1.11583279558094	2.80363569155221	0.741141537137487	1.43384233142074	1.29862811986993
YER044C	0.424704281181485	0.0458821745390955	26	1.90183458833659	0.392264471205359	0.173845110987833	0.232236016546908	0.18418446227626	0.177681194637202	0.138263203389626	0.0752363052739159
YER044C-A	0.137637857522689	0.0804563094367339	54	1.25207066490056	0.0308389565068464	0.0234683917068847	0.0405701720202167	0.0383189056970196	0.0176282343776604	0.0228720546576452	0.0154595605676391
YER045C	0.139889793014423	0.123078429629706	21	1.62257462148253	0.315926897469431	0.296490432354056	0.318988803644284	0.218779602366193	0.227759302868872	0.194083331656644	0.265871935375159
YER046W	0.0742061727432928	0.0761216623822932	24	1.06030705948785	0.269546025176631	0.176058791501697	0.151840188419393	0.114505196339992	0.156045020003595	0.264157343013516	0.337420862999211
YER047C	0.096594624006646	0.194246265531934	29	1.53936755138248	0.125541707708801	0.174255848950859	0.160789096215881	0.113022054013561	0.172686891337726	0.143662543822699	0.127845918328539
YER048C	0.521916362867401	0.028838232676124	51	1.2112104358546	0.516977971317736	0.211819383607612	0.505085650483225	0.296443423914403	0.211652391454696	0.424902471181081	0.776027373535764
YER048W-A	0.0472695576286926	0.0703080051232651	18	1.09990826784192	0.96736598308166	0.332672209942434	0.540213950303617	0.431005091867578	0.552708684997458	0.579936441992574	0.712344930851351
YER049W	0.366403257801443	0.0319475733489796	44	1.02503738588874	0.423616258277789	0.618764753743042	0.586673828108657	0.627072844989495	0.727996594137033	0.621335247893675	0.531157371647164
YER050C	0.355617122785104	0.0851680682241051	44	1.24136414505772	0.584311264283664	0.632482040581108	0.757175145077198	0.483375111915554	0.759711862535604	0.728243466843307	0.556006174269591
YER051W	0.236363575201062	0.0835742048644603	44	1.13883778158194	0.146881647774547	0.115869285021399	0.11380779324508	0.133841525371852	0.151862815615792	0.151370513837877	0.166220617691846
YER052C	0.0873273880692547	0.0477792336760269	24	1.16023042461624	0.836547187120716	0.62095365532295	0.534290517894823	0.713406146340538	0.395677540349474	0.817179369858406	0.652284935861146
YER053C	0.896079838394925	0.070040539181983	17	4.49587470769147	0.230244547709325	0.0804065253215758	0.107360993059954	0.0679072036266758	0.0550486512134651	0.0578900274914879	0.0633879650144391
YER053C-A	0.112671509973135	0.313124502118641	8	1.19777545318553	0.106784313280955	0.0615900462363382	0.101728105005057	0.0850411733024451	0.0548083099897635	0.0994777335119756	0.0777487141427712
YER054C	0.0863320715629556	0.0815363491648289	12	1.37305529276675	0.0182651434225549	0.00739814815286592	0.0105348108819318	0.0120244231586287	0.0119143649667372	0.014000738413497	0.00972659001933248
YER055C	0.178145379096121	0.0301497928286799	17	1.50581871234938	1.39788416775604	1.34089312450717	0.898874524245908	1.44472838183613	1.43952403000276	1.5161834738817	1.37387436514148
YER056C	0.764648261041271	0.0575230977600906	14	4.46235936272933	1.58563517173837	1.17137218395618	0.772956020676017	1.14953345387538	1.14215151615618	0.989579236944236	1.46731131098
YER056C-A	0.182835867314698	0.0222634961700006	45	1.61395688035545	1.40871362759868	2.25115814497901	1.74017182623697	1.63129350718906	2.21111987733571	2.03099532225986	1.76463526350907
YER057C	0.334074260114131	0.0188224798905297	18	1.65665830566748	1.00115918815687	0.459403636823262	0.506568777793046	0.400449029641527	0.468361813332727	0.531447383989516	0.443492269650157
YER058W	0.298889781576372	0.192758938465037	16	2.22177832562157	0.291054323348133	0.25846970229753	0.213682413326873	0.11514853830771	0.108460261921833	0.169552016475738	0.106373785580691
YER059W	0.193682631922491	0.105281823548729	42	1.21340713717635	0.180191015214777	0.172151317928569	0.174968395346329	0.15959624525059	0.145109706676735	0.19123657604545	0.177769119643555
YER060W	0.111809709148055	0.0409386924732031	44	1.78476414645814	0.0514098421928811	0.0597094855683154	0.0449852112069467	0.0446040706328707	0.0425787607037654	0.0360361296433301	0.0313668715231202
YER060W-A	0.106361986699524	0.0313388572985653	55	1.71508212581224	0.0197593147631186	0.0299296904963104	0.0265452448439807	0.0240223783055831	0.0246497478734716	0.020756276654886	0.0186052374721422
YER061C	0.222821057267037	0.105224612770211	18	1.81516217873587	0.258719869018818	0.0640450932520186	0.181053963091372	0.127624481087772	0.122424439606321	0.137393463782042	0.130778432805777
YER062C	1.12352347762601	0.0385896048831445	35	2.20012108117805	0.715349551522662	0.0831843154618588	0.137976883409293	0.138452027942371	0.105825673811843	0.0537635407313385	0.0428862217351732
YER063W	0.201854480128544	0.0471100097931138	50	1	0.227089163983021	0.0805029792986771	0.385747358838224	0.210098574554868	0.22709319142469	0.230518410952616	0.226783983083716
YER064C	0.376587171381829	0.0829596313382687	4	1.13024853502272	1.36128725845694	1.01856635943586	1.52160640695505	1.08790209999607	1.21754645179549	0.965753501249418	0.701597618701375
YER065C	0.342408931567042	0.0727109685999847	24	2.12098856086132	0.0529490450539502	0.0416455651767008	0.0666011402882668	0.0435400661075557	0.0270399741831656	0.0315760378449828	0.0451128106248933
YER066W	0.155890660665297	0.176348324285429	47	1.31671732088941	0.206759878976267	0.145659946164546	0.142562726416022	0.150480187610447	0.16417986678246	0.154586416838715	0.123456085324493
YER067W	0.182851345491447	0.105627763784068	18	1.24322165317216	0.271432336491357	0.0711471034916937	0.134625048183673	0.0776572031740242	0.0710386917858156	0.123946782466717	0.107999243038566
YER068W	0.202145253000466	0.0549454620006987	59	1.29295721068911	0.245683033420208	0.240386356802509	0.143126499486535	0.166774193326883	0.197069126796082	0.352454632530107	0.181443149171026
YER069W	1.01491084675398	0.151232570266401	44	6.67871754790761	0.275138101242253	0.200588786708204	0.0277235655128711	0.226426611910848	0.21618485042682	0.228155017508081	0.198846891784839
YER070W	1.08577193339683	0.0876470633131179	40	9.87880438812151	0.940476782453254	3.15422188990995	1.43127690788646	1.19047010644124	0.518291796880822	0.331389786685107	1.92060623793158
YER071C	0.0464786171072449	0.092937349444008	17	1.37889025852955	0.163234435763387	0.050530611856214	0.0794341144558507	0.101664684545221	0.0449849721494383	0.120974163128894	0.0584645548423651
YER072W	0.14120712542692	0.0332770545907401	23	1	1.75559573119462	0.0255918310278602	2.94255425345952	0.591872038049596	2.6265551990941	1.53088908133386	1.65364893773491
YER073W	0.407299547524601	0.0497521345204775	41	1.44957343018013	1.3676150180224	1.18472308945689	1.71527594391907	1.53962440185393	1.80213214934448	1.49593265560126	1.73210702008616
YER074W	1.271727452698	0.0289470587702132	19	4.29918908883217	2.66863593582204	1.5676326092544	4.214608861399	2.40033014025701	1.67215613397761	1.99235765306288	2.51174100791053
YER074W-A	0.143629345392203	0.0421324403464132	14	1.05981891672215	0.481270494074757	0.349809790820927	0.481061760586884	0.420013543905244	0.407716307481156	0.511998278442681	0.368085807866351
YER075C	0.228373591967295	0.119340007983976	35	1.11071894352151	0.324493956680107	0.226096742792266	0.261745955390415	0.270665009320295	0.300112413392899	0.181631964075387	0.400741450287663
YER076C	0.10877272239197	0.103143040328528	6	1.16137120769862	0.152141173098771	0.133948731240217	0.102893169575894	0.120903605899639	0.0950318819536381	0.104941672516429	0.11738500939491
YER077C	0.372496138000745	0.120980311994452	53	1.60161487524548	0.262161201079183	0.163160551846473	0.249431207910151	0.250125392052231	0.323096795883789	0.211781405366174	0.242209210305525
YER078C	0.155693590805043	0.0607996049740604	49	1.33718602436843	0.178764693399105	0.124782503826072	0.115772037115997	0.0847410480195028	0.127227809152437	0.132311633988944	0.122748860887283
YER078W-A	0.845732688267128	0.152979084342562	23	3.99091649706051	0.01983952554901	0.0265379188370123	0.0344629974513866	0.0228785216715489	0.00836465719587901	0.0105367406583089	0.00537698214179273
YER079W	0.364471011401887	0.0876087580504779	20	1.42688448447828	0.318598406083884	1.63661649794196e-14	0.202503980697782	0.102830568552376	0.055734445451014	0.0687514870756826	0.0508905553633737
YER080W	0.514669733928317	0.0388794353741311	20	2.67217605747152	0.400875556262463	0.220725140549956	0.292392674903288	0.353589070706978	0.22468162048328	0.244916759771045	0.278175290042642
YER081W	0.280041334479161	0.102884161790954	31	1.16390839872299	1.05794748968432	0.577367188513284	0.515457608156399	0.462620125551168	0.311264977174661	0.366712597991773	0.206205963999668
YER082C	0.151912565799776	0.0708390100914075	42	1.1360202552244	0.545470803275206	0.648521444204537	0.547965120976326	0.814321821762881	0.729511360138532	0.776245176604777	0.71454722854257
YER083C	0.28904822089783	0.0484093776080125	53	1.15491603175873	0.5510051146859	0.427065180936955	0.36516137803606	0.462634372059345	0.415795160026519	0.461046263764896	0.415024291380591
YER085C	0.0775429249935016	0.0450195717067267	18	1.90599914434143	0.00555483052847817	0.00616283716834367	0.00353742828484496	0.00694725140270978	0.00353738462579334	0.00367511355916743	0.00319886635867064
YER086W	0.218941623241641	0.0220904625805198	43	1.02770159139074	0.402119076776551	0.597512414053081	0.4032192607135	0.585908804960979	0.510717626151748	0.454930068850617	0.535647353200846
YER087C-B	0.809807528392483	0.0258495755769755	54	1.95135727710625	1.01824575440684	0.966976845123329	0.921384760982441	1.1825636385119	0.578835095983492	0.889516941493919	0.599770625725483
YER087W	0.114635349745978	0.100491485965276	27	1.1285834934769	0.306852840200479	0.194032449667459	0.258724663947797	0.204367736037163	0.157761703446103	0.195776754030276	0.208451489321196
YER088C	0.496578165724316	0.082187069286133	38	1.42802324381378	0.334950554487427	0.354625034492712	0.546851452063784	0.616153864410345	0.543052025279345	0.49315802538882	0.597029159969592
YER089C	0.320845240866498	0.0616345147264505	31	1.17794999801445	0.239814880937244	0.249179529370108	0.310839130051237	0.267684975813817	0.259377461707286	0.301079760161405	0.313431666912024
YER090W	0.0333516593674092	0.035099677446118	18	1.08270026040407	0.833701424582374	0.270247034716962	0.856921035043886	0.851539183746972	0.491058732572064	0.604263958406677	0.617764385787009
YER091C	0.149326896925702	0.0430789522147294	27	1.61817155037515	2.14129066305645	0.922472642381091	2.32274156201906	1.20961414373669	0.780520808737805	1.43518787125249	2.04433905838012
YER092W	0.298964003786374	0.0889062828255574	21	1.31327026766629	0.849447056860639	0.376853235054862	0.773640068878857	0.321842730173719	0.485119872569162	0.424176410541281	0.571419161371051
YER093C	0.400680498978067	0.119996654074739	43	1.08589205393563	0.255178236809827	0.210794963123813	0.266438653562058	0.219630728985421	0.255702523626294	0.245423011752802	0.22406577094978
YER093C-A	0.0634772667664278	0.146700192989935	20	1.36334507231427	0.298246606462715	0.380657086107493	0.339765512193939	0.200208211611305	0.200551842862312	0.214113280293541	0.224401103760451
YER094C	0.0528770820186431	0.0455861049267372	14	1.04193562027563	1.55787183923283	0.636310730472305	0.801862050669427	1.14447463109434	0.847576786539633	0.961547357650935	0.88439560115882
YER095W	0.657180410007323	0.0953717399257567	36	1.50292143539857	0.866112831086075	1.90150297697018	0.452204237297404	0.334811076820581	0.143233645991055	0.180926861141807	0.728167797222074
YER096W	0.0857577964933984	0.072829877228454	37	1.19727825884307	0.0292376038348616	0.0418592054252089	0.027305361214965	0.0110970892649533	0.00534226907272187	0.0143200251768516	0.00508989712343905
YER098W	0.0855193665474778	0.163766755232588	27	1.40904117525027	0.0831373042669949	0.0658870668774604	0.102737269269807	0.0478582091246665	0.0514365829358258	0.0457992426404896	0.0639797258017136
YER099C	0.1423881971761	0.0489167841966668	45	1.12420787417571	0.326782515618841	0.274489674738493	0.345745077223142	0.500093052538141	0.398810800540857	0.416405369119309	0.369707655765495
YER100W	0.438029798263844	0.0645164226014331	43	1.54754230694207	0.399648321846392	0.308345327687683	0.443159392644542	0.456666525673496	0.361255816653125	0.400802690366549	0.464386789974297
YER101C	0.607974266981445	0.064272261686658	46	1.31272405214436	0.151923055292879	0.123525809632214	0.11369500467838	0.0705977952664976	0.0936353833212469	0.131995580265551	0.104928763128927
YER102W	0.374317463040175	0.0173154447465572	13	1.86651026678881	0.735777872712962	0.678259371129043	0.734389043489305	0.650577379642432	0.723687914941979	0.795739539203719	0.693506495629357
YER103W	0.283779387682806	0.0572658988200364	45	1.54015292175311	0.419239485892425	0.236740857223276	0.199336521513164	0.171867042111936	0.141599820626496	0.119201771559301	0.0989982933029664
YER104W	0.529565692076183	0.153430474093329	58	1.42200904989246	0.229121389901048	0.423648865808699	0.197560198859327	0.117110685375881	0.111003850717095	0.18106334202614	0.247344175656401
YER105C	0.461071154577049	0.0551048953957423	22	2.49318798326437	0.202700210499404	0.295836642341415	0.24618441168642	0.25543459518427	0.236522512541618	0.201148157733143	0.195526249245693
YER106W	0.211654138883053	0.0914952327258197	47	1.73902936740812	0.0246263614282323	0.0188328262592998	0.0622028018016396	0.0183993633336265	0.0204024173234814	0.0224192389756838	0.0117743114424932
YER107C	0.0938795970559485	0.0587056652182456	32	1.11459308855105	0.576228458936898	0.50810249428252	0.40048788760812	0.576887839017756	0.679547881112927	0.624783652276354	0.777204194997996
YER109C	0.366495467438431	0.0827182364254877	58	1.78279023410372	0.146425571205613	0.149313608175688	0.0582632528939076	0.195348278006297	0.0703624446226269	0.142629536648901	0.173698657100633
YER110C	0.511395661580959	0.0193822263932839	59	6.26884616918337	0.393500501603681	0.697569411451231	0.561361702176801	0.595527255280941	0.626729036596725	0.725127451463509	0.429220295310487
YER111C	0.180638064604105	0.123943609306879	31	2.01908900439308	0.0959873939906676	0.299933922499459	0.0702468359065073	0.0412798929490932	0.0217374107374029	0.0485142993239831	0.32448274539732
YER112W	0.0644285676580889	0.0768959458017738	41	1.17601803481017	0.327572082875282	0.371545251494355	0.263988636215195	0.358167243206954	0.300970163649068	0.33641494581209	0.41321781116511
YER113C	0.102949659928866	0.0807065004386276	27	1.44210227967899	0.257468864165401	0.539866610194584	0.258993837807617	0.389812856872732	0.217342946590493	0.31198975222126	0.385059756847317
YER114C	0.395370120165918	0.0885589946572517	55	1.70324360782412	0.299573233590914	0.329304947131838	0.432747482486996	0.353846324470802	0.484751495963077	0.392487294092525	0.228020005275791
YER115C	0.118421771437757	0.11290453684484	54	1.17970319356464	0.49122754994243	0.332681069110564	0.452359087903751	0.545377287764627	0.2342251468183	0.561972418270347	0.35777335095505
YER116C	0.647732040829578	0.133152106941443	45	1.40007768726906	0.257930092529087	0.145002958668978	0.172493376308783	0.184580283828725	0.233421646223775	0.160100283494975	0.12726757080623
YER117W	2.25160830578965	0.0292317582384186	24	9.60954938840432	1.98262250445044	2.11527135302358	0.735421131970045	3.16645323924417	1.45505398347876	2.09184457536222	1.375623652449
YER118C	0.0828885543354279	0.0918877710318862	33	1.48463129549775	0.368245225772318	0.914196571105694	0.641701764337735	0.423498817628956	0.682562738262596	0.283539605560848	0.719653277127111
YER119C	0.127395814961611	0.0606127411200757	16	1.20520562148726	0.28543958468451	0.143233700452042	0.217288309923785	0.192666621817276	0.139331349683214	0.11340139819846	0.109211400950021
YER120W	0.090455164768644	0.0229957235959598	49	1.23889562894718	0.796688725117698	0.792433974452114	0.976496912293077	1.49088914000522	0.86945240210175	0.919242178166144	0.809144511657311
YER122C	0.550698211322211	0.0449727233842173	51	1.39070066004659	0.620548543729336	0.697243210836921	0.813248129593006	0.713139955933125	0.464996212217401	0.522183214344933	0.534753308914908
YER123W	0.382695569479422	0.120725598075241	29	1.21390213147234	0.307455326757463	0.216363310251321	0.271842843094338	0.2645251167047	0.28993472940318	0.240739312983958	0.22090382761785
YER124C	0.453290407966212	0.125618335576717	25	2.49543405978363	0.49282219977018	0.351590049890939	0.188127950367828	0.0459702380524618	0.0555976358080015	2.45026521207396e-12	0.318009200340356
YER125W	0.100724485671707	0.0462514431481283	43	1.01708571019051	0.439367333668207	0.366285747931282	0.324298363501673	0.312965158107855	0.398540611161385	0.348126498725247	0.33190144846023
YER126C	0.714655776479989	0.0541388492287594	11	1.31326682683909	1.21520147432731	1.4064935148159	1.27089809693764	1.46752414826969	1.50625787383119	1.32163945457795	1.42253355424563
YER127W	0.192050477221843	0.0618072468308559	23	1.25203167395773	0.400835039950008	0.980787383608845	0.704151222795791	0.670445990677375	0.641577421856925	0.559050666364082	0.789536544883372
YER128W	0.0829875377351326	0.0888114272630114	27	1.17549090727858	0.159637785863803	0.197032947309603	0.158976823145509	0.112451319951601	0.125769019462808	0.101927909163728	0.111417656976764
YER129W	0.24920833455502	0.15812633461041	27	1.9387170421045	0.166607872922141	0.196102050541714	0.31323077674747	0.182536612248525	0.188602605338573	0.130026842933333	0.145670923535729
YER130C	0.165737984232117	0.0731566793486802	52	1.42974405847557	0.327104439372704	0.220230350304896	0.277646191034892	0.271296808223035	0.198994580465076	0.245483718112254	0.16123036699922
YER131W	0.574398590428355	0.0337725081801537	32	1	0.734812578199782	0.294222457297258	2.26255851313409	0.97677545808112	1.16548915449883	1.23542679419625	2.00908174311397
YER132C	0.223750732166446	0.0655395369159026	50	1.51978645557027	0.353571490807172	0.440594344906964	0.293219011963232	0.384166347338804	0.334986097120331	0.406260910622711	0.382605415114739
YER133W	0.0614021499761845	0.0316264081571929	49	1.13373864541869	0.731371043089578	0.56523469219209	0.693862618197545	1.35047801407598	0.633257321844327	0.694792598312247	0.804670615142828
YER134C	0.208035589227293	0.0920464582105418	14	1.11996283402373	0.709358922411792	0.305266358338177	0.589529416916232	0.295851776153819	0.329503626323559	0.429237124040101	0.317799491496573
YER136W	0.516104187092481	0.0378968935469285	27	1.45150983298494	0.732000741920485	0.289577730989125	0.579003415308608	0.449896356910439	0.415341275765618	0.434999330484335	0.383099322619795
YER137C	1.10192766971123	0.0786574965791646	41	1.29634237693942	0.417332264250388	0.115955763524245	0.277133042303753	0.28695412344292	0.262030979920813	0.266280326445057	0.311382339736563
YER138W-A	0.497008361854996	0.0614248914189418	21	2.91076697237919	4.14685068195593	5.79762936595484	2.78322889342224	2.02642022648161	3.49021119712614	2.88357425319187	2.12652102161373
YER139C	0.0201171130258162	0.0562161596627394	16	1.01260233430268	0.187288460542631	0.031447677361188	0.0313484436822016	0.10608589616299	0.0997402882725844	0.113291856464476	0.0859212710647016
YER140W	0.334839180373499	0.0864123975442202	18	1.67850386432248	0.228339563459564	0.293078907794475	0.191309604177706	0.286229523109095	0.315365134576485	0.289784063788009	0.247188374179642
YER141W	0.0911732139245247	0.0772910132141128	59	1.30898597342814	0.904598439396802	0.419607865632956	0.532303998812599	0.78630820351627	0.458179866536356	0.383768305577293	0.528517541593331
YER142C	0.582178409582371	0.0669861972756888	21	1.74449794371823	0.334019993119661	0.0809172315766062	0.147140284577662	0.165182199280871	0.110427089548912	0.108926130129937	0.0911529374533627
YER143W	0.233211637049721	0.0805901612805822	46	1.08299937390472	0.29244227199003	0.223072621641721	0.134342351935865	0.249851108294341	0.159158382841963	0.224135969841875	0.247189073839549
YER144C	0.322158125590434	0.103662033935891	48	1.01949679874871	0.287051782654014	0.345404267305023	0.267814889003524	0.311711765349289	0.230647215374187	0.232844779268126	0.25928007520206
YER145C	0.143569897671706	0.0320179972699761	40	1.71658332354717	0.153032211730362	1.05348841098282	0.396297022405197	0.688901724716439	0.670848062732294	0.681200811030159	0.86381144415433
YER146W	0.195746540020996	0.0385096632589272	43	1.25027049812408	0.414719165220908	1.00795258010875	0.701847494056346	0.459121769015673	0.900132958653154	1.00172667649433	0.882346379657883
YER147C	0.436965256533329	0.0785973154894055	18	1.64525575244488	0.346321562123307	0.425628687608413	0.192419114434941	0.218198464826602	0.194428549872489	0.226348654364254	0.366964000368127
YER148W	0.0699971855095476	0.0366655585618352	42	1.1775624207757	1.19392611747188	1.49475421100765	0.943905047609327	1.55046838247886	1.0779365992081	1.30594622658667	1.35897547610578
YER149C	0.35278798138258	0.0827693850787717	35	1.35651557836891	0.223692841792638	0.51645548161939	0.304633107772636	0.22731233936611	0.248626744318778	0.244729365848816	0.346313662738409
YER150W	0.662289240574085	0.0685580289119047	23	1.63015330662111	0.793518079286446	0.150101969262533	0.0596024454578756	0.0349410296286152	0.0556415819176872	0.143896307143916	0.0974907391618341
YER151C	0.806858213212148	0.0536848734276598	48	1.76137069813455	0.350456456206226	0.353302599904734	0.477833641913239	0.386412510866888	0.39630855053628	0.518713559867946	0.288038577604786
YER152C	0.717218126496108	0.0507014210823849	45	1.37833950248266	0.398183068040889	0.373248118053698	0.373815807142592	0.168101847689555	0.200108508896952	0.354966595757643	0.510471936747862
YER153C	0.211646444319307	0.0897000559622789	27	1.9016944757967	0.0117550844170081	0.0213531504380682	0.0243696885884453	0.0168484575244915	0.0149417337479014	0.0219338352260611	0.0262686893775521
YER154W	2.99272557939528	0.0347634287435544	12	8.28452935057564	0.448729634190916	0.205178475388832	0.254796964633458	0.177462327211762	0.193831758136048	0.284105206833555	0.366890094373342
YER155C	0.0420445262024374	0.0740415497163976	36	1.21900381499844	0.559874606056591	0.325981739973681	0.42021294544931	0.332078877465439	0.393169791791832	0.301840644755785	0.377701085350549
YER156C	0.210920827109598	0.0351442857278523	44	1.46812492223155	0.417431194235674	0.881750160544891	0.28822942778548	0.809189229852911	1.13538863567721	0.735939209937009	0.949292946203849
YER157W	0.0777792137297961	0.150004341309395	31	1.12581671736947	0.190909901280624	0.220517846337665	0.215500386214312	0.234052441427196	0.371279085517803	0.130438450368659	0.246861905361405
YER158C	0.30264612963947	0.12775607811114	16	1.8650168858194	0.248219046605156	0.121375994268494	0.119248619978978	0.0717076014432522	0.0810747423745102	0.107449705940452	0.124885007466273
YER159C	0.144690873737396	0.112229383336476	47	1.14796879967294	1.24154197206966	0.657068883649499	1.2251083685167	1.00092970998392	1.11697678170885	0.649660613160069	0.684122293861656
YER161C	0.079921171891626	0.161557001379584	47	1.24433392132373	0.420193029046127	0.247766899968449	0.324229386132447	0.316307827985067	0.348506551093007	0.308665780098174	0.401858312755693
YER162C	0.0778411653699265	0.148724108588506	15	1.17650937766557	0.133770394368838	0.057656106458978	0.0518791007739458	0.0742581466458304	0.0626824944231129	0.0666112453383632	0.0599140986669318
YER163C	0.86438647373387	0.034490757721082	16	2.61352529774433	0.535689218188229	0.182053119910066	0.269558911889248	0.192634824464842	0.187025891275767	0.201407588515231	0.142627289666354
YER164W	0.409557800737409	0.0697323048289107	45	1.75133645550487	0.170234436962532	0.197647043643163	0.263196116923257	0.210506419178543	0.317383373540165	0.242170835212479	0.226905339533503
YER165W	0.387398299652877	0.0174802075257479	11	1.64287933516161	1.12623671311733	1.20005399478114	1.11541478733268	1.22414936666404	1.26804769516032	1.39628876503449	1.13028775198028
YER166W	0.103590022111478	0.102783586851358	11	1.41857600530858	0.378678074484389	0.318240692748559	0.395097641951613	0.305121331739521	0.364687457992502	0.222936508298292	0.260075918898744
YER167W	0.0483630368876646	0.080695475544774	43	1.13748120285063	0.737458023279186	0.380513506796829	0.412750688986544	0.322108240635508	0.725067501117987	0.468137837966619	0.74590926173645
YER168C	0.147212719664943	0.0622186637667754	56	1	0.408332932309209	0.514818582362042	0.311736932501718	0.34096963746915	0.476481971693848	0.432091854809806	0.555243586295495
YER169W	0.652830701188749	0.0682440920783213	18	1.29309336015498	0.278481595757019	0.167517888956765	0.178537194470912	0.163771999508099	0.198865346033463	0.186062486818134	0.207345646583482
YER170W	0.132293403066311	0.185369732238441	27	1.20634435674603	0.155919783194282	0.445812451540115	0.249303816871789	0.160833846099422	0.113780345638751	0.128520005577703	0.211437707063405
YER171W	0.0692151549912166	0.0820281202362229	39	1.0914213275107	0.419550589955108	0.417406940799365	0.427405152205104	0.289601694895046	0.502277546925167	0.35922091542716	0.330591120236921
YER172C	0.203434937573586	0.0798095609592493	35	1.35005464142948	0.191346600688628	0.367230911367374	0.306919349147128	0.24669300715844	0.407182400419179	0.286774334946119	0.342933925741167
YER173W	0.165330765565776	0.0946015962360719	4	1.11276081876052	0.275342608449089	0.405132262768349	0.300011168007643	0.189565096633807	0.184537257432224	0.381192576909766	0.114520892939652
YER174C	0.399748276867256	0.0680996795864056	37	1.44657589416136	0.493001487165409	0.740336569963378	0.389112359250787	0.495376142555895	0.45657462586366	0.54730117813167	0.519490827405
YER175C	0.212152571268866	0.0568977794724305	16	1.30623138951672	0.238601282039945	0.0135985901045931	0.0533992697309257	0.100896578646473	0.0445038755046704	0.0994524746887115	0.0735498481937861
YER175W-A	0.406338982420749	0.0577615671222821	14	2.07891210553221	0.00650390670982426	0.00299789904054804	0.00461489298271098	0.00590653125350397	0.00553291970943909	0.0041030934614635	0.00371605715138482
YER176W	0.450845306555061	0.05300389191169	6	1.44317155295781	0.426050080100423	0.207610930610171	0.219656218585065	0.270887512568981	0.29234950442129	0.300566549635972	0.18646441160806
YER177W	0.0905456749765245	0.0295894898637443	59	1.23282781361749	2.2631659355514	1.44817354179324	1.63304584865476	1.75286909733303	1.86828317106978	1.45272074447729	1.50530536146341
YER178W	0.116473864092293	0.0148050252890704	15	2.07174785229447	1.16131427443347	0.938221129279721	0.786072915598215	1.41128522318462	1.03967113180445	0.954885346305984	1.03714044610718
YER179W	0.464869492638453	0.0316308444620436	28	2.9409710749377	0.0244931267450531	0.0044074965584116	0.0265599848737259	0.0162356551313883	0.0113568130817542	0.0132603532205666	0.00432255924259659
YER180C	0.615324928037453	0.176090299641006	37	1.27300918482384	0.475667518186984	0.286138980652172	0.488916020796857	0.342322734118337	0.374845942103652	0.381619906913682	0.264845756092508
YER180C-A	0.277822902111147	0.646025136630002	40	1.51698251172493	0.277258415205395	0.206777842023681	0.22827263509762	0.337213354638871	0.304504078173901	0.281428681810111	0.19269581926775
YER182W	0.131098924144584	0.11099938781951	27	1.3690618099122	0.433389190389167	0.308586077419979	0.247746301665315	0.334880739520221	0.237640822606619	0.336224010930658	0.259702793728721
YER183C	0.109887075873092	0.0562106673592271	44	1.4652264236105	0.426266999668943	0.554445962662426	0.563608478302248	0.371398584538668	0.473482177110316	0.615082039735759	0.359272431685368
YER184C	0.476721337837146	0.0822249260761463	6	1.41523028055118	0.0696329983335285	0.0375357160383797	0.0300618098429007	0.0291702889808934	0.0323099804160183	0.0456863480067063	0.0364162032972541
YER185W	0.266762191854759	0.065798011799266	18	1.63105162196085	0.104248981569701	0.0475425629302597	0.0563920282935765	0.0594914194769563	0.0337087556314631	0.043600571738008	0.0403964068506218
YER186C	0.0825488679518016	0.0671346112411504	14	1.29517382874965	0.242818524114743	0.339980382487238	0.233623561950958	0.247676487631601	0.210854448015471	0.312890874784497	0.331113066430535
YER187W	0.0826148374290026	0.229961081736967	33	1.40351882659586	0.086148801702525	0.065863878866499	0.141747238731477	0.112066861088221	0.143715158243683	0.098875327625209	0.0945284950162191
YER188C-A	0.0918102513477432	0.109278822120642	27	1.61010875711854	0.0285410923826676	0.14135934321988	0.0411773600202196	0.0453696588749405	0.0498788975504683	0.04206735474432	0.0402113217877042
YFL001W	0.0232528451907972	0.123373453651049	10	1.06769240375848	0.4541539147545	0.398997126446854	0.395225791810174	0.434288982021082	0.385402203229431	0.49481258102236	0.50622741574034
YFL002C	0.202982610323661	0.0597327726868466	15	1.35505396354837	0.205416056331089	0.242309048690335	0.226886240226979	0.245399124080728	0.255002921081612	0.306489357555059	0.325040173233445
YFL003C	0.449267286903058	0.111368643055232	22	2.35102967288133	0.0405112236541221	0.025618195719189	0.0543707906699864	0.0378745655713953	0.0206225820027871	0.0300065263110375	0.0237647482927417
YFL004W	0.470486131900334	0.0413626351588561	22	1.89784990104377	0.757699074073137	0.749107532335737	0.655272639287912	0.689974459715697	0.61805157376694	0.711907289110728	0.753481406039378
YFL005W	0.0651336127626627	0.0320334157957832	42	1.02843026799832	0.568256858062174	0.31621239506447	0.757171176715435	0.537313342316757	0.480428648477055	0.538073847043902	0.430290362577057
YFL007W	0.633978076979029	0.0473731344721255	19	1.5643637733173	0.337632040136646	0.252018583734001	0.224714737947103	0.300229640519991	0.318689958105135	0.338922723111589	0.259982146464876
YFL008W	0.679182604389999	0.0997684583571084	40	1.79766967999177	0.284524510362221	0.759176464258543	0.283870004320572	0.179588989668745	0.300680620316353	0.177192822603155	0.540329645019689
YFL009W	0.0987012409755987	0.048492753269477	20	1.14431996406777	0.269738237787437	0.231097442792971	0.152879467648242	0.250620145484604	0.144580084058376	0.280885953522174	0.259231033582061
YFL010C	0.376426151393086	0.0276668921792222	39	1.25669551906034	0.356799741706143	0.211174934400718	0.258154060889442	0.177282820421397	0.238086398474447	0.241871666274749	0.21735828334398
YFL010W-A	0.66117250152908	0.0277420592242249	18	9.04530358151726	0.0582157061589487	0.0297327471797316	0.0340527693429408	0.0174585048326342	0.0269808015873364	0.0218232977431672	0.0271636558291598
YFL011W	0.02237858159324	0.0291429553982737	28	1.23463018299817	0.00356736837480488	0.00128068062888005	0.00185354960129642	0.00151132181406505	0.00684034441618545	0.00201936155975408	0.00249929779283244
YFL012W	0.630397788087238	0.0396053561895236	18	2.73304870742368	0.00433799062103163	0.00672014632744907	0.00629844014136437	0.00568976924522006	0.00369821271595545	0.0053605626200515	0.00351460191845674
YFL013C	0.191527333096357	0.0977674286246192	43	1.10325767978899	0.382978442841744	0.289126383809848	0.417373356788417	0.282718518677811	0.330500753139708	0.317524364655208	0.38735174578027
YFL014W	0.391931027687451	0.023719426857337	53	1.79221690704761	0.988558620066347	0.188951576302568	0.0544213092614317	0.0313324534019977	0.0190561083447915	0.0248423286888751	0.00603209988681261
YFL016C	0.339961707367187	0.103370522530663	43	1.37637764253512	0.989429091301391	0.960265874614925	1.07483687811756	0.893061781113876	0.907706180943214	0.662734021698508	0.90591243995198
YFL017C	0.121925992881272	0.0665340681639519	52	1.5443910670101	0.324830039413927	0.593982110557056	1.06860056700609	0.575891780222431	0.874899438339903	0.625869938468756	0.427058406285151
YFL017W-A	0.120907856825997	0.0893163812733784	35	1.41850089042699	0.626587110153704	0.819541120531622	0.869136435343533	0.663138345345316	0.657092705457305	0.875783220908577	0.572083970518891
YFL018C	0.0911668710650568	0.024520982894239	13	1.0699831182259	0.727129771229372	0.266242794570673	0.89549930688188	0.531230833400255	0.55377700427377	0.548332917714987	0.438470545098208
YFL020C	0.276172642448639	0.166187644829679	22	1.65095001915073	0.101899508970283	0.104511182932261	0.108351477345721	0.0648328684663845	0.0527752059696219	0.0434539668824278	0.0402080665579554
YFL021W	0.249738170080346	0.0765695767198857	37	1.62465995306228	0.201799538209995	0.121917350700956	0.26847788033136	0.16832920525942	0.135896431221912	0.130068511453895	0.274691083741945
YFL022C	0.195426983857686	0.0271021219297082	21	1.79191043123135	0.610445588263836	0.334179267308491	0.951499542717711	0.771281200595335	0.573512466327011	0.716479546611777	0.71883717558202
YFL023W	0.713172127555714	0.0789633752873384	45	1.54716813016488	0.304195368027515	0.279737905272083	0.282113976663908	0.42838609670567	0.412995020311101	0.379237359994395	0.261475972675136
YFL024C	0.649531819436874	0.122171915277436	42	1.97034474265219	0.250749258435045	0.268800729126231	0.301504177083833	0.393131440244279	0.460534771322892	0.3635928268252	0.394154348146191
YFL025C	0.277435804634385	0.0975990798072941	47	1.40263063464312	0.316293079536209	0.490735650699542	0.285718237447203	0.277769217486183	0.327769710802923	0.262339816577637	0.263403886636692
YFL026W	0.89107162510136	0.0388253332651383	13	9.34162876912649	2.18888825394039	0.250762384623616	0.471515084500014	0.226299427182939	1.36562175746933	1.35194792484157	2.27250404451365
YFL027C	0.65213580208493	0.0934097822386881	11	2.75574589166472	0.601567877758612	0.163517118139571	0.134640093115948	0.2077185810614	0.140844773095871	0.32192877961014	0.358292831139904
YFL028C	0.245224684424207	0.0401662567922975	22	1.5019960639165	0.209314365754103	0.262037260486666	0.212353831912845	0.252717047583438	0.239136915363402	0.261715945246048	0.244771827339288
YFL029C	0.0723446244324304	0.0855584415387874	9	1.1128455026408	0.216374085234169	0.0986266427966623	0.227132039505864	0.138833272594399	0.164649735529935	0.141628640504596	0.144164033529175
YFL030W	0.206577138719326	0.0652737399317719	22	1.30011277845137	0.162978840077484	0.0572435084962749	0.103304748885504	0.065514171302647	0.0615859249568232	0.0669469451237978	0.038370455089875
YFL031W	0.137761347676888	0.0297602233208197	19	2.70852046799918	1.51083818667655	0.854032804127669	1.71143958046952	1.034918820239	1.12306147231743	1.16871754520727	0.961435778243625
YFL033C	0.18435140700199	0.123479287655522	36	1.05084097011326	0.0939677708117407	0.09863362297419	0.124392327606443	0.0991532215205764	0.086836821235875	0.076667232742614	0.0641441645393687
YFL034C-A	0.401109194304929	0.0546941886708659	44	1.13827691691413	1.69134128968838	2.56836403723639	2.06672963672751	2.04243212340587	2.19274749432279	2.62689954707549	1.59086122142623
YFL034C-B	0.0578526503588681	0.099240685568912	31	1.05588942875502	0.759711807248929	0.519927095057927	0.571411581207495	0.509452518428091	0.408131518183514	0.413715206756435	0.509377345645118
YFL034W	0.162649673506676	0.0816911642484541	44	1.24637350638017	0.162605884028371	0.147850933141015	0.0701881703886859	0.149742207219523	0.153576881967522	0.121461057406445	0.150850682580064
YFL036W	0.459081387333508	0.087021229842124	7	1.63570269656936	0.33750719766046	0.201087572139494	0.213825948342477	0.192615798291534	0.230636900217499	0.510961757427732	0.317435962612731
YFL037W	0.860580407176029	0.013820522649398	53	5.03277993195352	0.756348515548865	0.845638654473941	1.19569029372148	0.920368810339025	0.783595171766006	0.684348790478669	0.703198553890102
YFL038C	0.144821174390001	0.0273528591232168	46	1.15724176918396	1.11555440805277	0.778354627905391	0.826940926753665	1.19267988173222	0.672544324529107	1.03673711710806	0.770129341077859
YFL039C	0.0211890224594171	0.0185926639879512	58	1	2.80899469304391	1.22424319310348	0.701234369422985	1.79004662877269	3.98140881779376	0.986002158212835	1.86264232992347
YFL040W	0.145766925926754	0.0367568368366795	9	2.01015310976055	0.00717227479941581	0.00308608202534797	0.004090929921128	0.00575498059912519	0.00219991816748365	0.00429652684891063	0.00204695626738616
YFL041W	0.0527969622931623	0.0740897214772574	55	1.33083965215372	0.260553823750432	0.254852204056488	0.141429540530592	0.203726739497589	0.190496749573876	0.222386347742317	0.24142664734988
YFL041W-A	0.101837596394262	0.358344400281896	7	2.04173373679632	0.481324700995627	0.295903460378337	0.135949861220683	0.085199761711564	0.107445935551467	0.153700008344667	0.157630422142221
YFL042C	0.187275093264538	0.0902821940115534	25	1.10269144840381	0.376048351329275	0.158747340235799	0.178222504879193	0.144352732516952	0.18401059946265	0.179111668920131	0.301834492701992
YFL044C	0.971604194686612	0.0528981876239552	21	1.52648664767379	0.211150923458467	0.0662607383396894	0.108917905382601	0.057634189676897	0.183043951736536	0.125576089971583	0.151408591374976
YFL045C	0.0172875561188874	0.0208638351013016	50	1.2436401570587	1.27895954745471	3.03956720501863	0.704825739330344	2.08763695305147	1.32956942811657	1.07748090548694	1.58556018029513
YFL046W	0.217977721768456	0.0703637492496081	27	1.46819774832164	0.350509908995609	0.274704811788667	0.52480483648723	0.20364080345859	0.257867465967203	0.258061612505261	0.310324834510029
YFL047W	0.0668354009498042	0.0799534559829236	5	1.11635763724794	0.370803867561676	0.276416606793157	0.230200446834518	0.204368092171974	0.312590677564049	0.269507986604898	0.298499913113533
YFL048C	0.424222986171823	0.0537431169415171	3	1.7080310706306	0.276979862013956	0.142924648555831	0.125440290237284	0.273898995933119	0.377102054152994	0.0860796821569335	0.355266985591379
YFL049W	0.0494726449007876	0.12419127911183	36	1.13996086412551	0.307035188752557	0.32327388549525	0.353936467906799	0.302579293271663	0.398978146949761	0.34862617269943	0.28020541991125
YFL050C	0.258641930505743	0.108893891989178	5	1.20263239549791	0.117932051162505	0.042917926171035	0.0299271892138677	0.0284895186597332	0.0574774723941232	0.0739446309566441	0.0410340887589226
YFL051C	0.216418561196478	0.0445958008294017	13	2.15696688563836	0.00734921127977239	0.00412885334101898	0.00620048946959223	0.00562137914957972	0.00744353656655326	0.0075090709836884	0.00327120141645875
YFL052W	0.56432413241092	0.0326407595124286	14	6.69374742661265	0.00645199866709099	0.00186617760916621	0.00398765312875301	0.00425050701144321	0.00285162127047928	0.00561274427253102	0.00301417068927208
YFL053W	0.342348719669215	0.0230276528391253	10	2.40896238314306	0.00370828331685917	0.00185380354826026	0.00321304205007868	0.0035897838045319	0.00146585006992349	0.00433286616906132	0.00264015575892359
YFL054C	1.28777695404734	0.0633836064742923	13	2.59642117343695	0.219893463809033	0.0842494581696732	0.132951569714309	0.0482627906394747	0.0305990765815486	0.103829335925099	0.150060408295178
YFL055W	0.850148106544939	0.0781845072364215	4	1.84298874860516	0.0379371851246202	0.013860013076402	0.0111148783289858	0.0104960463560689	0.0103838724149777	0.0237133936770897	0.01822249365241
YFL056C	0.30264020836737	0.208237034754489	59	1.34714993289995	1.27086790077749	0.441889297516774	0.300424404957201	0.411141106867784	0.360826680061101	0.285153267360671	0.151144133751729
YFL059W	0.509031583324847	0.0373274376419563	45	3.31195578695003	0.178103758247169	0.177106883352707	0.0808059034446924	0.0622089940651343	0.0244972490120906	0.125017011404089	0.114853321176143
YFL060C	1.72701421679223	0.0662216796891008	43	2.44194549277554	0.137681636012151	0.159599197022772	0.144372423328368	0.0675138296044023	0.0983638690272644	0.120113750501785	0.183594049800493
YFL061W	0.139603044760504	0.0470061185474055	18	2.09984620834881	0.0173482019706653	0.00944003151911414	0.00999964889318935	0.00950787401360812	0.00921949335911341	0.0114362151412807	0.00898212640068814
YFL062W	0.29649579244337	0.0433280023219721	11	1.82393478718298	0.760387792892091	0.489499392440201	0.385036754807555	0.406399556162233	0.256781166105469	0.308773936347798	0.47152149714989
YFL064C	0.721226239653244	0.156658374057359	10	3.31551805472548	0.0719854418699024	0.0743409157558273	0.0190294430241811	0.00715377624339958	0.0170182183785752	0.0344633886967311	0.132959967192638
YFL065C	0.534486762479249	0.246208500030969	54	1.3732213599244	0.89881996186908	0.413040928794813	0.170232399094059	0.0467642133679336	0.124048019329013	0.339395225942775	1.02009582675968
YFL067W	0.805718186091271	0.0543661156418939	11	5.11269479721689	0.0110176964732236	0.00935200412591632	0.00397778393511276	0.00414398188846441	0.00526708632243294	0.00354333153298323	0.009453338897785
YFL068W	0.459934870546056	0.0810707415113979	31	2.31932760766783	0.0565456385005281	0.0549474593959702	0.0240928827269499	0.0217577538655984	0.0278044036353156	0.0355469059060132	0.0309384820770197
YFR001W	0.118613720382559	0.0507683238950287	16	1.11323980897717	0.577645137878865	0.75618004890556	0.38944578886822	1.04208022541924	0.406717701476117	0.94904213810349	0.879197219628098
YFR002W	0.0465252968824066	0.0848553850103341	37	1.11349709118256	0.474798270056113	0.460985263168109	0.370015515161809	0.504263100908746	0.568673428325853	0.559700157853221	0.518660743591755
YFR003C	0.145503893537045	0.100781880828016	18	1.37394460830349	0.354810783646322	0.121623154812754	0.263016624102351	0.164497100092961	0.102484926885065	0.111145148696963	0.102376343640793
YFR004W	0.242708709673481	0.0743845302372229	2	1.23283219473236	1.29505332564831	0.675614044656194	0.816443657800775	0.819133864861446	0.834350676294177	0.630190374176555	0.673524286106434
YFR005C	0.429792583028429	0.0560154419470122	19	2.32487371151122	0.132202114787438	0.211926309334111	0.162199911363469	0.109174289910824	0.164117617694436	0.218324191035387	0.227222778557513
YFR006W	0.210431815362265	0.0355360694694483	40	1.5239695555538	0.264363628024761	0.353705361367963	0.288672997991102	0.246163977876352	0.310627134337058	0.277412804082587	0.28199689306485
YFR007W	0.596185761208	0.0953240561631507	27	1.20818508130695	0.247487704178348	0.194109067371481	0.187384166421844	0.177588605012442	0.103894398542906	0.173535662272311	0.157185128003668
YFR008W	0.323266152850109	0.140344856978299	14	1.11386195806172	0.187633633757747	0.069798417506343	0.080032234793012	0.0772712592231193	0.0513002751562708	0.0688766820387639	0.0665152901045644
YFR009W	0.136044040095963	0.0428157965133334	14	1.11587040208696	1.152684669943	0.409141042454843	0.965601155149684	0.869455242333323	0.96150279406898	0.990521317652857	0.949765478453437
YFR010W	0.116472019164198	0.0482998484181362	27	1.21040706236168	0.477186440703412	0.256832567068341	0.441984329256793	0.538377699661833	0.303366218967889	0.450560143914704	0.435068367879193
YFR011C	1.06000439048703	0.0559490032420117	48	2.19425963302662	0.447526472057481	0.170131465594934	0.306778439453451	0.289044659010032	0.204562470631546	0.467857280685569	0.347791671682225
YFR012W	0.522288650805204	0.119050815185008	30	2.12584521544195	0.0443002451930511	0.0603368121907452	0.0636548208570756	0.0287553070432209	0.0286987521137761	0.0167067689864315	0.0208929639310034
YFR012W-A	0.000782101889534204	0.982060546220883	10	1.08006175905635	0.635850518057575	0.423498668607572	0.48843718203157	0.30287110602529	0.24202002144259	0.216342750718564	0.234905063784181
YFR013W	0.32024862466278	0.100256185552614	54	1.32471220743503	0.24427141766463	0.29492270655924	0.233889742856265	0.213702425462319	0.225995961040255	0.233624118568767	0.221769280552316
YFR014C	0.15627822735485	0.0663450502229186	36	1.06520963831233	0.256353106621782	0.10721243099323	0.148747988890127	0.151289907278902	0.175186266283348	0.172002977427472	0.227078353766835
YFR015C	0.0638220601142532	0.0568293152752497	16	1.18168143646482	0.0620036762239278	0.0342972215856488	0.0629138814728226	0.0440904832809927	0.0373782348957574	0.0439574815966397	0.0290251866661245
YFR016C	0.243105068427964	0.0590283135536558	38	1.55625659986095	0.159090338512757	0.205316204909277	0.147276007245267	0.12263365332017	0.10735981010906	0.131939597392812	0.158588943735439
YFR017C	0.147119371672426	0.0996329202744615	28	1.5798429227182	0.0940551093674731	0.01970492362841	0.0305449127613828	0.0094499585552186	0.0402220676617203	0.0279977303852184	0.0132659564650538
YFR018C	0.733334417200459	0.0309535534885068	51	2.90596272426066	0.297141882343542	0.231503575417304	0.244138714476659	0.260861847151634	0.204733012919003	0.334605851262209	0.327713449984241
YFR019W	0.128791536583395	0.0719406215374962	55	1.37654816278184	0.246916814418402	0.214350454652584	0.283268931484458	0.251629207799657	0.220633759575362	0.170186819075159	0.137293830933795
YFR021W	0.454907859709905	0.101485829656088	22	1.19209256503467	0.292937219607974	0.240194643621047	0.244542943373168	0.242424373528728	0.111679680857611	0.234023904374586	0.22615137888724
YFR022W	0.191236819337246	0.137521546095111	14	1.38288950549777	0.208790004066183	0.099999923912986	0.123284412536914	0.116361110626367	0.0754847958542217	0.103034005875331	0.0713561538105965
YFR023W	0.363418113693038	0.140678793211899	22	2.13089255728555	0.0215766255525437	0.0393993353098512	0.023263732503624	0.0200123917919399	0.0165059136815967	0.0110205943025808	0.0138037331860983
YFR024C-A	0.0896696262558718	0.0420120976500577	9	1.08088143088776	0.524544836920289	0.206698047850086	0.186903958408855	0.316490248834023	0.405290346461242	0.24956251055933	0.369527197827185
YFR025C	0.109501092354043	0.0468690418704572	47	1.18669993006055	0.259555236895748	0.158282411250242	0.23942838760471	0.0943755148777133	0.30512073904888	0.155869254614298	0.154183629864107
YFR026C	0.146707422816387	0.14131148022844	22	1.7470509145326	0.279255372621076	0.456251303550426	0.111400259288441	0.109503752168005	0.0292779790041718	0.0685020838679843	0.222538505692013
YFR027W	2.32101341921839	0.110301029001274	30	4.88256058433614	0.0627305408559201	0.433628147772241	0.134251202807486	0.0875539856673354	0.0553703536383121	0.059334665738951	0.225582487302272
YFR028C	1.21440571700806	0.0780170316521742	52	1.65080916926249	0.481217228356911	0.488122203711199	0.769476932500643	0.627266076384323	0.787463829243857	0.584265804264558	0.509731676144503
YFR029W	0.721437867100652	0.124281140975912	43	1.32301540950557	0.246313621945803	0.190290227574263	0.218244768477459	0.211185848195882	0.257658661548519	0.211565585677005	0.209776261858294
YFR030W	0.38160880073894	0.0678356678916707	50	1.51306015920927	0.462037608873175	0.146375183215144	0.29463994741676	0.164768786703895	0.133680703139398	0.318782382419777	0.317164112174622
YFR031C	0.243352194107315	0.0808566479775819	51	1.08913815760732	0.432244189696584	0.438936946692899	0.434301449182349	0.457198476970325	0.319744597005197	0.256103836070775	0.409534305425517
YFR031C-A	0.227698886632657	0.0219584857241972	8	2.07189845511765	2.57965222198466	2.63406322906882	2.124005701757	2.21266553181925	2.25963468360214	2.2057084480436	2.09197009467598
YFR032C	0.374137327492879	0.0558370770068514	52	3.73891960797982	0.0158758675638302	0.0155243771291268	0.0272732470476695	0.0238091775460846	0.0221383224013804	0.0233500726368233	0.00576735079197385
YFR032C-A	0.242047075315591	0.0329115144089234	44	1	3.42430356757627	3.71782835857859	3.22777187849646	4.80101854212733	3.38401456153129	4.24372157842312	4.46574410130301
YFR032C-B	0.321555861915329	0.0660045992973069	12	6.93439357384553	0.0393303706742299	0.0340885096135373	0.0236197739082011	0.0231999376463327	0.0195528026211734	0.0226237454395479	0.00895270772645003
YFR033C	0.194535555715973	0.107514346556478	50	1.26723497956077	1.61971001726971	1.59197172132326	1.17094444694078	1.6558897690674	1.14322720187439	1.40207322376001	1.09891375642692
YFR034C	0.0354540088597783	0.124781043005498	43	1.15606077831487	0.923635075895787	1.14283636935812	1.66148926469098	0.952021053155612	1.12235389937895	1.31128767114684	1.1810330731872
YFR035C	0.0451562933426199	0.0303702242825694	7	1.20319049526509	0.0105422389553613	0.00568508467356629	0.0121474894907171	0.00540138989983802	0.0100942102132702	0.00936871188682034	0.00317051249409414
YFR036W	0.0400603738240144	0.0986683907356714	7	1.34159525189437	0.256295795282316	0.449673540172441	0.331080104091218	0.187342644962614	0.221981304807487	0.232888074026198	0.222877732280777
YFR037C	0.133394747388355	0.063234677044907	41	1.2050813815113	0.886606029832479	1.01675787212352	0.859403075039181	1.09465209636659	0.944569849950546	0.884183299451444	0.987755188351677
YFR038W	0.166920603283955	0.0630386167477142	56	1.42492560119595	0.118352380720193	0.214036765479105	0.122414574146333	0.125706437387635	0.0849605818735758	0.171836980311923	0.209964224364114
YFR039C	0.118991396621427	0.0875794838019912	45	1.00877261321017	0.261718562630275	0.162999080396312	0.179127791011853	0.236551341228336	0.34862254641946	0.233847597761641	0.247688261557844
YFR040W	0.0392088129275372	0.0778950162530309	3	1.02879875488735	0.331024841041528	0.200389240778272	0.229481799911514	0.169740030505933	0.255087999958756	0.236804517351908	0.210103074695506
YFR041C	0.0420692343296016	0.0552175732888866	40	1.1117325113668	0.240695148060158	0.244214088622978	0.184016852943149	0.107188572340424	0.134211138822391	0.19837808519193	0.231238856755449
YFR042W	0.150248089319909	0.0801482664982604	25	1.26612085956734	0.482925549902962	0.618850212628226	0.338179207241375	0.46024073641195	0.386959198640392	0.412869794598805	0.477767668451791
YFR043C	0.12637052878047	0.0945891362761338	32	1.31859142934692	0.307496419657831	0.311113976043263	0.319009100782089	0.221151638272225	0.362143301485038	0.248751326927738	0.214331743570586
YFR044C	0.506711056015138	0.0192544074651272	23	2.4457718508943	0.465637698413171	0.222798575453177	0.281197650890069	0.306844765554379	0.258275845929479	0.303037911521277	0.304940218403561
YFR045W	0.157085218488458	0.059457082241015	24	1.45276923000451	0.108935960734846	0.0289996907984295	0.108125349718221	0.0631437990351053	0.0592944667971857	0.0778281449872106	0.107269403934234
YFR046C	0.669522932148881	0.110869465286933	30	1.65381488647416	0.151201836996671	0.298762320860548	0.184195988962031	0.134818908777429	0.123108222269269	0.0973751175799923	0.206009344255411
YFR047C	0.0414563059617521	0.0297186804185454	29	1.3081872443126	0.347714197658866	0.262563198591837	0.263281485752181	0.170130913189181	0.160671685163879	0.184195955860893	0.208240772718656
YFR048W	0.416437920930663	0.0851093268366034	54	1.24900563420956	0.38306401099306	0.567769454102082	0.408491330625721	0.57436361952401	0.427054277815434	0.58471797121712	0.52793101080966
YFR049W	0.636658324048327	0.0492044424672464	19	2.23398675806	0.62021905828922	0.232668565372637	0.324304955956255	0.218290377046895	0.215822966123172	0.328115041821679	0.253667342501359
YFR050C	0.237168650554566	0.0551049618717718	14	1.19908391351629	1.55378056495495	0.678182741589659	1.06937824469007	0.974980392344579	1.05144084816426	0.999530774436073	0.787040566203027
YFR051C	1.46590119409887	0.037661406266228	4	1.47408362878601	0.65426536583819	0.536530554737408	0.693676676195104	0.405757992928405	0.428258827336524	0.462540053781256	0.732908843162458
YFR052W	0.618478794488898	0.0655060736780471	19	1.65403725343387	1.33494920900841	0.539020489237017	1.12148133875537	0.85798671845963	0.817500680804813	0.715135716377372	0.666138395517945
YFR053C	2.48254381138482	0.0527769114999308	21	9.93504073517883	0.51531740863892	0.0463039500795666	0.044737997942741	0.0315362150260354	0.0245904734388209	0.0204235453794964	0.0225768088329134
YFR055W	0.107106400808961	0.074852208586697	39	1.04621807545242	0.433876628907609	0.551703081939233	0.844948225677344	0.657719159763692	0.912302590434502	0.883923990906148	0.602876499774002
YFR057W	0.300229524030766	0.0298395411480902	7	2.45546073384448	0.00358351242538615	0.00172807771722602	0.00295048013110342	0.00488805089193466	0.00194693462454591	0.00285884397733496	0.00166786402156976
YGL001C	0.420015966803517	0.0359069149132287	22	1.36770124771357	0.840091941633326	0.115912658986636	0.54139109866604	0.265140584938988	0.313269857290502	0.500055224434165	0.381489261665973
YGL002W	0.179654179880308	0.0358811742279635	26	1.37203898718699	0.154919291270112	0.118611472115578	0.123972648268007	0.0919605577044577	0.0728808016723649	0.100644526091932	0.119058424558236
YGL003C	0.143222699858948	0.0942317667015926	56	1.2152203549225	0.310868079826796	0.154097122576125	0.203216473052287	0.229756254211768	0.24582225241806	0.33128294383121	0.257884480699248
YGL004C	0.356553473321249	0.098651764303049	54	1.27077633099276	0.37182058242077	0.118062944668656	0.185221738581367	0.180469107860581	0.197549527216923	0.206781820727571	0.21124750867017
YGL005C	0.0620962981856978	0.0873056503143967	43	1.23810776912833	0.34657646786029	0.127832556939595	0.281581284031357	0.229533890073291	0.206803994097093	0.186558076103635	0.263124199770433
YGL006W	0.187337927461486	0.0793698359867236	20	1.26907990229226	0.395215045050742	0.0767001746527422	0.182873701329638	0.209872065112081	0.12653532676071	0.137394222622498	0.122624193496591
YGL006W-A	0.361099087481464	0.248080226129047	8	3.61132407407949	0.0471584992428157	0.0409492293657623	0.0237804237271381	0.0153004372701618	0.00911022028683815	0.0390098426181695	0.0369461836948847
YGL007C-A	0.223109349331645	0.201649476031187	19	2.08335464000282	0.242952005694171	0.290450616991878	0.313186401882379	0.196298405974233	0.138973409512437	0.187942957184275	0.15826084375698
YGL008C	1.3857851247538	0.020872269382649	5	9.50596753097798	1.62157638539823	1.44044109791124	1.54893258723709	1.88174165985034	1.94930670257047	1.72271562668699	1.58907012378962
YGL009C	0.564165987112886	0.0209140926804381	12	1.79058382160854	0.945886233024233	0.514551555218296	0.771119719225948	0.905347281543708	0.922669778015341	0.697556695079812	0.898671735077369
YGL010W	0.256333105403928	0.0799862847905912	21	1.41793419380061	0.313275330619569	0.16274116386634	0.191237163969647	0.236666450702213	0.150786609044004	0.205741142290752	0.153246266434577
YGL011C	0.0546915622302411	0.0399950786896512	23	1.06674307581288	1.48037252929961	0.406713006046074	1.03957131909148	1.26800978464135	0.908943185734149	0.790141125506028	1.52646264601596
YGL012W	0.942800174329988	0.0311518950404976	8	9.59477598403718	0.793511386253404	0.664434716657617	0.610306854547916	0.663303359912157	0.683007690118765	0.388140520879	0.59258217728482
YGL013C	0.426898454724776	0.102510112118407	43	1.1363898928794	0.656298990164311	0.452209665210092	0.88637156344054	0.76876739094511	0.565304256220499	0.52026128430899	0.315356475160481
YGL014W	0.301341303435324	0.0635215292830556	42	1.14732380149189	0.452095754554078	0.525013704606883	0.542117019577373	0.720239298411117	0.582284025028508	0.569857593425272	0.481811744963445
YGL015C	0.155849121378623	0.113967889016321	5	1.73918978860911	0.0334472261342776	0.0173783001175106	0.0284937005816436	0.0204872973315897	0.0149938230905038	0.0194838100282401	0.0119199378486575
YGL016W	0.333416231034317	0.0502559692089882	20	2.87601460317676	0.134208793718867	0.295715761368765	0.162912679876023	0.10263136651089	0.140112287381393	0.129362101813067	0.143453985852045
YGL017W	0.210349314382666	0.0774914123448695	53	1.17876281821362	0.213178346850331	0.154630743917335	0.140121978420954	0.149242258365764	0.220796385629647	0.179833537445076	0.274704846725498
YGL018C	0.151240449030039	0.0759049395589045	56	1.27484365635512	0.200875247331752	0.155817091075371	0.176439452882388	0.154033183588994	0.161903839193904	0.230701695761759	0.143115349842445
YGL019W	0.15475102086695	0.0439277273387738	39	1.5326547916406	0.507558059750476	0.584966735713764	0.442442907640771	0.497069783450746	0.565202577401262	0.433887341131533	0.539179584647679
YGL020C	0.310472032939748	0.0395454499298755	47	1.86393388573727	0.228804325728806	0.292470993538816	0.264391754030276	0.422161236799651	0.180459793969841	0.313002649029622	0.287979095445451
YGL021W	0.775348797632007	0.113781868296418	6	2.87812318393602	0.528749366913489	0.279426630486785	0.47372350281915	0.858864170488736	1.02780088363007	0.82532974674231	0.494257031831887
YGL022W	0.163744424842845	0.030562191484489	16	1.86922389066882	0.498537923952684	0.581825910863069	0.383664790611759	0.418142986188914	0.478853519595296	0.354187483372447	0.631514447882372
YGL023C	0.226862425290228	0.0770799964965219	45	1.11741259479085	0.264451720195941	0.45705114829045	0.18437102980909	0.289568275081489	0.212508019534753	0.349970858804294	0.309259398177151
YGL025C	0.394732890136934	0.170578799641711	57	1.14426486094501	0.350748879873994	0.356269118030967	0.307390419297131	0.266021021177328	0.397734792852883	0.387289293223737	0.421696402384812
YGL026C	0.161154633042051	0.0248227714955475	33	1.23725083520987	1.02128906549377	0.619415382082788	0.620346745596794	0.754378157766247	0.745500405149327	0.667854601328044	0.816170716893502
YGL027C	0.123038963162965	0.0336211609002275	5	3.26331838516852	0.217156587715052	0.186911037329145	0.083538270884567	0.0715529495844009	0.0777561301903964	0.0787245254127063	0.14883500759811
YGL028C	0.671844384217466	0.149091618310924	11	2.65329106478888	0.67443709958597	0.198279784398474	0.097272246047099	0.0612199775909335	0.0459505017987971	0.0654482481207003	1.1629674290071
YGL029W	0.563022934073392	0.130058292997505	21	2.27878525085605	0.289788855767995	0.862346171473523	0.660119020587671	0.52423155161902	0.37938774756047	0.452398424518743	0.324632251526881
YGL030W	0.0104744663136387	0.0291549469841742	20	1.15350515067947	4.44949266899254	2.34186490500478	3.64547377349154	6.63500695689395	3.28999356851343	3.30199643818948	3.27205455544572
YGL031C	0.0613474666172369	0.0204547740390989	16	1.2828866719911	2.04633694278741	2.28686424136411	2.02716712751835	2.30122513046305	2.27075102256905	2.19845595052442	2.13875512831792
YGL032C	1.06032262882837	0.0595682527153593	20	9.98757772726309	1.98622791082563	0.0693979894377341	0.127843848495144	0.0931877180345431	0.106581666010662	0.277257323907568	0.832943745211232
YGL033W	0.0978568196753731	0.038406428086041	5	1.30173800377393	0.00329473776478847	0.00633493461177685	0.00553613468746636	0.00318382712947072	0.00379768893012862	0.00303181763318642	0.00322881271725872
YGL035C	0.239000382937885	0.0991978935847147	24	1.33627553719107	0.369443070220504	0.339906054371227	0.487376453167721	0.50578420988372	0.413237389039227	0.44839072555934	0.932589475755688
YGL036W	0.0297044824447146	0.120151190681451	28	1.15839238086526	0.330164008016305	0.252182824336454	0.362318525582897	0.280270498171858	0.334043165770868	0.253808489928031	0.233335992676228
YGL037C	2.60311815860855	0.0525484868217644	23	6.39406485882608	1.15193521399394	8.82503095593921e-52	0.63509804580749	0.0726247064309179	0.0684409709644257	0.053291505378125	0.0770456990511727
YGL038C	0.115056497817291	0.0971352251787276	33	1.59141730926084	0.982412654577147	1.37890356039151	0.769336132999418	1.14971399067979	0.722722516118944	0.447944801966853	1.48262349134587
YGL039W	0.375132580264247	0.0580565666277661	15	1.59848753119327	0.579424432207463	0.17716965383109	0.34115121953762	0.337058708138072	0.321246550948334	0.428732144995809	0.384750274643994
YGL040C	0.151008623225193	0.0573013958452795	17	1.21901672325053	0.914203853166853	0.389856558350751	0.966846092856314	0.5973898955442	0.67074831826349	0.627029818824431	0.700380677370759
YGL041C-B	0.288936285368239	0.0825436859607815	29	2.05270733242159	0.0320214076151714	0.00668331496061735	0.0192731347220592	0.0183888235593571	0.0109484319914986	0.0091076730242034	0.00536204558250193
YGL043W	0.224952560355061	0.0549040721004452	47	1.14192303597798	0.599739597649618	0.461371261177913	0.835986514699237	0.564323482933162	0.526200128111847	0.657494258309346	0.541781965476923
YGL044C	0.672708512358357	0.0692105170708146	47	1.22067671275531	0.397347063814118	0.272578207401889	0.302862451600968	0.251627353026693	0.330158837390823	0.31966873734145	0.333894744181132
YGL045W	1.08688135743952	0.096606593155286	44	1.54851637785119	0.266715220354853	0.205463220062725	0.259759799475245	0.243745762859846	0.162922547082113	0.216035535179308	0.210709777775595
YGL047W	0.930097215705679	0.0546944696939006	17	4.19056698521744	0.419708829370471	0.0718845779410237	0.359727002152921	0.174605156342586	0.120244146742528	0.190854399114034	0.161299034353508
YGL048C	0.278269960223893	0.037584588364101	22	1.18732036028636	1.1887625363713	1.32555630852001e-45	1.50539251532053	0.68116016826938	1.01835248308471	0.704267099722374	0.843769717150934
YGL049C	0.0812493556912113	0.0362243285339804	13	1.19829741828622	0.111921906394524	0.155166462800115	0.224641642612355	0.164509988642981	0.174624570838988	0.170163822444254	0.115184633022728
YGL050W	0.111712448554879	0.0712108607102577	21	1.1529671644309	0.55052995248811	0.391489478835129	0.400717550761158	0.400544591861952	0.543407045395615	0.47994720449711	0.386279393982211
YGL051W	0.103433512177733	0.0453397864245166	58	1.96654890870537	0.0478231351922438	0.0187468679550295	0.0269434058674021	0.0248559692218053	0.0238148011248431	0.0265723299361788	0.0131993311959328
YGL053W	1.10686744141011	0.0288144418596771	7	9.93523302787928	0.497467964922317	2.19071452087602e-10	0.144306528268821	0.0516212944643278	0.0727892011660311	0.0818732503957218	0.0944514050621714
YGL054C	0.261563416550534	0.031358357296696	53	1.30780871692532	1.05112673386142	0.498426813815678	0.892387276283711	0.963503535697112	1.01124795643046	0.763089471092011	0.794758077673621
YGL055W	0.780341032744736	0.0491448696246594	23	9.88103864178962	0.60825970512463	0.240640155987409	0.36105673475984	0.35139048131242	0.681643840051456	1.01842273312635	1.50119197136537
YGL056C	0.080036598401604	0.082479073229559	51	1.08673948237426	0.548642298666776	0.419651240200961	0.429218209422861	0.52305856947059	0.507332072293393	0.615951596009259	0.521878893825643
YGL057C	0.163280436667318	0.0958859238459806	43	1.13056167031465	0.253128922965113	0.212371122874239	0.220985259938748	0.234158385007392	0.179875321287197	0.200548660167125	0.167399431314462
YGL058W	0.431846854831449	0.0707468181004869	27	1.3147883828511	0.764848397483578	0.45808087091257	0.973898162684072	0.742353070970019	0.660005920347502	0.752930017207302	0.599348219459582
YGL059W	0.164154588845361	0.18521567253473	43	1.01542551986818	0.28512170158431	0.095691636637123	0.127237715573335	0.110161601100323	0.100618614007761	0.110682114940808	0.125775557511359
YGL060W	0.411081490528917	0.0837739093146649	32	1.24121445124519	0.300780142132999	0.406198714168043	0.29451402698164	0.245878660216418	0.231777776734312	0.246005068824705	0.342120680268021
YGL061C	1.34720018117945	0.0936521276277931	42	1.8636596063184	0.15913690148692	0.455514324795597	0.302749607042446	0.252855197168465	0.213827867707237	0.175122831727988	0.354828355993889
YGL062W	0.715178870632057	0.0502522692288151	42	1.67493144522029	1.80111371735228	0.858707703919775	0.25221696800942	0.357107066011553	0.463771526737774	0.398068057170209	0.37477333318725
YGL063W	0.27019710661879	0.0969551129232843	38	1.17385729888062	0.152037547923219	0.127561446974359	0.157415375181046	0.11593483667891	0.146806938498515	0.17525431870563	0.188312484132989
YGL064C	0.142814686480715	0.0733354889737558	56	1.17734028213327	0.15670922227018	0.171635870631242	0.149341898878589	0.137415129568996	0.140655228754412	0.228046803393226	0.173083535178875
YGL065C	0.210192767326816	0.0590873376803949	50	1.07171189331518	0.257860637163545	0.279437135761041	0.372473634311898	0.326523119392028	0.124909944195259	0.170724380338366	0.238107428119353
YGL066W	0.226086628384758	0.220233435514019	7	1.7307724808566	0.689588948626035	0.42144405399643	0.379348018129015	0.310098826189621	0.37178340335857	0.370332455019855	0.437575989245907
YGL067W	0.426398287694499	0.0431572192893767	33	1.34259061856134	0.420780270118951	0.511074598886977	0.431106971770709	0.329658052711796	0.468136240374643	0.431962941112361	0.369355373534918
YGL068W	0.0504794630336942	0.069931093904294	3	1.05003576459475	0.611580393231964	0.638608086661061	0.726705579046725	0.600879271194124	0.715939641735501	0.717504826813733	0.568012114715102
YGL070C	0.365405183037187	0.0670044509123573	53	1.80455315952178	0.584592314680904	0.677644853237635	0.615126420098415	0.613225076705033	0.526919486790225	1.06097051361128	0.567743367902911
YGL071W	0.562356291474301	0.143256403152183	43	1.65603020097314	0.373067326759639	0.401456079319438	0.307139265904892	0.510431059090485	0.540229816073805	0.424630279546123	0.357911579618113
YGL073W	0.19071274094166	0.103356792234244	51	1.01036653099739	0.344038922062808	0.322728607610864	0.19508045808925	0.333857058289079	0.265088985658469	0.242068409154075	0.314157164179792
YGL075C	0.426931608331581	0.171616951552013	41	1.4231947395597	0.130151465814861	0.222246277027449	0.147936649708168	0.139977931652059	0.0993294493668468	0.101557024015084	0.155253599940201
YGL076C	0.198640519193173	0.0194036413613384	30	1	2.36048553733719	1.62352705612796	2.23733923128966	2.71134236726232	2.54350167663882	2.21224221251393	1.9641820644677
YGL077C	0.476178963942603	0.0469113241251616	5	6.76486448153685	1.02990468883064	0.290237369214083	0.350099075028865	0.478103493090298	0.477387513293844	0.48432999636424	0.469300609687148
YGL078C	0.14476230674196	0.0422021767004307	2	1.60440963853074	0.829835604046131	1.16856533656809	0.793989663471988	1.12601778018541	0.756380431097174	1.10903815138671	0.92710349284046
YGL079W	0.606648984121932	0.0425339146375043	42	1.91526134160863	0.221607500348788	0.244102577381553	0.182694086663923	0.207986374798641	0.203589941731212	0.288584239812518	0.317722026472861
YGL080W	0.338943545191956	0.0641974890947319	34	1.15409594534232	0.63696971156898	0.737696140325706	0.560258635794416	0.608788657579974	0.484872902966751	0.615562713572883	0.475803052788889
YGL081W	0.378669830853261	0.0758954706016248	50	1.38106763362362	0.0948227290432505	0.0385495678585763	0.0825691495819043	0.0629501794018156	0.0385033992125448	0.0358951548729923	0.0571924908331704
YGL082W	0.130682501035975	0.0994051507968877	9	1.23732699201086	1.04513760054022	0.459225824395671	0.906274783193278	0.483361152064076	0.575381156035706	0.582144149064001	0.516684516566167
YGL083W	0.569819229957065	0.105652451406354	56	2.19007206619663	0.142105227182167	0.122264284426703	0.144588336504499	0.19607897543775	0.125197378039687	0.130674828334021	0.0966235674864668
YGL084C	0.206784403603967	0.0744066811558149	11	3.08228448951107	0.439380403698933	0.209200794110033	0.19472655981482	0.174494249993804	0.324849635027171	0.158286005868038	0.275144861027151
YGL085W	0.0992295042325839	0.0682682476600284	49	1.08165818959767	0.27182525279572	0.220680935262274	0.228719009017588	0.236001481534632	0.243471386441749	0.21667027414865	0.200878401182808
YGL086W	0.114377698260056	0.0628077535405186	49	1.08731799578951	0.196524086974074	0.147477797227736	0.229763603711978	0.253404027198085	0.187042548644687	0.158688518337946	0.315551893818391
YGL087C	0.21637622103724	0.039601966659191	17	1.4139705776686	0.849042417381435	0.259214948720151	0.493893075705053	0.257117511801801	0.382604893789962	0.293660655383762	0.202127710690113
YGL089C	0.134923273101653	0.0540141135945684	16	2.43381714759174	0.0392235636510989	0.00986541684953822	0.0142356096487626	0.0108380213200824	0.0106513151269415	0.0194805382151959	0.0222699639886607
YGL090W	0.241218142931336	0.150669693920747	1	1.28749743242155	0.138131736798434	0.0710353483555756	0.0701220549688702	0.063026472651484	0.0343988091006723	0.0886716716053808	0.0797077777102135
YGL091C	0.0207512727445278	0.105073844190093	16	1	0.815173733322053	0.538391049904829	0.692646042900117	0.625377255076168	0.593141612628574	0.537244559957372	0.564338251260689
YGL092W	0.327931797850674	0.0599721667974274	36	1.16628122410979	0.503524944272735	0.600290316800317	0.471628606283642	0.557711185786198	0.633294196290419	0.601280618142677	0.585019405377442
YGL093W	1.27600295410073	0.085973315402991	47	3.32460398254468	0.345831991321646	0.386502224566114	0.37191598443731	0.554125012018272	0.239212989187575	0.176844141271302	0.201717024269796
YGL094C	0.357530433769492	0.0880082443289824	45	1.75168891660797	0.463363576563743	0.802579657515503	0.545465914503863	0.388991014263632	0.579031631791168	0.241099732647892	0.500975683896949
YGL095C	0.101216476951776	0.0655283251651279	23	1.1729898819568	0.208587299958763	0.144761553450095	0.118559007052111	0.136909385974407	0.14192750490385	0.171332313314391	0.16520989111961
YGL096W	1.25040728296432	0.11633447604333	40	2.30420358869506	0.119667655752131	0.105826699794741	0.154671064878203	0.143275801702167	0.132986303271329	0.102237379590125	0.125555971272888
YGL097W	2.35332181533882	0.0423820355587146	47	1.68379709157229	0.277916064398004	0.574561506907316	0.836780561235382	0.345980610517195	0.639611152452998	0.488476808552685	0.46626028948865
YGL098W	0.193859194733629	0.120857153031128	15	1.27090995512786	0.305936860337637	0.155905248002285	0.290234999429497	0.237336448753675	0.265499370545355	0.205893307779351	0.252028843684449
YGL099W	1.13610774669266	0.0373165962947886	45	1.42389868566124	0.494290447327632	0.703812112412651	0.792889033947933	0.585315404924052	1.14399187574808	0.853644099722836	0.857288048532365
YGL100W	0.181597125505024	0.0497723400136854	54	1.36158442450414	0.371032070801547	0.210457937426301	0.428933702855615	0.326208161205693	0.322693977414308	0.324970757679328	0.266960458595435
YGL101W	0.116771058625205	0.102472041814139	58	1.57544655893721	0.411185537599912	0.30800367328942	0.804344559488982	0.569376114337351	0.607053132108611	0.441884660836994	0.299324659964097
YGL103W	0.0240651520344741	0.028780242217973	35	1	3.08835237613444	1.07531966877649	5.27687393214464	1.36812472495171	5.66603618682637	2.15440941867324	3.63779584914781
YGL104C	0.631598621328308	0.0668946733010203	11	1.98335337437256	0.223624604832958	0.0774726096229722	0.0793355977121675	0.0938054647738888	0.061861234719522	0.0399174007694883	0.0468274346402074
YGL105W	0.184751813303814	0.0275564698866883	21	1.12809469911599	1.34334028754879	0.879915355133796	1.1199902293232	1.36633838717926	1.59743361951916	0.966553695215987	1.39573930124941
YGL106W	0.290703073745937	0.0461255402209298	23	1.74549408445287	0.985697076858215	0.40970451892445	1.47107057188648	0.794656922135282	0.646605643613575	0.863841417551259	0.473378405917384
YGL107C	0.415693635010882	0.173188577525766	20	1.56070866105238	0.635177938999917	0.626112175836829	0.64088637732124	0.535335409693754	0.594304657322551	0.536674865179754	0.552642622739166
YGL108C	0.370055420449159	0.233155411230899	4	1.37286625789169	0.513645373591949	0.28514233094222	0.335149521418197	0.304729738736202	0.29381529946472	0.403071366464039	0.299860251959676
YGL110C	0.0137728235943921	0.117542525689502	27	1.11662781420495	0.332421495335214	0.234568618767468	0.250070791050356	0.207129422546243	0.26758064477016	0.204072827955105	0.242197771968935
YGL111W	0.25916036794431	0.0467329799718277	49	1.32475498628887	0.446658231512967	0.566014247840021	0.527595917311311	0.484956658421237	0.726170850082992	0.605536227455181	0.828504844543105
YGL112C	0.212505144594221	0.0649444305781008	39	1.60639296255139	0.242630167510614	0.387229033900884	0.429454571265329	0.483867318718949	0.356920255262446	0.365448679010996	0.346345575871803
YGL113W	0.459772285598587	0.11839241686294	31	1.94219027327714	0.0807243857895801	0.157855170332273	0.14248170380736	0.116421291329852	0.116845120710736	0.101738038568339	0.112850058099592
YGL114W	0.709976238629036	0.0915498129286141	7	2.37154490209648	0.905874448320429	0.443177321737569	0.257677828655904	0.560723398362611	0.262677208425096	0.484633242058572	0.576790669300605
YGL115W	0.467489704011399	0.0493813382242959	48	1.71227269413753	0.618470882093002	0.516798536190642	0.607806072731969	0.551349557084101	0.531472127646624	0.648337258773928	0.451821544667904
YGL116W	0.0684209301185845	0.0683021760976866	11	1.07403182756743	0.0468740767531995	0.0138870875281839	0.0917664392825308	0.123373900978532	0.277600403545941	0.405638107391556	0.389958255316375
YGL117W	0.535897146491537	0.0931853927459081	29	1.47690106272657	0.280631061669105	0.287730985350304	0.178258368184244	0.117356582072081	0.110120940700608	0.127943574817835	0.172649178319598
YGL119W	0.0370950276285322	0.0566149008063638	2	1	0.221699430058445	0.115555068986935	0.281707744672897	0.220072349823547	0.230973616012648	0.181155359178584	0.261427440520073
YGL120C	0.387345027274426	0.0431696402810263	43	1.34387796920332	0.636400332328774	1.12784271417571	1.45305906433248	0.538433604715035	1.4074586848646	1.01172004874058	0.986590982698189
YGL121C	0.172750225627936	0.0520082540554329	19	1.37591927097661	0.150056869670023	0.0157500873997342	0.0294903547950332	0.0133164912403294	0.00718296108744316	0.0154380264121586	0.00199584360282072
YGL122C	0.179419824673372	0.0501680860570678	50	1.15443368679784	0.488004334033395	0.389608027342219	0.950565168691186	0.884295080117199	0.597163515528568	0.519107062074415	0.562666407174974
YGL123W	0.131596783290112	0.0149341467945192	54	1.48609867086738	1.6473837685727	1.25957391607156	1.60777067975477	3.38111217984497	2.53816584554991	1.34665966732814	1.30477418905205
YGL124C	0.1111454655994	0.0753653204911066	54	1.03951090387159	0.158294008577488	0.135156903792259	0.138688443796409	0.145751882632529	0.108455501018113	0.133047087369516	0.114450842596011
YGL125W	0.0838163629660325	0.143770752683297	22	1.25150490546686	0.36191689206652	0.20666917578544	0.234792698680664	0.228571700693625	0.158111981106471	0.181074430103075	0.180236450793291
YGL126W	2.37060285292381	0.0400860597462756	59	1.73916375919119	0.43239723723047	0.270018154390989	0.266461881643533	0.178346165986173	0.241673471482318	0.39717799135852	0.350742717669481
YGL127C	0.145508788535034	0.116664805528121	20	1.10447140073182	0.708815755610654	0.829491207939056	0.604901928037334	0.621732795635534	0.521749635557624	0.678304487632283	0.67226780873232
YGL128C	0.339001763273657	0.0993129853130035	33	1.2470542625103	0.182450887790972	0.288943110731223	0.246045706046254	0.246377983746278	0.185417973392759	0.167360045329132	0.194346698322647
YGL129C	0.133783175391837	0.0924461007150123	43	1.15380407597474	0.373473765249269	0.298026912429868	0.336388879921078	0.336177362085294	0.368327730957585	0.362925284955338	0.336555859669046
YGL130W	0.0896432716403215	0.0606827398850264	24	1.55412113471967	0.186372678897847	0.238414667230727	0.20167467977693	0.175450259103575	0.12234361930479	0.143637370614262	0.273867913994397
YGL131C	0.637181464706559	0.128332101851244	31	1.93137070064014	0.0984750109497162	0.0759652806278159	0.15017711552476	0.108367907197018	0.147311517255693	0.0913149279160684	0.120512196350667
YGL133W	0.171440731090056	0.0898884422857208	46	1.15308608344219	0.219431794709966	0.277719920580594	0.218176360083152	0.223639945687455	0.266725008257633	0.24814409925281	0.162305281950342
YGL134W	0.416536559292889	0.108809552816967	47	1.06340089998881	0.40120214981756	0.313953426944769	0.358036043170602	0.533627397416683	0.396936730836952	0.370389188701191	0.203264053872515
YGL135W	0.0402257587421371	0.0273989451216804	53	1	3.49249487274045	0.47515794642012	5.59017642288478	5.33259181902052	4.02533244945547	2.01547584086101	22.9556974839577
YGL136C	0.121096165936244	0.0781520283317508	42	1.18895928923898	0.273026674733736	0.121876607170929	0.105069638293219	0.220470062378904	0.199570794844973	0.206415004733327	0.145177406802131
YGL137W	0.291682079699126	0.0328328673610386	37	1.23314358719894	0.303036243610076	0.372251180596851	0.339370390149186	0.310085823011244	0.398816269403244	0.395775508190705	0.407434348728922
YGL138C	0.068212087451573	0.0320631604384858	26	1.33121615575486	0.00243863799021072	0.00155555101770695	0.00345154673604832	0.00349259477317377	0.00191461501972034	0.00227945967486604	0.00192927181515433
YGL139W	0.204735665609817	0.0642676651905738	1	1.79762652236594	0.169278928020339	0.188092904590579	0.17495648960578	0.207902271988826	0.237237152947637	0.13803736053313	0.16027721897105
YGL140C	0.125904409201248	0.0765665657545438	28	1.54907533922988	0.231990081574487	0.231701606069852	0.187603510759997	0.215435831479872	0.273250356850023	0.199357441609579	0.217938959852406
YGL141W	0.289440402178508	0.0865983952826821	18	1.50767031223594	0.401233206214272	0.157168652675741	0.186576521445627	0.172034510844253	0.215348133958549	0.179362290318965	0.200885269611698
YGL142C	0.284205198997307	0.0636031689643941	19	1.56038812538504	0.263280162896059	0.0791544124792899	0.203607579498951	0.119519404328067	0.331001236826423	0.173197986464243	0.214553216447989
YGL143C	0.372758646999781	0.0993368350935209	37	1.22850494321576	0.276468202670067	0.252444839281326	0.256229180599651	0.209371763930169	0.23807613153174	0.21313198302637	0.274417996405752
YGL144C	0.0622315179217203	0.10192287841888	17	1.11513982936796	0.174710003039051	0.197863639645803	0.141254339687598	0.115813888126108	0.11813817752474	0.102074407364007	0.208937314326319
YGL145W	0.138600316046221	0.105766852889256	50	1.16818845504738	0.364472078327192	0.208798627897813	0.381361674645987	0.409524571647187	0.366535305514532	0.282897131511029	0.313796020246818
YGL146C	0.199247049383271	0.130471449315672	19	1.59724458471619	0.028759921571614	0.052819356036422	0.040657465712126	0.0317086231689565	0.0226955082542019	0.0211240662303311	0.0295516335539103
YGL147C	0.2228012927538	0.0220095299484765	6	1.1552028542648	1.4797583127303	1.41701647493501	1.44893354415828	2.59082562625665	1.27686023030357	1.81255141897738	1.92720786593487
YGL148W	0.369173565467515	0.0206774678831726	58	1.71531410822355	0.752803462867913	0.41913141399911	1.12513162098552	0.431359039910497	0.75079813574462	0.692087297899773	0.676175068672965
YGL150C	0.291105398059793	0.0522235115901783	22	1.47152709180607	0.297047720206527	0.292539400635791	0.16673220439565	0.253068441331448	0.171443736659088	0.291284774848193	0.17806256255679
YGL151W	0.697970773482667	0.103632583456718	31	1.38005499705476	0.32873654433587	0.264135260671592	0.344988488458317	0.296544571599578	0.329542953340599	0.273770180155454	0.265198865444526
YGL153W	0.103175134894837	0.0610836148337073	17	1.24502417523844	0.298397284834599	0.20464732011368	0.271028196400155	0.180251638161532	0.235322128805596	0.248143475507151	0.242935901505143
YGL154C	0.0467840133100741	0.0671835806957009	25	1.16028000702301	0.230160967746423	0.130672745670414	0.123574813122428	0.0981542554369682	0.106463668776481	0.1183004277953	0.0928244665837344
YGL155W	0.357545206352809	0.0948466841344153	24	1.44203427089624	0.289323873114499	0.263263711938272	0.487992630298599	0.290588497058823	0.362013168719019	0.290614799409909	0.334224525221548
YGL156W	1.21423566235723	0.083652811746319	28	2.5416630200255	0.313729143255945	0.04453214757645	0.0653630541139673	0.0622664457661821	0.0450798727360143	0.0370732721720788	0.0497302351984048
YGL157W	1.06861411938505	0.0382684586713888	27	2.02022509744219	0.986193878024143	0.166530643670466	0.150133247221205	0.118634340360451	0.0884402502445222	0.087111939563732	0.310751878022883
YGL158W	0.168051644693986	0.191486991197678	23	1.40225327805952	0.200470362809167	0.0121187623046937	0.04722515389321	0.0567481043238842	0.0362320272616441	0.0363273630996828	0.0274518522380599
YGL159W	0.0973401568939098	0.105892703116082	37	1.36243938770997	0.334771430129733	0.211459063523187	0.319934018726412	0.299632173757859	0.300314128887528	0.304772229096656	0.269361325449061
YGL160W	0.300860184392201	0.0645451857731664	5	1.96648441377528	0.188166484064999	0.103846030966068	0.106797449511065	0.109273431978055	0.118635055092086	0.127452728899556	0.0938466447616125
YGL161C	0.168262395644462	0.0676675714106809	17	1.18974562629211	0.789460991211539	0.303015265144615	0.293096774613383	0.633760954670778	0.297113897082985	0.578991033260049	0.43204799993142
YGL162W	0.314367731874082	0.100757408606625	19	1.48809583592583	0.441071348859212	0.356501739925499	0.460342131999615	0.423697474441497	0.491709470777806	0.468632612878555	0.555924768608163
YGL163C	1.25208278566299	0.0874279665697204	45	3.79029284047134	0.120914961576323	0.140010926296616	0.133950076954095	0.0842013802717072	0.146815531999234	0.0805958785739154	0.149378239284688
YGL164C	0.152113832620003	0.117327986469953	26	1.58741471496651	0.412231405010065	0.419171202344537	0.42036711318545	0.257944461171168	0.369722202751739	0.363036882729655	0.441177868767429
YGL166W	0.43169172390618	0.095853723488162	10	1.23424387212136	0.699853038731554	0.382558752657861	0.626819509788057	0.401156249696561	0.415795320852681	0.441377228290376	0.376712117881624
YGL167C	0.273852290810498	0.0569671392227797	20	2.72529018510521	0.652143926772286	0.429187627124464	0.376066927294084	0.420257181816772	0.416776651032498	0.344696587713546	0.406668451747837
YGL168W	0.227723128266853	0.0763945576719983	50	3.34312838460686	0.0318618880867658	0.0199875573099956	0.0114844521603563	0.0313056407904671	0.00201360999937631	0.0561502636825824	0.00608665387998879
YGL169W	0.400589751797417	0.0760228075796654	37	1.17801046678871	0.334133965553605	0.395376245471102	0.35049927087857	0.31781107775298	0.57830737463112	0.396419322218996	0.424274456310283
YGL170C	0.2750412718589	0.036408163459838	24	1.93825519567146	0.00337972810835015	0.00237358001637535	0.00424375860874028	0.00443516468786367	0.00392827689719596	0.00320577659735905	0.00406432521910902
YGL171W	0.138885606925172	0.0713250662387289	5	1.08235016808558	0.412748437088373	0.949661012076234	0.515407057610489	0.664158811271369	0.741608414522848	0.794365422991644	0.777691191308456
YGL172W	0.189966961157552	0.0654223269989158	49	1.09732196819262	0.729892533980313	0.527771191274123	0.794717060391317	0.678766014769075	0.81662210867659	0.674592301719489	0.729987027145357
YGL173C	0.0318303746322557	0.0401847831945726	22	1.12641020951651	0.422208120965376	0.438938572629896	0.35413331070175	0.474391487757259	0.493896564433236	0.401848192775775	0.354017721263482
YGL174W	0.109385369459364	0.117192098013341	42	1.38976994560708	0.271266421577248	0.545327947571407	0.371706560983908	0.258457771036957	0.293840568692296	0.29393197678316	0.248808793240584
YGL175C	0.704862785447739	0.129807767866072	21	4.56912270875168	0.0150994082790763	0.0343951681863738	0.0457571247059166	0.0165964050387087	0.00525614602876808	0.0110992599065822	0.0138657713956625
YGL176C	0.034084159388267	0.214320362005507	38	1.10918598868685	0.308572940619415	0.439789497355631	0.35448206112439	0.382399696922272	0.276440620257045	0.268706285932448	0.239034463517681
YGL178W	0.504838934278668	0.109415256058876	31	1.56579577358022	0.726542251035546	0.967492312711685	1.0605237265507	0.62159585251218	0.798285670019124	0.757628543362942	0.754813927778736
YGL179C	0.286290619710524	0.123828154535922	39	1.26840037905952	0.216086387205779	0.336143390827029	0.303790307925651	0.175866504686458	0.128083721612081	0.147440437169126	0.176604241754384
YGL180W	0.198781223265927	0.114527469663015	16	1.37847375913494	0.165235495862801	0.0629152751772322	0.079851207316104	0.0680335403899946	0.063140931879906	0.0617663008825306	0.0681603103829612
YGL181W	0.373737111795916	0.100039617481816	13	1.03003407191792	0.401866221668768	0.159220995738211	0.433620548798896	0.239510101975884	0.2218144482091	0.303043413191119	0.241781282350322
YGL183C	0.863754874864887	0.107707952139686	18	3.25757320088836	0.0212795411748146	0.0111158420983944	0.0216506474438237	0.00931559966506515	0.00738170774239442	0.00952062017867513	0.0114843562628071
YGL184C	0.999333455734665	0.127983896151539	34	2.00044126558286	0.555425355394925	0.0864276885912129	0.886207933448772	0.266673178985766	0.105751820064626	0.277372162555773	0.282524813580886
YGL185C	0.237693482590287	0.0813982137134141	30	1.28600925744049	0.198172849891903	0.196113077639983	0.159924871173189	0.111937134479998	0.106081687526989	0.147497717774392	0.158613327701227
YGL186C	0.12305387292429	0.0868743406010957	4	1.91643910726842	0.570095351822463	0.333163001239419	0.0719520450284994	0.513883763367385	0.308442230400773	0.593647431239642	0.756369395490266
YGL187C	0.530901007472488	0.0410252411776281	20	2.67799528910032	0.464862782245715	0.256401582160943	0.273892337083679	0.279244316645416	0.202950878848045	0.28667754479892	0.264131189212099
YGL188C-A	0.113616670040039	0.154447627966513	17	1.65962248866073	0.0333679884707956	0.0164384093647963	0.0223893514059791	0.0180490078058225	0.0167126161621744	0.0122361391768282	0.019196363191475
YGL189C	1.70586840314024	0.0182830195640217	12	6.56507118301756	2.30936646223605	1.52993208952279	1.17671722979298	1.26608866474121	1.1183134897883	1.30552974939748	0.910488025353922
YGL190C	0.199786450079385	0.0936752282801706	31	1.27930079232421	0.416245136002123	0.216472353050321	0.370896182528938	0.419357539423871	0.38856557078345	0.34023802637427	0.354228104355486
YGL191W	0.851605968529882	0.0400152457857908	43	2.935920154856	0.50541102850335	0.734283449529445	0.530503122794417	0.246882428526715	1.07330683295935	0.483909065529556	0.436023580566692
YGL192W	0.584598588497873	0.0233966575676412	8	9.8779342112714	0.0657285819509403	0.00612272996381635	0.00598977967645438	0.00401221548894036	0.00665615219794968	0.00276695795073076	0.00544904799223737
YGL194C	0.134243421183849	0.0818285504009658	49	1.06849938975655	0.333347248564972	0.0614441220651536	0.408529959405595	0.113023432617049	0.156632762814414	0.256379272762273	0.214193358466734
YGL195W	0.955102384886663	0.0442026575203293	18	2.05144882232806	0.57749670998266	0.415020373390933	0.815251514521551	0.36870976180645	0.653310778695158	0.560388938981103	0.576101322903813
YGL196W	0.168728150652802	0.0550991973678252	52	1.11081063846131	0.354079763193831	0.0835972257752507	0.389571288786749	0.242198260469033	0.220583827105015	0.179830123771269	0.153222231511544
YGL197W	0.130185198503424	0.0538607211829145	30	1.06756486254419	0.160174150614989	0.175105186178158	0.131254751210024	0.120106941330477	0.133665480995264	0.193255306489212	0.117139443511975
YGL198W	0.268887073191645	0.0481510267593721	33	1.1258564441058	0.669157997038279	0.584471359941765	0.393406196384559	0.404063136285823	0.324085862857568	0.571443296001419	0.515592284903349
YGL200C	1.434380456213	0.0236224918464277	52	3.92134850706724	0.74849509638604	0.900869557752747	0.463604429587502	0.581484193349494	0.37557664257623	0.546538566914314	0.709278789969771
YGL201C	1.48693228807925	0.0897059711069189	25	3.45392129785696	0.16552151285814	0.271794038188451	0.125072205843109	0.208485479840901	0.302137890070272	0.256597313461462	0.348119373935276
YGL202W	0.393201778557737	0.0250365471673149	15	1.30489563429559	1.04787712350963	0.436815665480341	0.910358554416337	1.08492696576059	0.844355669491532	0.819375352088288	0.791445360867299
YGL203C	0.186813665288819	0.0960807584848841	60	1.95868354360767	0.429197331203026	0.239760287290075	0.268748130592741	0.305084112394357	0.286927298527964	0.261060348277184	0.308293868961325
YGL205W	0.703140284688206	0.0495778332245141	15	6.09084026146918	0.0154660844924233	0.00187573066938413	0.00930095441921006	0.00362784266963674	0.00266596917757457	0.00315766771250816	0.0034197220763952
YGL206C	0.418704936146178	0.041289006380419	23	2.04066321968291	0.411431579447737	0.369802709902928	0.374852709806674	0.293138617107854	0.365910181412598	0.277493543077159	0.318892834792738
YGL207W	0.793353186022554	0.0500741529885736	32	2.52354507336987	0.29340580353603	0.654593887878119	0.314092785450197	0.341267502316309	0.340260548254131	0.342159792564996	0.458307598991577
YGL208W	0.0532453038649496	0.0889233788842169	50	1.06563715433271	0.187652774688816	0.105457645999224	0.170392034557958	0.130385040756428	0.106933694813872	0.164244042095607	0.14473793643673
YGL209W	0.245956618793326	0.123230261557436	58	1.63304884342939	0.468875376515601	0.17659723717568	0.262779137279835	0.415836955561844	0.330178726862935	0.516700450667796	0.235391667632005
YGL210W	0.208907653536452	0.0911194815238645	45	1.14272534685138	0.37634924392046	0.524060744840491	0.404002721467439	0.383036916560782	0.389481867793671	0.342894889149653	0.462027833182832
YGL211W	0.218826809660832	0.109348485678981	21	1.05675003784404	0.198777938349954	0.376429427483372	0.206776385983488	0.272117496244282	0.24232863246172	0.303375547736738	0.256393931779954
YGL212W	0.0546966076610831	0.498935084444033	46	1.78717938770752	0.170021352942224	0.259055330508556	0.306188754258542	0.334827605887415	0.266883029667754	0.275827362342243	0.184772191841615
YGL213C	0.865109272033346	0.0507239846627692	52	1.73006253369714	0.269782658947421	0.313197965731529	0.314997537908018	0.21382654563268	0.310088637079122	0.325689841197353	0.361121178249922
YGL215W	0.0592522238470101	0.0489545075748203	22	1.3670575532246	0.78356326625868	0.963272240961876	0.751344060383833	0.768647223934519	0.676159183067754	0.788724387201517	0.750332187614721
YGL216W	0.438958151452413	0.129398378721065	50	2.51521717386038	0.226051698325419	0.469783596350056	0.487139324029062	0.72539309866746	0.437069624061121	0.559598254203437	0.267090705366342
YGL219C	0.0784428267547677	0.078577910669192	52	1.04757238512056	0.354754333057751	0.241428541372749	0.231652340590845	0.308009382606091	0.255203144114228	0.290956722772792	0.317982434087601
YGL220W	0.0881501880229996	0.0336701128959574	3	1.21224403556368	0.863890057346029	0.912331936598467	0.867322134627175	0.6409953809549	0.838889692858684	0.939920481879924	0.570385240312266
YGL221C	0.0948290881507878	0.0305276492569499	18	1.23387038547118	0.774676836736289	0.152022942369946	1.0184714490619	0.324094291717191	0.451978062931176	0.580373237077564	0.421676908269511
YGL222C	0.358119596941505	0.067403081788594	51	3.00494877143295	0.118997913364704	0.0424415046458667	0.102462155169634	0.102727859806017	0.041586648049178	0.228774382342518	0.0663152936668577
YGL223C	0.272735589557458	0.110967360004798	57	1.20059264338695	0.545823046025201	0.264798764207285	0.308638743153682	0.23810119745364	0.275302506774026	0.298952776612019	0.425384510285695
YGL224C	0.189371754071263	0.0489296860604306	22	1.17084788094221	0.414209787433423	0.168866162981191	0.242317138242211	0.238272053894082	0.396460512193786	0.291201305496804	0.218935645578484
YGL225W	0.324050248996604	0.0254026180561971	3	2.8920337287567	0.930043208928117	1.17151866249679	0.321199615165012	2.14181102895046	0.451717565754953	0.687508852476026	0.986219519687089
YGL226C-A	0.731148418349922	0.0253250060013033	37	2.11509722080114	0.275043961257371	0.79447717402117	0.70369631547426	0.473267913395575	0.382896343156004	0.533961929585741	0.583029084841901
YGL226W	0.259895735343206	0.0787365925762999	29	1.719409571197	0.175894376740048	0.267176578799544	0.241675563655381	0.175269831815759	0.134433498680268	0.162378236941196	0.167635730881029
YGL227W	0.198714121429125	0.0975515875234804	20	1.18897707564818	0.187984650037848	0.0544575399822222	0.0572709071949966	0.0612830008076788	0.0444445246806513	0.0495945009015216	0.110435633264418
YGL228W	0.268655278725851	0.104409024002364	20	2.02034755829385	0.618903171965939	0.271986273257469	0.433901489961533	0.314494260717212	0.520636102117091	0.206549009309122	0.471478373685708
YGL229C	0.88557850928491	0.107719347052083	19	2.63779097182668	0.124971081534991	0.0611198204654447	0.0809134687673465	0.0316780716816252	0.028894352581075	0.0440826237730914	0.0447194334376788
YGL230C	0.111724565591861	0.0501422145281682	28	1.59295390788737	0.0841173456024803	0.0282224137433312	0.0318601105512575	0.0151311993092714	0.00799652400036675	0.00771957295333839	0.00310789044131874
YGL231C	0.31127202080072	0.043731953939843	25	1.45373447327936	0.990058372761103	0.397364258800932	1.0284389574212	0.476159197792891	0.67770416137521	0.51094531487182	0.410559639213503
YGL232W	0.344863345066408	0.0337050456982578	51	1.04055623550779	0.268593519694365	0.187320045732013	0.351964438966503	0.36438961852839	0.333980816785972	0.306878421478503	0.360987586400551
YGL233W	0.353996772485386	0.078858956233808	27	1.01130798238361	0.323720266500855	0.210130323783961	0.30364926572752	0.259658623743977	0.334203971718824	0.269362227313988	0.268196164883649
YGL234W	0.662338977861813	0.0326452047094921	10	1.65156873584192	1.22391693137331	1.36373670046933	0.894588058842596	1.34470450321339	1.27016770489212	1.4143383306421	1.11906141613862
YGL235W	0.0985678724051597	0.0337328938714837	26	1.29212506117668	0.00327670148279209	0.000130246610162994	0.00550705677828261	0.00257511705723003	0.00462902091651382	0.00294340950311013	0.00194319914674102
YGL236C	1.17111826316142	0.0942851875256838	58	2.16302326501816	0.464522498909669	0.20346877647853	0.195552339339687	0.160243178982013	0.194999400102867	0.458607828593584	0.33847621713435
YGL237C	0.0581727757108754	0.134240155875017	54	1.10951671073616	0.353250321924091	0.235262353693644	0.553550176417258	0.318489007175896	0.392699145504909	0.282254558432395	0.261980884680888
YGL238W	0.222016049677519	0.0404253347149907	52	2.15797644152189	0.394292958542317	0.376323382196791	0.386730290042746	0.40519180693016	0.425794911247993	0.334088425848544	0.788194088724057
YGL240W	0.227726141740434	0.0685728760899167	28	1.42908566363121	0.0101291643595475	0.0080389391746523	0.0128177830243997	0.0130931454622713	0.0100168002904967	0.00996624222414501	0.00811766708327071
YGL241W	0.722410882860424	0.0927047562155248	34	2.00800072118435	0.147955710103081	0.323224656443047	0.149397547413275	0.219195378925328	0.183078752139678	0.200942786836352	0.16900105359288
YGL242C	0.254191593645946	0.0484062673446878	43	1.46931318353347	0.682640898558223	0.254537553839335	0.260858424374961	0.0936739275623511	0.358692153939164	0.328008719122279	0.339140153023795
YGL243W	0.0888844421393058	0.0612674412265162	21	1.09507252605944	0.266180444097934	0.328777340597644	0.250882816620137	0.217217328917733	0.230635523485927	0.291101636198921	0.30117282561342
YGL244W	0.167533007985293	0.0614132516461553	43	1.22055059082131	0.428883622670034	0.313797829644664	0.332741917791689	0.573952727197326	0.371494906035674	0.462667952168463	0.401170621681731
YGL245W	0.36012878673735	0.0176835198164295	59	1	1.06860432341381	0.393820851802198	1.11062294680769e-06	1.48117990515807	1.33057811863947	0.323934281187854	2.29502259790552
YGL246C	0.454597291715436	0.0828238654663676	32	1.35499176564427	0.254214275885813	0.212161534247516	0.224501358996231	0.37612337215095	0.319470334779813	0.292412719643317	0.341521998885461
YGL247W	0.103136982161887	0.0801936341518357	18	1.09789141210221	0.534568000217718	0.367408376244446	0.388069718030127	0.450013131494278	0.351010173156871	0.443820928122039	0.324804554093939
YGL248W	0.0995941852805591	0.0762709843940591	48	1.09322082866854	0.642303722395699	0.298675500086803	0.280086575183698	0.292030379849075	0.244123774915025	0.27770300803471	0.249673814259929
YGL249W	0.0521931537939153	0.0734765690612633	30	1.47082033138219	0.00795251887781141	0.00645287205584956	0.00815774674330563	0.0107622833471879	0.0106475784033619	0.00949047083103463	0.00941764468749422
YGL250W	0.0605173578647538	0.104665763105888	22	1.62212740917214	0.0614558533786016	0.0302103301938524	0.0755065704190486	0.0628161211860569	0.0464027756200658	0.0513065428532989	0.0448636947434153
YGL251C	0.0276702115727021	0.101583341605455	42	1	0.0414621674654246	0.0236328452464166	0.0776817479892392	0.0283724389619393	0.0466801212476729	0.0467232968549525	0.0415230359360785
YGL252C	2.82075198701619	0.0489892843346086	13	1.53881605086628	0.573488944471668	0.244170471453568	0.444281245346433	0.352192030153304	0.259345049069966	0.26205459867615	0.394866003217974
YGL253W	0.0585556462581875	0.0382492285419403	12	1.09576711451378	3.4027300832743	2.44429156552708	4.44811876270595	2.24799293023283	3.78459389541382	2.29394863694048	2.504140210668
YGL254W	0.424973934662735	0.0942387113649125	45	1.18811608647503	0.171009962085452	0.221670180925863	0.259507202134351	0.210338374663567	0.239989204729158	0.241016463698383	0.21972267966506
YGL255W	0.27638558861531	0.107461651004199	18	1.29270121448702	0.381843510063795	0.314776947555671	0.364230918127735	0.400088806937026	0.282889794360374	0.274606687690331	0.249660347184158
YGL256W	0.152906858093838	0.0560936273475102	46	1.22896237136425	0.500420887263469	0.481419213881675	0.618106607395942	0.623754651635359	0.552963297713253	0.542070164615313	0.396790678435117
YGL257C	0.370947474038277	0.0703521659446049	15	1.30029184942907	0.129612014547325	0.098343581982235	0.135185425499849	0.123757671513222	0.161608493637866	0.132940642908884	0.127815243296096
YGL258W	0.192572285183388	0.036091481210077	17	2.01271122895648	0.00441804008078545	0.00248810119783496	0.00586416035088204	0.0074561874970243	0.00330204292497654	0.00387756803562764	0.00258717059869658
YGL258W-A	0.367579119461269	0.0877240039464905	56	2.08845923764994	0.0155768623197435	0.00700185924978232	0.0130622957622525	0.0131727686991174	0.00112662461562969	0.0213122372664475	0.0045129412677689
YGL259W	0.164934914888518	0.0432692185303507	27	3.7681799561306	0.00214516658343648	0.00462765205994507	0.00508395414586789	0.00340242297658412	0.0020754596821461	0.00475526472246075	0.0150350790309935
YGL262W	0.0520283053310475	0.0422145541980675	27	1.52638283988289	0.00370222680586462	0.00414608974033223	0.00427365699871144	0.00233809681028887	0.00413145433393134	0.00383956699768816	0.00422146001045787
YGL263W	0.419644365034243	0.093633235809286	20	2.43177079576956	0.0747637738080785	0.0910858988616086	0.114556312663073	0.0603319626008326	0.0624626332133319	0.0798954730004355	0.104356023478822
YGR001C	0.176115172897472	0.0437365837229385	26	1.25013188050382	0.603434243501675	0.410898863087723	0.340206070404742	0.306919601593754	0.390036359732553	0.496361366346539	0.448054119863511
[truncated: 3,658 more rows]
