# Supplementary material for: Periodic mRNA synthesis and degradation co‐operate during cell cycle gene expression
Source: Mol Syst Biol. 2014 Jan 31;10(1):717. doi: 10.1002/msb.134886 (PMC4023403; doi:10.1002/msb.134886)
Supplement: Supplementary file 5 — Supplementary Table 4 [file MSB-10-1-717-s5.xlsx]

## Sheet: Sheet1
Synthesis rate [synthesized mRNA molecules per min]
orf	median	sd	mean	cv	95%-confidence
YAL001C	0.212243619378863	0.0417684507603861	0.222449835827164	0.187765707288896	0.157 - 0.317
YAL002W	0.228651274152198	0.0379526199620385	0.233574552652272	0.162486107887529	0.186 - 0.315
YAL003W	3.36377319273686	0.356911530377411	3.38166937362244	0.105542999904538	2.66 - 4.04
YAL005C	1.2469643636195	0.337535758799936	1.19170923222198	0.283236673572286	0.538 - 1.91
YAL007C	0.795940927383374	0.171701486310232	0.837975939991675	0.20490025800972	0.619 - 1.18
YAL008W	0.0994606406091633	0.020925966667021	0.102770807675777	0.203617808794873	0.0706 - 0.151
YAL009W	0.247481216883735	0.0319019654994378	0.248871572008186	0.128186458750654	0.202 - 0.312
YAL010C	0.249262678460669	0.0585907679679378	0.252768192149121	0.231796443491482	0.16 - 0.393
YAL011W	0.34521884977813	0.0671173978020651	0.348334261625649	0.192681011304583	0.231 - 0.484
YAL012W	2.21830832482624	0.232529519334721	2.22464495990895	0.104524327937811	1.83 - 2.68
YAL013W	0.696533247050333	0.101780174125505	0.700747922615644	0.14524506008608	0.518 - 0.93
YAL014C	0.856271296392365	0.0880690513847075	0.869273334626094	0.101313416478591	0.724 - 1.07
YAL015C	0.199104036843793	0.0609234623772835	0.213934920926061	0.284775679040915	0.132 - 0.347
YAL016C-B	0.023016559645499	0.0211991554335984	0.0287906082173358	0.736321903086216	0.00595 - 0.0878
YAL016W	0.975140078372302	0.0945030132154835	0.981637221526933	0.0962708128248076	0.793 - 1.15
YAL017W	0.289117610814385	0.0818319919986592	0.298059066458856	0.274549581634536	0.169 - 0.499
YAL018C	0.00314139563693432	0.000672143571799654	0.00321170560872895	0.209279321857167	0.00225 - 0.00471
YAL019W	0.320798996226521	0.0759795622003911	0.322138831309355	0.23585968165206	0.187 - 0.476
YAL020C	0.354963336471272	0.0728429912801991	0.362631542801393	0.200873290606422	0.244 - 0.529
YAL021C	0.328891680796659	0.073098137713688	0.342886795527548	0.213184463989706	0.247 - 0.523
YAL022C	0.400035239362432	0.0992461717035395	0.411551931132812	0.241151029058133	0.257 - 0.641
YAL023C	0.757141931042713	0.142459125120706	0.781933919590781	0.182188189502331	0.561 - 1.17
YAL024C	0.37664461079304	0.138155954728549	0.417183425083353	0.331163575592549	0.268 - 0.758
YAL025C	0.449011550693943	0.122057004103313	0.474256890957967	0.257364745627135	0.307 - 0.806
YAL026C	0.215871574594079	0.0420717346447662	0.225952553014668	0.186197208588455	0.161 - 0.317
YAL027W	0.242691286115713	0.0524873807052128	0.251732224767036	0.208504814009358	0.176 - 0.361
YAL028W	0.112055629784561	0.0480276801530747	0.119386717895118	0.402286627858112	0.0599 - 0.24
YAL029C	0.756877373517921	0.0871207356662673	0.744838531492333	0.116965935545406	0.586 - 0.89
YAL030W	0.233042708435483	0.0494491621264856	0.241456628743879	0.204795214708883	0.169 - 0.345
YAL031C	0.336623639224236	0.0683908437348823	0.343772040674731	0.198942425918785	0.224 - 0.477
YAL032C	0.277448942896071	0.0552625020888991	0.283668068670079	0.194813968128264	0.202 - 0.421
YAL033W	0.580924801808485	0.0916626942406624	0.587500532688651	0.156021465752848	0.433 - 0.761
YAL034C	0.366717445708401	0.0606278885961073	0.365585424461017	0.165837816662114	0.258 - 0.476
YAL034W-A	0.265770190435582	0.103112402151556	0.279855098022976	0.368449254203296	0.14 - 0.501
YAL035W	1.42564578483177	0.135545410817807	1.46278049605475	0.0926628507717906	1.23 - 1.75
YAL036C	1.24996395985246	0.108256328025457	1.24656767313682	0.0868435227050647	1.02 - 1.48
YAL037C-A	0.00941714614985604	0.00563863149772705	0.0106142920767877	0.531230105308496	0.0059 - 0.0221
YAL037W	0.145618466999652	0.0630903533086248	0.153191773067524	0.411839043607228	0.0691 - 0.329
YAL038W	3.78851804612118	0.56864626524735	3.87573325701011	0.146719659878251	2.98 - 5.18
YAL039C	0.263689809232213	0.0627458087293783	0.274142507234981	0.228880261445905	0.197 - 0.406
YAL040C	1.34365526927475	0.473326984249814	1.42717116742116	0.331653970494021	0.828 - 2.53
YAL041W	0.533532180646584	0.0567050088817219	0.529229791093935	0.107146290394029	0.435 - 0.625
YAL042W	0.587390677673452	0.0603305833155861	0.599035631804294	0.100712845968562	0.501 - 0.725
YAL043C	0.469219239201157	0.132279297679234	0.487635803027155	0.27126658226912	0.305 - 0.735
YAL044C	0.798645023818176	0.220658107134296	0.803158332008851	0.274737991676421	0.466 - 1.24
YAL044W-A	0.319707518161242	0.0710469736982593	0.323375673023427	0.219704138638507	0.213 - 0.466
YAL046C	0.30052722900565	0.0743418801609805	0.306687964527118	0.242402339705793	0.196 - 0.441
YAL047C	0.143617456075674	0.0434836129630353	0.150227117161663	0.289452488902129	0.0932 - 0.248
YAL048C	0.054724641349298	0.0361845827209449	0.0602255032618406	0.600818270685532	0.0269 - 0.178
YAL049C	0.358535101341827	0.0439368578072319	0.368218841071755	0.11932267691503	0.311 - 0.451
YAL051W	0.523007974327821	0.158556562542338	0.547777669623666	0.289454228120086	0.353 - 1.05
YAL053W	0.421679158583459	0.1200108452526	0.448422075931651	0.267629208493501	0.315 - 0.805
YAL054C	0.0938595556071225	0.021751492201002	0.0974860336406636	0.223124189062596	0.0649 - 0.139
YAL055W	0.294099905260166	0.0576393305720686	0.296049403751683	0.194694972668868	0.201 - 0.399
YAL056W	0.312354502454014	0.0648766826875422	0.322958514764167	0.200882403533831	0.237 - 0.487
YAL058W	0.215054114191716	0.028656176395868	0.218265081510751	0.131290704850819	0.165 - 0.281
YAL059W	1.04231201201935	0.143878588892484	1.05118907704782	0.136872225971522	0.771 - 1.35
YAL060W	0.333931903152204	0.0973668828220272	0.351415379120133	0.277070636651738	0.22 - 0.568
YAL061W	0.0237888638711178	0.0312673414608723	0.0323916309205896	0.965290742461421	0.0147 - 0.135
YAL062W	0.0420834128242915	0.00878169109740534	0.0426591225612768	0.205857283744903	0.0282 - 0.0669
YAL063C	0.227895361425796	0.0859004971502932	0.244394928052886	0.351482323445374	0.152 - 0.412
YAL063C-A	0.113017102906787	0.0676858557803101	0.120706374698606	0.56074797995811	0.0361 - 0.32
YAL064C-A	0.00333352943874685	0.000890150417775569	0.00342522513532437	0.259880849464592	0.00217 - 0.00614
YAL064W	0.0150935901262486	0.00716343893676819	0.0167014932149537	0.428910088731133	0.00789 - 0.036
YAL064W-B	0.0109113482365633	0.00578544462632485	0.0116662221873132	0.495914147136373	0.00559 - 0.0282
YAL065C	0.00461776467545496	0.00141017653742958	0.00497348257751008	0.283539052455186	0.00294 - 0.00803
YAL067C	0.0193031591860131	0.0115122400880623	0.0223513239965557	0.515058530306137	0.0109 - 0.0523
YAL067W-A	0.00408181147617105	0.00135723816756509	0.00431645116526319	0.314433805828158	0.0028 - 0.00691
YAL068C	0.172627298215419	0.115898657764456	0.198320153495617	0.584401815557378	0.0811 - 0.572
YAR002C-A	0.597357411993884	0.118129366901126	0.618466664290095	0.191003612194232	0.444 - 0.84
YAR002W	0.92796827261672	0.0690989154925407	0.920205660747443	0.0750907307355778	0.757 - 1.04
YAR003W	0.338205177625163	0.0733918614002245	0.345214310389441	0.212597969410451	0.223 - 0.502
YAR007C	0.502088521634865	0.360698608296132	0.542369441853425	0.66504227646662	0.144 - 1.01
YAR008W	0.591078272834404	0.268266522395897	0.583077814426597	0.460086999982519	0.204 - 1.15
YAR009C	0.238442132170812	0.170362250403466	0.280368953642053	0.607635931833479	0.0615 - 0.691
YAR010C	1.8727199653922	0.474181333036998	1.92825083501973	0.245912681288763	1.04 - 2.99
YAR014C	0.706841679135987	0.0809451113587858	0.702478995508767	0.115227803074968	0.536 - 0.831
YAR015W	1.01273695507369	0.259624896680376	1.01434617536318	0.255952950763993	0.468 - 1.51
YAR018C	0.431442534445844	0.290631117862996	0.462189211462851	0.628814153716689	0.0527 - 1.13
YAR019C	0.300320387075901	0.0593944564831106	0.302063957449833	0.196628743742043	0.219 - 0.426
YAR020C	0.189232169014905	0.0873666254305988	0.202995347706202	0.430387328664526	0.0839 - 0.37
YAR023C	0.06021017593707	0.024532506347672	0.067762843309424	0.362034784102103	0.044 - 0.118
YAR027W	0.42118014967107	0.0930004459048527	0.436493482595201	0.213062622039423	0.298 - 0.664
YAR028W	0.342541025099678	0.0653412660493298	0.333444152064075	0.195958650481217	0.167 - 0.431
YAR029W	0.101649132533307	0.0369414891624629	0.107831434638997	0.342585529777447	0.0426 - 0.16
YAR031W	0.0524230200865236	0.0079470510159943	0.0515107573186123	0.154279444327308	0.034 - 0.0655
YAR033W	0.115723932390941	0.0219511596234724	0.119185244322531	0.184176822795862	0.0727 - 0.163
YAR035C-A	0.0274601528642788	0.0218191412573976	0.0341937365525876	0.638103449847936	0.0133 - 0.0802
YAR035W	0.0410190602649863	0.0221228391878009	0.0476070558715717	0.464696645965278	0.0255 - 0.11
YAR042W	0.392118068073571	0.0941826837747152	0.412872908966084	0.228115436322929	0.289 - 0.62
YAR050W	0.0221479752560434	0.0201759643690675	0.0251345177119283	0.802719375812508	0.0105 - 0.0541
YAR064W	0.00709077562262584	0.00248851799657541	0.00751243589945173	0.331253142107612	0.00442 - 0.0119
YAR066W	0.207134369740634	0.138946983621869	0.227625633730137	0.61041887657784	0.0484 - 0.579
YAR068W	0.622265279897876	0.362164925738492	0.671890500104478	0.539023733305018	0.191 - 1.46
YAR071W	0.624074226754673	0.157955176813626	0.595113978933443	0.265420041210781	0.323 - 0.893
YAR073W	0.0609678672430233	0.0168810055375903	0.0611342846576333	0.276129926638188	0.0335 - 0.102
YAR075W	0.0701757872683545	0.00910386228864122	0.0720576844138659	0.12634131061377	0.0581 - 0.0936
YBL001C	0.317008718720302	0.13202235076826	0.348036431015088	0.379334859811088	0.222 - 0.788
YBL002W	1.96147347730602	0.624440240769971	1.93355196202244	0.322949811039381	0.742 - 3.06
YBL003C	2.48068043678155	0.798597215640432	2.44447625799803	0.326694609132536	0.731 - 3.75
YBL004W	0.870287960762908	0.140165951643822	0.888690596249775	0.157721880073126	0.703 - 1.22
YBL005W	0.113338279739102	0.0268537463393065	0.118106020301182	0.227369834923121	0.0773 - 0.184
YBL005W-A	0.136572586699472	0.0629898113282739	0.151070807755255	0.416955547297541	0.0626 - 0.304
YBL006C	0.91548979494073	0.173131902239571	0.944002738946468	0.183401906685981	0.714 - 1.34
YBL007C	0.290726685817708	0.053191491443697	0.300464590390187	0.177030815426942	0.229 - 0.436
YBL008W	0.250436297086105	0.0827059126051621	0.267098191323901	0.309646097546454	0.147 - 0.469
YBL008W-A	0.00453112320420114	0.00127271329057378	0.00461543850747493	0.275751326447652	0.00293 - 0.00817
YBL009W	0.502534975727888	0.149783886855213	0.524942886367931	0.285333682472705	0.321 - 0.872
YBL010C	0.579114473747657	0.198504816093803	0.605637065246049	0.327762000519499	0.343 - 1.09
YBL011W	0.337622089115452	0.0627139384678417	0.349970342489845	0.179197865801047	0.26 - 0.473
YBL013W	0.0125102641754677	0.0102564762102984	0.0155531490270161	0.659446919236916	0.00524 - 0.0399
YBL014C	0.726085693960861	0.302718757435741	0.830709802202153	0.364409757334337	0.479 - 1.59
YBL015W	0.183127616831046	0.0314757791666931	0.178317704098585	0.176515166151373	0.12 - 0.237
YBL016W	0.838829841555016	0.298681074712842	0.775811729983591	0.384991697301559	0.251 - 1.2
YBL017C	0.484140789417575	0.0844625978839716	0.47899815459345	0.176331781394146	0.327 - 0.616
YBL018C	0.959415950660889	0.202298665041642	0.994156118431317	0.203487823784508	0.664 - 1.42
YBL019W	0.176885759767918	0.0366942379324399	0.182561581348612	0.200996494779316	0.121 - 0.259
YBL020W	0.259388558071184	0.0574893305539709	0.269148231067722	0.213597281787469	0.178 - 0.376
YBL021C	0.442330862284606	0.174973980326163	0.486326226396281	0.359787259722215	0.285 - 0.885
YBL022C	0.509497442430353	0.07410720280142	0.509897603170557	0.145337421357973	0.386 - 0.658
YBL023C	0.512498627616543	0.171151422184513	0.499915225037072	0.342360891632818	0.186 - 0.83
YBL024W	1.30515938458488	0.113634240890142	1.30232121127804	0.0872551563362978	1.09 - 1.52
YBL025W	0.42137693939511	0.174494127307484	0.461839682389442	0.377824024139059	0.218 - 0.925
YBL026W	1.36646633273002	0.280007633684168	1.41178406491469	0.198336020814265	0.942 - 1.98
YBL027W	1.95309981605257	0.246846309992977	1.96019102850084	0.125929721340356	1.59 - 2.43
YBL028C	1.7458630558837	0.560862597200989	1.81210716855514	0.309508514139473	1.19 - 2.69
YBL029C-A	0.591257887679359	0.141937403175227	0.603576006239033	0.235160777943542	0.366 - 0.895
YBL029W	0.151304114162835	0.0602712341743309	0.153024726132187	0.393865982954067	0.0358 - 0.261
YBL030C	0.997295058494584	0.123706354294837	1.01289130348551	0.122131914716954	0.803 - 1.28
YBL031W	0.363091308625284	0.122233570418817	0.377669059470824	0.323652593066761	0.192 - 0.666
YBL032W	0.562478644694441	0.150203999157476	0.587570816847931	0.255635567408295	0.324 - 0.92
YBL033C	0.876142509649734	0.163856441531118	0.897583622900728	0.182552842265083	0.655 - 1.26
YBL034C	0.380146566367988	0.128928100058417	0.398274672196181	0.323716543026642	0.248 - 0.78
YBL035C	0.587892012324984	0.26309648449499	0.57175865539734	0.460153041867206	0.174 - 1.03
YBL036C	0.664481742503435	0.0773153660713453	0.669549003137793	0.115473797599597	0.54 - 0.807
YBL037W	0.260289568840915	0.104669128277529	0.284972479251069	0.367295566760019	0.176 - 0.545
YBL038W	0.888196377571135	0.118315819112512	0.89004839840623	0.132931893731145	0.704 - 1.06
YBL039C	1.36685639540388	0.154233405312408	1.36795065672625	0.112747784106128	1.08 - 1.67
YBL040C	0.699204101759593	0.0790055050855476	0.691845741237138	0.114195261134762	0.54 - 0.863
YBL041W	1.20556813030422	0.218448768823001	1.17771655546924	0.185485011489853	0.684 - 1.5
YBL042C	0.737634357618015	0.233304086489593	0.767510623804779	0.303975058134094	0.423 - 1.3
YBL043W	0.0255549090860098	0.0217105775291019	0.0302725447098347	0.71717054965811	0.00748 - 0.0881
YBL044W	0.00605028917043564	0.00203923381825028	0.00635329217983327	0.320972774512599	0.00369 - 0.0111
YBL045C	0.582423428322959	0.0697557733354886	0.575277453812694	0.121255879007907	0.417 - 0.702
YBL046W	0.275332151843872	0.0526300675847307	0.284592709320032	0.184931187135742	0.206 - 0.407
YBL047C	0.376354081470299	0.0794308752383649	0.392389425357775	0.202428684631195	0.291 - 0.61
YBL049W	0.0072481518480714	0.00865372877258317	0.00953738757593706	0.907347919299897	0.00451 - 0.0398
YBL050W	0.683997806967256	0.0837243326027061	0.685342005248165	0.122164309150129	0.526 - 0.831
YBL051C	0.506032831438366	0.0844009091445763	0.49719266542535	0.169754936091768	0.339 - 0.636
YBL052C	0.361757317493286	0.0989578971461205	0.383557126252444	0.258000413427307	0.249 - 0.612
YBL054W	0.787146246030044	0.198534807075704	0.828976919901767	0.239493769138024	0.582 - 1.37
YBL055C	0.363102973605391	0.0640601864665355	0.382609227811649	0.16742979993695	0.277 - 0.514
YBL056W	0.528087429674149	0.0662124961896338	0.530340729851595	0.124848974371933	0.41 - 0.679
YBL057C	0.54655112251954	0.0662216763406539	0.560306638824586	0.118188277189744	0.46 - 0.7
YBL058W	1.00143975666421	0.11041383070799	0.995925151032397	0.11086559124803	0.783 - 1.2
YBL059C-A	0.285099229370379	0.0858769934015621	0.282654834061659	0.303822836381524	0.139 - 0.488
YBL059W	0.149860427007274	0.0313893820534572	0.154274021759729	0.203465118076353	0.104 - 0.225
YBL060W	0.185636937544902	0.0536768954972067	0.199692387444044	0.268797905539828	0.135 - 0.336
YBL061C	0.957997184480716	0.195756534198158	0.971444415686283	0.201510792627147	0.616 - 1.39
YBL063W	0.268993194592318	0.120476770444379	0.294580984923338	0.408976738521434	0.14 - 0.582
YBL064C	0.355678999624054	0.12496278893857	0.385080701418522	0.324510650568164	0.23 - 0.665
YBL066C	0.148397752691314	0.0629728788118254	0.163425851806337	0.385329971456716	0.0906 - 0.29
YBL067C	0.147690219443301	0.0374434112241121	0.154880318895206	0.241757064365595	0.0914 - 0.251
YBL068W	1.00494181335464	0.0791069841221051	1.0132091771828	0.078075668779531	0.882 - 1.18
YBL069W	0.345218398800185	0.08863080024178	0.364159348408265	0.243384662865814	0.246 - 0.585
YBL071C-B	0.0125373358507876	0.00598121205930457	0.0142623959437707	0.419369374043842	0.0066 - 0.0281
YBL071W-A	1.47418676954375	0.439077957916434	1.5323741992214	0.286534423601971	0.94 - 2.35
YBL072C	2.61788989157748	0.270205739978015	2.59410003039423	0.104161650210902	2.08 - 3.05
YBL074C	0.0172425012053102	0.0159658684091848	0.0223467887037265	0.714459183413785	0.00773 - 0.0673
YBL075C	0.224620583779725	0.0492366529444437	0.236822881162268	0.207904965528678	0.179 - 0.361
YBL076C	1.1530322509175	0.100572605787613	1.1568636963904	0.086935570803558	0.981 - 1.35
YBL078C	0.308305422071982	0.157121059505258	0.349352128916896	0.449749826893523	0.163 - 0.881
YBL079W	0.566282382415396	0.0940830626945698	0.572505662272689	0.164335602063893	0.407 - 0.738
YBL080C	0.280862971233758	0.0812275299292284	0.294635330174069	0.275688356454874	0.191 - 0.556
YBL081W	0.716302356996699	0.144442514823977	0.739985406896091	0.195196436953871	0.549 - 1.12
YBL082C	0.551855126791897	0.0845370209476354	0.543570645475717	0.155521681774503	0.341 - 0.667
YBL084C	0.397914515233818	0.0591437432263813	0.405539361356672	0.145839710918626	0.32 - 0.544
YBL085W	0.575433038455071	0.11242580739064	0.594609243140326	0.189075108884757	0.397 - 0.825
YBL086C	0.200385707634144	0.119585845006393	0.22065336868313	0.541962471364416	0.122 - 0.371
YBL087C	2.51097093973488	0.385157139198711	2.56752552082543	0.150011026599217	1.99 - 3.33
YBL088C	0.130607515450422	0.0333821710546593	0.138494788306536	0.241035575871442	0.0983 - 0.224
YBL089W	0.368170525245113	0.0621358327996109	0.376604848858957	0.164989465716841	0.27 - 0.525
YBL090W	0.42922988791803	0.0910533345897274	0.446381516005404	0.203980969921311	0.318 - 0.702
YBL091C	0.448129855679309	0.0263166172263766	0.449815336627156	0.058505380060418	0.407 - 0.5
YBL091C-A	0.101198470262673	0.0311609021163319	0.105599531772626	0.295085608745186	0.0609 - 0.187
YBL092W	3.77573047690988	0.612774879829468	3.74972701617187	0.163418530785491	2.66 - 4.67
YBL093C	0.699198289607352	0.113982940073854	0.711974774242577	0.160094071022548	0.548 - 0.896
YBL095W	0.509778232381344	0.117432205993701	0.525256980781331	0.223570957246524	0.36 - 0.722
YBL097W	0.0345677947678916	0.0207937501595544	0.0384111516172907	0.541346699696298	0.0168 - 0.0764
YBL098W	0.169104660644664	0.10583542929689	0.211988723208747	0.499250279424878	0.104 - 0.445
YBL099W	1.72138492248473	0.128871372567987	1.72596720319719	0.0746661769292398	1.51 - 2
YBL101C	0.254302324876419	0.0740516615411741	0.266733712788806	0.277623929749767	0.184 - 0.474
YBL102W	0.493829943451991	0.0621681238763256	0.490569917756146	0.126726327127193	0.371 - 0.592
YBL103C	0.404891865288464	0.0849819772291444	0.419126833584258	0.202759571613208	0.292 - 0.614
YBL104C	0.335434503280453	0.0421718628705229	0.340361511120384	0.123903148542571	0.28 - 0.43
YBL105C	0.344935945333911	0.0505008905390355	0.34916127698788	0.144634854628477	0.266 - 0.459
YBL106C	0.074796163284937	0.0244837621665864	0.078814521339403	0.310650394755946	0.037 - 0.131
YBL107C	0.511201192438931	0.160230687922553	0.532630047263419	0.300829231744992	0.305 - 0.891
YBL108C-A	0.362273578061762	0.171862259289158	0.406165524395315	0.423133547695907	0.193 - 0.745
YBL111C	1.36115017569885	0.868302647826178	1.5652156899143	0.554749516901226	0.424 - 3.67
YBL112C	0.617955011666256	0.564875105182718	0.773178931629829	0.730587813602196	0.127 - 2.13
YBL113C	1.54797945779298	0.443186261378655	1.53644994448655	0.288448226360383	0.747 - 2.33
YBR001C	0.182305600270552	0.0536541733198289	0.196620341338289	0.272882108507359	0.142 - 0.368
YBR002C	1.08337859361209	0.142173220335828	1.07261738970748	0.132547935265716	0.825 - 1.33
YBR003W	0.549697511991551	0.0567315332416092	0.550090056938652	0.103131355540819	0.447 - 0.638
YBR004C	0.373692563566009	0.0676420784708385	0.383142414078787	0.176545524549858	0.283 - 0.534
YBR005W	0.305739661664024	0.0840372479070951	0.324038577356096	0.259343342983338	0.218 - 0.479
YBR006W	0.0753235847162474	0.0208872922434483	0.0774387945581572	0.269726464140164	0.0494 - 0.115
YBR007C	0.532185281654324	0.174655009931383	0.553603125677498	0.315487759787557	0.33 - 0.857
YBR008C	0.565128541160447	0.420766105959196	0.676091937042519	0.622350427369074	0.295 - 2.07
YBR009C	3.29673437658922	0.904993942809498	3.24167096582533	0.279175139102708	1.25 - 4.85
YBR010W	1.56443979293408	0.642300516354062	1.62855424923294	0.394399214307163	0.608 - 2.91
YBR011C	1.60048868264548	0.162375830450447	1.5882360980111	0.102236582239747	1.23 - 1.8
YBR013C	0.0506515900615334	0.0160149516901226	0.0537769858963535	0.297803073623145	0.0302 - 0.0875
YBR014C	0.375290175145423	0.0650743355547244	0.381981082671034	0.170360100295247	0.288 - 0.522
YBR015C	0.543056604327727	0.102357834567716	0.5454584427253	0.187654689248737	0.377 - 0.826
YBR016W	1.21653822709399	0.432389403239317	1.28782730996672	0.335751074614569	0.757 - 2.11
YBR017C	0.553352456447553	0.0657468499671544	0.560052288069494	0.11739412795506	0.469 - 0.713
YBR018C	0.0199300321755357	0.00478695250758929	0.0198163411282102	0.241565911518079	0.0118 - 0.0298
YBR019C	0.00507420165095784	0.0019834779506811	0.00551701110766031	0.359520383768497	0.0033 - 0.00958
YBR020W	0.0752224792300888	0.024602436863102	0.0786217295454476	0.312921593118611	0.0407 - 0.134
YBR021W	0.113727112216619	0.0593009169326232	0.132242070403977	0.448427015332331	0.0694 - 0.299
YBR022W	0.394336014457159	0.0908868683165945	0.413298800696627	0.21990595705432	0.273 - 0.601
YBR023C	0.811044398413469	0.150628972279679	0.840182348660475	0.179281286401494	0.62 - 1.12
YBR024W	0.15838486412531	0.0279395729962271	0.162588180555345	0.17184258351865	0.12 - 0.226
YBR025C	1.50910938159114	0.132878148398523	1.47491725562468	0.0900919342368422	1.24 - 1.7
YBR026C	0.160215905030745	0.042848978509861	0.17065993448719	0.251078137575854	0.107 - 0.268
YBR028C	0.421387032781456	0.101154915719433	0.438112444488106	0.23088802199541	0.284 - 0.697
YBR029C	0.721488991281873	0.121519447020741	0.747488642896516	0.162570292104845	0.585 - 1.01
YBR030W	0.337689331042049	0.0398888616638243	0.340343174483014	0.117201885198421	0.27 - 0.42
YBR031W	3.6819189496889	0.480286425445563	3.76335256868166	0.127621958527742	3.04 - 4.81
YBR033W	0.0146533386140253	0.00846748053349161	0.0163929836656821	0.516530773541724	0.00988 - 0.0423
YBR034C	1.4310972375685	0.113298024130911	1.43308366388069	0.0790589042262247	1.24 - 1.65
YBR035C	0.271656049846244	0.0434888572517947	0.276847057599475	0.157086218032744	0.201 - 0.369
YBR036C	0.757642339864489	0.127853428988116	0.785339605750794	0.162800179759031	0.588 - 1.07
YBR037C	0.442079439745107	0.0637898992979669	0.454531158408328	0.140342192428228	0.363 - 0.6
YBR038W	0.392796146987689	0.249753734552779	0.43774272489527	0.570549138452347	0.0732 - 1.05
YBR039W	0.649115986261408	0.0478770279531445	0.648744640185879	0.0737994967317599	0.548 - 0.736
YBR040W	0.0287244662130626	0.184387613495061	0.0766698467961175	2.40495607074042	0.0109 - 0.51
YBR041W	0.191701552915852	0.0556892895203439	0.194483598855404	0.286344400494914	0.12 - 0.352
YBR042C	0.378718789026949	0.0716780157149282	0.391382011619512	0.183140802558425	0.282 - 0.516
YBR043C	0.432317290711611	0.0836047563350147	0.443774099517709	0.188394853205439	0.308 - 0.598
YBR044C	0.302453783700704	0.0467724869875653	0.299919116013948	0.155950336241289	0.216 - 0.391
YBR045C	0.029319785043237	0.0292680406731705	0.0368839207876685	0.793517610062641	0.0147 - 0.118
YBR046C	0.119756455063008	0.0891071371632099	0.146911235097947	0.606537254307345	0.0782 - 0.431
YBR047W	0.134013475360436	0.14402922298748	0.177231409439895	0.812661951076597	0.0759 - 0.564
YBR048W	1.7656685831702	0.271411912890964	1.80171772226383	0.150640641170992	1.3 - 2.27
YBR049C	0.362259607850672	0.0900138794700528	0.367867368902543	0.244691122614628	0.214 - 0.551
YBR050C	0.0542126970322146	0.0154292357209853	0.0581918700300964	0.265144181017132	0.0391 - 0.102
YBR052C	0.316574652104406	0.0532315131062448	0.313813782246497	0.169627709545377	0.23 - 0.46
YBR053C	0.170088233101177	0.0567068349534344	0.175437855053139	0.323230325269642	0.116 - 0.3
YBR054W	0.0283959355430804	0.0257667149404002	0.0375369831612555	0.686435423691583	0.0153 - 0.123
YBR055C	0.45732001712739	0.0616325596332101	0.467461379426836	0.131845244004497	0.378 - 0.589
YBR056W	0.130971981496454	0.0584198981085667	0.141192848013403	0.413759612689597	0.092 - 0.308
YBR056W-A	0.459196191918497	0.471495194180934	0.611977537678008	0.77044526171647	0.217 - 1.77
YBR057C	0.447175204654742	0.120526752225656	0.45970466467509	0.262183008977823	0.3 - 0.688
YBR058C	0.318690237511593	0.0427541708429932	0.327524821457703	0.130537193036878	0.236 - 0.415
YBR058C-A	0.668419750910397	0.174174170265802	0.698362938968456	0.249403512911314	0.433 - 1.08
YBR059C	0.237095768208476	0.0414572907701492	0.244227724304693	0.169748503730182	0.183 - 0.349
YBR060C	0.648016782444766	0.111593182578185	0.654538748336237	0.170491331279992	0.441 - 0.871
YBR061C	0.679941937530232	0.0618126059991815	0.687435383799564	0.089917696202272	0.586 - 0.811
YBR062C	0.490967327253809	0.0878287729921808	0.496723097710865	0.176816365892662	0.359 - 0.676
YBR063C	0.550010637430337	0.0726028663813842	0.552854758543203	0.131323580487389	0.438 - 0.691
YBR065C	0.229646801260995	0.118928292520924	0.250532634028061	0.474701800754642	0.0969 - 0.559
YBR066C	0.484091364517791	0.131350318337734	0.493465429884364	0.266179372217651	0.295 - 0.745
YBR067C	1.25813918024609	0.590493053426386	1.13928880064756	0.518299708634683	0.0806 - 2.02
YBR068C	2.44811796197247	0.395354548652511	2.39328362720074	0.16519335366654	1.71 - 2.95
YBR069C	1.56138178983228	0.276306147231391	1.53566202302289	0.179926405087164	0.993 - 1.97
YBR070C	0.380696825563896	0.189896675825959	0.387918320125232	0.489527475177388	0.0872 - 0.818
YBR071W	1.72244611011197	1.01303084761512	1.78373009007258	0.56792832797584	0.215 - 4.54
YBR072C-A	0.0102719424909946	0.0079705874906324	0.0116381127852736	0.684869414628636	0.00529 - 0.0185
YBR072W	0.0305654614405067	0.0364705716836053	0.0476636700837703	0.765164990851674	0.023 - 0.132
YBR073W	0.627214581359312	0.267211444682281	0.683198049280544	0.391118570908792	0.317 - 1.29
YBR074W	0.29520513560551	0.0544634947908503	0.31499141770868	0.172904694315262	0.248 - 0.457
YBR076W	0.0049153846975501	0.00299557582329488	0.00559196772978382	0.535692616275289	0.00311 - 0.0148
YBR077C	0.828634676508916	0.139119495114506	0.842516801747779	0.165123704151545	0.613 - 1.13
YBR078W	2.51121707797647	0.32331212694664	2.5285029987854	0.127867013447066	1.9 - 3.12
YBR079C	1.14892038792025	0.135881197157099	1.17187918991998	0.115951540334441	0.984 - 1.55
YBR080C	0.510833849866773	0.0617787274986226	0.512200147539705	0.120614427378379	0.406 - 0.634
YBR081C	0.433820602253066	0.0570248248029664	0.438148803693479	0.130149447681386	0.347 - 0.565
YBR082C	2.1882385159285	0.305141288837468	2.20074819013597	0.138653431685256	1.6 - 2.78
YBR083W	1.34346452530103	0.490472339420171	1.23056867018617	0.398573725549155	0.387 - 1.92
YBR084C-A	1.51016648064367	0.198563166153882	1.52994332463028	0.129784654736714	1.19 - 1.9
YBR084W	0.649170222589384	0.102850253887994	0.673607451463108	0.152685742511604	0.504 - 0.893
YBR085C-A	0.59611288756794	0.312224885841847	0.654508138525917	0.477037438442003	0.343 - 1.48
YBR085W	0.228923459078945	0.0488687539216729	0.232771893169654	0.209942675020714	0.152 - 0.367
YBR086C	0.597477187783089	0.116277585044209	0.600503618033398	0.193633446248016	0.421 - 0.879
YBR087W	0.642500037227398	0.0979776609401993	0.669976420644574	0.146240461486594	0.526 - 0.883
YBR088C	1.86912209183475	0.775079019706107	1.77416791682103	0.436869031593639	0.395 - 3.03
YBR089C-A	0.542638689850852	0.159780147464819	0.540280188194013	0.295735714461258	0.293 - 0.88
YBR090C	0.00471780392481785	0.00159589385285622	0.0050594395248669	0.31542898082139	0.00316 - 0.00882
YBR091C	1.02609426230355	0.364271074395317	1.07075879563391	0.340199002689175	0.644 - 1.63
YBR092C	0.872951852354767	0.487277063957827	0.920546788747592	0.529334380298877	0.16 - 1.96
YBR093C	0.196213574230903	0.0770240659012204	0.198882334877139	0.387284601967302	0.0845 - 0.347
YBR094W	0.36163539199273	0.0466942603136608	0.359380320354579	0.12992993124273	0.258 - 0.434
YBR095C	0.376423174654054	0.0682782573335443	0.380978864067179	0.179217966594348	0.263 - 0.516
YBR096W	0.564539386240032	0.130407758725614	0.594295469449694	0.219432530499297	0.431 - 0.903
YBR097W	0.217301067256466	0.0377904195888615	0.219683212280375	0.172022337057921	0.165 - 0.303
YBR098W	0.169089523294802	0.0526507760558143	0.175718630103199	0.299631154789294	0.107 - 0.293
YBR101C	2.63580689660934	0.384805460367223	2.5983145885076	0.148098102542789	1.89 - 3.25
YBR102C	0.262677810792664	0.0776683166629642	0.278456001962356	0.278924914943884	0.179 - 0.49
YBR103W	0.533733632965913	0.0756546748584741	0.535567820642677	0.141260680613128	0.402 - 0.675
YBR104W	0.865964054252612	0.122428367333781	0.881163093499834	0.138939508743513	0.705 - 1.15
YBR105C	0.524087118124291	0.229741810839967	0.580709463643624	0.395622639587216	0.304 - 1.13
YBR106W	1.69509926979662	0.215575189254678	1.70398812269615	0.1265121431208	1.39 - 2.07
YBR107C	0.247183029440204	0.0378166002344021	0.247939992098015	0.152523196901017	0.182 - 0.33
YBR108W	0.0502961721016999	0.0180091752802414	0.0544865866201881	0.330524930948212	0.0334 - 0.1
YBR109C	1.25957490501994	0.147670033811442	1.27375349055178	0.115932976754766	1.07 - 1.52
YBR110W	0.271981365277559	0.042860791139087	0.273989112243452	0.156432461086276	0.185 - 0.357
YBR111C	0.52760212464026	0.0802807395762365	0.537973900522074	0.149227944884182	0.416 - 0.698
YBR111W-A	0.192015578700489	0.0805706550314904	0.203784678585658	0.395371504819109	0.0744 - 0.382
YBR112C	0.617061246983035	0.152877579532699	0.653513503409529	0.233931783712352	0.437 - 1.05
YBR114W	0.212518541480066	0.0567920438375538	0.225906712822304	0.251395999384161	0.155 - 0.381
YBR115C	0.315089203884422	0.0464231597131041	0.32147821796412	0.144405303746848	0.261 - 0.395
YBR117C	0.0120684260607564	0.00400353487326254	0.0130030501679223	0.307891980847616	0.00787 - 0.0227
YBR118W	4.93727994413756	0.692501902495525	4.98010142267472	0.139053774957779	3.81 - 6.53
YBR119W	0.388288923784501	0.151861843252559	0.39124462874451	0.388150614974265	0.163 - 0.693
YBR120C	0.631285745786022	0.215624595250696	0.659995556137251	0.326706131951372	0.396 - 1.09
YBR121C	1.28801981246005	0.0904209515384554	1.28330751820573	0.0704593016527157	1.08 - 1.42
YBR122C	1.30358606593548	0.1585880984904	1.31348290184278	0.120738608982199	1.04 - 1.63
YBR123C	0.391201459458437	0.0848278716144862	0.389064930100233	0.218030115417065	0.216 - 0.53
YBR125C	0.508100420492839	0.0675893768448742	0.515384501787923	0.131143595917998	0.412 - 0.659
YBR126C	0.371442220449948	0.0627409208443719	0.367605831683863	0.170674443756726	0.275 - 0.468
YBR127C	0.855094621369266	0.0875556254168138	0.845159510091084	0.103596568897838	0.627 - 0.982
YBR128C	0.0398371215162457	0.0133618169487595	0.0419184586509969	0.318757353651926	0.0232 - 0.0647
YBR129C	0.365159086683192	0.0515191051090115	0.371587863829484	0.138645822761997	0.285 - 0.491
YBR130C	0.694733619539342	0.103360128039432	0.695295326838306	0.148656440004333	0.494 - 0.919
YBR131W	0.378038400992152	0.0702128248344612	0.383626227100909	0.183024047560733	0.28 - 0.501
YBR132C	0.0995071620770832	0.0677496113732615	0.116444862197579	0.581817094328361	0.0581 - 0.333
YBR133C	0.377069541514624	0.0654055922112775	0.386905871311917	0.169047815142998	0.288 - 0.518
YBR135W	0.527284413219299	0.099416959499646	0.539125624403611	0.184404070219483	0.392 - 0.773
YBR136W	0.142873065079495	0.0325948750611099	0.152175487157208	0.214192677611979	0.1 - 0.237
YBR137W	0.297182257053631	0.0637801309821603	0.305471710836131	0.208792266909373	0.231 - 0.531
YBR138C	0.252563348710733	0.146235253955112	0.282488896313788	0.517667263610511	0.0668 - 0.647
YBR139W	0.183437522274315	0.0771533160148017	0.189730727215325	0.406646393798093	0.0721 - 0.348
YBR140C	0.277145670522257	0.0663013552989894	0.279992013853513	0.236797308560654	0.165 - 0.45
YBR141C	0.422706331913943	0.0577383736845335	0.430499373541965	0.134119530092429	0.337 - 0.55
YBR142W	1.25171361947703	0.114346910044875	1.25697463040259	0.0909699426536962	1.07 - 1.48
YBR143C	1.03322850795449	0.088905990138046	1.02037095154895	0.0871310477852042	0.834 - 1.16
YBR145W	0.336391093244239	0.101246627486105	0.352861374594081	0.286930321015088	0.235 - 0.617
YBR146W	0.874081377147303	0.0931500709377318	0.87325977096015	0.106669371515091	0.721 - 1.05
YBR147W	0.0192318872428573	0.0178004381691183	0.0232611123281503	0.76524449553414	0.0115 - 0.0861
YBR148W	0.0290992992051645	0.0101687789589977	0.0303446372501681	0.335109590375524	0.0158 - 0.0529
YBR149W	0.153812800564851	0.0869344742110412	0.172866640139307	0.502899079550477	0.112 - 0.468
YBR150C	0.406655487064127	0.141765146930916	0.426165780410333	0.332652581336817	0.264 - 0.66
YBR151W	0.392635772186976	0.0451701141275524	0.395164938070933	0.11430698874262	0.323 - 0.519
YBR152W	0.0796993313217304	0.0439256022828446	0.0927278216757732	0.473704671252091	0.0363 - 0.179
YBR153W	0.521374245909891	0.170389741569771	0.567601946261441	0.30019231380734	0.339 - 0.988
YBR154C	1.58352089569509	0.140509719024205	1.59365638610854	0.0881681397878425	1.36 - 1.84
YBR155W	0.501202798332981	0.0721405893521946	0.506809504667278	0.142342613324813	0.375 - 0.666
YBR156C	0.400309909081805	0.110019645207242	0.405583142982134	0.271262864620801	0.229 - 0.634
YBR157C	0.182736030808168	0.120841036141392	0.211061533230909	0.572539364665692	0.0608 - 0.508
YBR158W	2.12860590354164	0.844755492217915	1.81567497692977	0.465256999711677	0.338 - 3.02
YBR159W	0.653170962336398	0.0899808008601255	0.661690915791616	0.135986151105727	0.519 - 0.897
YBR160W	1.00983493979494	0.195839048902684	1.05072519577905	0.186384650990958	0.795 - 1.42
YBR161W	0.29238213274316	0.102546754529419	0.301691534740016	0.339905972561641	0.14 - 0.55
YBR162C	1.26176602467995	0.246387783241145	1.26923246537378	0.194123448590314	0.693 - 1.69
YBR162W-A	1.59011732574553	0.421243855454403	1.65891904179612	0.253926710611701	0.919 - 2.46
YBR163W	0.37131034063602	0.0572083980453774	0.380544237220987	0.150333108348073	0.291 - 0.499
YBR164C	0.849858155869054	0.0816638501484175	0.855072173464147	0.0955052131068345	0.734 - 1.04
YBR165W	0.422569585340261	0.0708168604734529	0.425254822524994	0.1665280597007	0.318 - 0.545
YBR166C	0.665911383728457	0.0459464337658585	0.665473413203319	0.0690432297583326	0.599 - 0.777
YBR167C	0.421329148028338	0.0934417084474387	0.426059186663051	0.219316262557993	0.273 - 0.592
YBR168W	0.122621324396528	0.0211605174531052	0.123990470491419	0.170662449857948	0.089 - 0.173
YBR169C	0.0950784165132455	0.0405635605128715	0.107055487553468	0.378902207069137	0.0567 - 0.192
YBR170C	0.534804133306297	0.0553145309523741	0.54302179326776	0.101864292811355	0.46 - 0.66
YBR171W	0.467222262101394	0.0617655506867652	0.472735059049457	0.130655743644144	0.376 - 0.631
YBR172C	0.981083107344647	0.147088918107509	0.987621158423671	0.148932530305725	0.756 - 1.28
YBR173C	0.657934807540267	0.120545125166023	0.679622484689474	0.177370713714837	0.495 - 0.911
YBR175W	0.435456199339296	0.0439968291618883	0.43862848500791	0.100305453625737	0.362 - 0.521
YBR176W	0.370042068934923	0.0667311116769156	0.377592078382478	0.176728049917724	0.278 - 0.513
YBR177C	0.207058036650969	0.0428256267518806	0.216400885393026	0.19789949876638	0.164 - 0.296
YBR179C	0.292033624865978	0.0496582528793526	0.299275140108141	0.165928425800449	0.22 - 0.398
YBR180W	0.00755006497625277	0.002723825523049	0.00843813509274664	0.322799468497534	0.00491 - 0.0162
YBR181C	3.80938948930804	0.417512631988694	3.72931239336087	0.111954319711047	2.98 - 4.51
YBR182C	0.131280859604914	0.0484067924416042	0.138985203376331	0.348287380711548	0.0827 - 0.283
YBR182C-A	0.00439464812686781	0.00114015265535479	0.00457141782430842	0.249408979702544	0.00296 - 0.00702
YBR183W	0.029320467810338	0.0174960015306504	0.0344537073302745	0.507811869501678	0.0205 - 0.0745
YBR184W	0.0900326348349374	0.0909810182705638	0.113532289716893	0.8013668930437	0.0176 - 0.344
YBR185C	0.619315363868382	0.0787968096826686	0.623794635027446	0.12631851134661	0.48 - 0.766
YBR186W	0.00413959875868823	0.00151459955272725	0.00455807109233254	0.332289585231584	0.00289 - 0.00853
YBR187W	1.02532440002923	0.105564222837876	1.01502075376192	0.104002033895986	0.776 - 1.18
YBR188C	0.463492048181457	0.145724184252372	0.489187465484721	0.297890266072084	0.317 - 0.78
YBR189W	1.98929081855049	0.221988114972519	1.99324198577952	0.111370378788055	1.6 - 2.43
YBR191W	2.01588061971114	0.2415016764625	2.07681495018626	0.116284638860502	1.72 - 2.48
YBR192W	0.467914471427754	0.106009525364892	0.487739947088645	0.217348457918345	0.332 - 0.711
YBR193C	0.290522179754915	0.0343515969174139	0.294129818746017	0.116790596287949	0.234 - 0.362
YBR194W	0.406281310413073	0.141791654930853	0.436640441603306	0.324733216213794	0.278 - 0.786
YBR195C	0.912868647902947	0.225921856874542	0.933453221429989	0.242028043492576	0.599 - 1.55
YBR196C	2.44903356924858	0.299419533503653	2.46427396336167	0.121504158204551	1.99 - 3.07
YBR196C-A	0.0313179065640611	0.0237821054653974	0.0362256882461267	0.65649837496021	0.0107 - 0.0828
YBR196C-B	0.0187256165818754	0.0150423383797171	0.023937287123564	0.628406147366188	0.00907 - 0.0666
YBR197C	0.45091223993339	0.0904092132782106	0.461230844472075	0.196017274997497	0.316 - 0.648
YBR198C	0.791264599519392	0.122757475706895	0.802850721865476	0.152901993314099	0.6 - 1.08
YBR199W	0.50265699124579	0.106491006150389	0.508130084881899	0.209574298626975	0.324 - 0.706
YBR200W	0.246637685373059	0.0497608729226241	0.249406795241214	0.199516909210504	0.17 - 0.342
YBR200W-A	0.00457957293966918	0.00142506946435	0.00480540742926076	0.296555387930805	0.00264 - 0.00827
YBR201W	0.410761621052192	0.0707711901271299	0.402835876369645	0.175682441109564	0.273 - 0.515
YBR202W	0.762429330689214	0.297055114345509	0.742525753818821	0.400060351870289	0.193 - 1.39
YBR203W	0.0622064819997698	0.0500961816996404	0.0719870733252174	0.695905242227586	0.0239 - 0.175
YBR204C	0.191664522546667	0.0481623227859512	0.188420615286395	0.255610686297492	0.099 - 0.269
YBR205W	0.36534938350473	0.0533364268234761	0.365748036333926	0.145828334057767	0.273 - 0.471
YBR207W	0.946193771022161	0.146878935591337	0.952798940699825	0.15415522553316	0.693 - 1.27
YBR208C	0.0865631839254056	0.018524028254459	0.089722241820626	0.20645971253697	0.06 - 0.129
YBR210W	0.411446250715843	0.0639196707067684	0.420455938682637	0.152024659009551	0.318 - 0.55
YBR211C	0.514622449980175	0.215738325514779	0.541199081928721	0.398630250343242	0.287 - 1.24
YBR212W	0.219124296141136	0.0457932015879412	0.223071397329729	0.205284954216935	0.151 - 0.326
YBR213W	0.30145675838385	0.069869030929929	0.303897486992414	0.229909867374695	0.185 - 0.431
YBR214W	0.122608868498274	0.0855801643696894	0.142334451850468	0.601261066853983	0.0696 - 0.333
YBR215W	0.415588457303974	0.0713500989439995	0.417786432132728	0.170781273531956	0.286 - 0.575
YBR216C	0.218367390080935	0.0469435909907211	0.223443626719526	0.210091429681484	0.152 - 0.33
YBR217W	0.278916291479876	0.0488741637527678	0.285428583551183	0.171230796666178	0.216 - 0.381
YBR218C	0.388108290819964	0.0530442632976948	0.390273949092599	0.135915459950695	0.287 - 0.489
YBR219C	0.0450733237810311	0.0106252191857047	0.0463573978926563	0.229202234566921	0.0331 - 0.0643
YBR220C	0.315328333049125	0.0513109255664677	0.309676695316652	0.16569191786938	0.199 - 0.402
YBR221C	0.870816286752002	0.0854722566781566	0.878254196534399	0.0973206356604171	0.713 - 1.02
YBR221W-A	0.0105303493660774	0.00650887523112126	0.0117866736605529	0.552223249626809	0.00591 - 0.0287
YBR222C	0.383055236094536	0.0781594472650685	0.397546575473303	0.196604503942752	0.285 - 0.565
YBR223C	0.106366160245252	0.02181431933622	0.106175789026861	0.205454741953472	0.0639 - 0.138
YBR225W	0.192521506819878	0.0498230855922366	0.201571862456469	0.247172819584361	0.135 - 0.323
YBR227C	0.35545451473464	0.0539832169294975	0.358197426003835	0.150707997909844	0.273 - 0.469
YBR228W	0.256131560738183	0.103924784902516	0.286666359528701	0.362528707844813	0.192 - 0.486
YBR229C	0.195658387268213	0.0430323825239657	0.202503274355497	0.212502156624005	0.146 - 0.311
YBR230C	0.317456479549608	0.0953518933510879	0.332566088246325	0.286715623513792	0.223 - 0.683
YBR230W-A	0.15690748733867	0.0543206556803943	0.153121670904368	0.354754851874103	0.062 - 0.25
YBR231C	0.173223463555297	0.0392260634325966	0.180727225098975	0.217045679814508	0.118 - 0.282
YBR233W	0.230313721532422	0.0691607823449531	0.243442559568425	0.284094870131013	0.153 - 0.409
YBR233W-A	0.556637777633512	0.220348591901855	0.587437698433059	0.375101210714968	0.317 - 1.26
YBR234C	0.439624757196491	0.0536562288799154	0.440794729214944	0.121726112686232	0.36 - 0.567
YBR235W	0.127339363509564	0.0203533201765046	0.128954175583991	0.157833742756534	0.0993 - 0.186
YBR236C	0.634764682114296	0.0716750257005762	0.635193918884627	0.112839596806019	0.497 - 0.758
YBR237W	0.251991012420719	0.0390799333775791	0.259117000363018	0.150819642566211	0.201 - 0.345
YBR238C	0.184954752547065	0.0701570645905775	0.201699424789401	0.347829770282341	0.11 - 0.395
YBR239C	0.199985863353212	0.0369283761870492	0.201188437730485	0.183551185165616	0.14 - 0.287
YBR240C	0.0539392622576125	0.0147547891768544	0.0564432388627126	0.261409328630886	0.0345 - 0.0891
YBR241C	0.0559539029625797	0.0114922893830303	0.0588622670263571	0.195240346041792	0.0447 - 0.083
YBR242W	0.733159310029509	0.124029111265318	0.74623065742863	0.166207472221389	0.523 - 1.03
YBR243C	0.342293923708855	0.0762809906846744	0.353796592296296	0.215606911840437	0.242 - 0.483
YBR244W	1.45371829372088	0.436582627128269	1.53355960415535	0.284685789809082	0.95 - 2.44
YBR245C	0.401527256203865	0.0864451346329414	0.422624855566298	0.20454342307224	0.316 - 0.643
YBR246W	0.534274373172369	0.0751254779486938	0.544069080862925	0.138080770606447	0.427 - 0.699
YBR247C	0.970686785154917	0.0743949763583644	0.969226798608543	0.0767570360881153	0.806 - 1.12
YBR248C	0.796236113013566	0.0732848986548019	0.798473346710751	0.0917812710426633	0.661 - 0.925
YBR249C	0.681991075354433	0.0686636329521515	0.682681184862869	0.100579354572287	0.564 - 0.849
YBR250W	0.0376956737613595	0.0207966937503647	0.0435931513217792	0.477063325770042	0.0221 - 0.0904
YBR251W	0.317747568572357	0.100762703355151	0.31958261885029	0.315294691925515	0.15 - 0.571
YBR252W	1.19521361945087	0.282259261394531	1.27564508189974	0.22126786313806	0.859 - 1.96
YBR253W	0.505354612379573	0.132510223602387	0.511038611200093	0.259295913651628	0.314 - 0.84
YBR254C	0.427145545956351	0.0759368073799819	0.429504623119796	0.176800908051697	0.311 - 0.595
YBR255C-A	0.256054901178474	0.0627215213118864	0.263271464858129	0.23823896503818	0.162 - 0.387
YBR255W	0.25668722304519	0.0719316752935009	0.263054340965734	0.273447969075222	0.16 - 0.426
YBR256C	0.624469213429247	0.122493432883982	0.651672008876159	0.187967921309414	0.487 - 0.904
YBR257W	0.532019964368255	0.0880876622268583	0.546848641836415	0.161082346169946	0.416 - 0.774
YBR258C	0.259830823430355	0.093051620521891	0.275434418123718	0.337835849113435	0.162 - 0.488
YBR259W	0.187070180160163	0.0666824232978932	0.195389872945901	0.341278809861124	0.111 - 0.354
YBR260C	0.415977142047694	0.0567474491324652	0.411688529897392	0.137840733980635	0.311 - 0.51
YBR261C	0.574000905479279	0.0874659056084938	0.585781179075836	0.149314980973758	0.455 - 0.818
YBR262C	1.14418046794895	0.315096868870652	1.17309052402314	0.268604052643799	0.751 - 1.84
YBR263W	0.614837570412163	0.0393602445279549	0.619338854954555	0.0635520349047743	0.546 - 0.698
YBR264C	0.427938595529456	0.0748886805981466	0.433045990438069	0.172934704977615	0.296 - 0.577
YBR265W	0.876214322119249	0.0969175801033599	0.885613916078157	0.109435475599287	0.709 - 1.09
YBR267W	1.18885741293442	0.130976795686196	1.19139138882603	0.109935993255127	0.941 - 1.45
YBR268W	0.580285884179056	0.140779238957791	0.594929676605934	0.236631730595345	0.405 - 0.876
YBR269C	0.584215501114705	0.214214817007509	0.631940224136052	0.3389795566509	0.422 - 1.25
YBR270C	0.308880316189501	0.107707587203475	0.3399442644457	0.316838959995688	0.202 - 0.538
YBR271W	0.55208973633988	0.0554723781694962	0.560318006890082	0.0990015981770478	0.482 - 0.669
YBR272C	0.214021925355803	0.0403545310303024	0.217804716058802	0.18527849975208	0.137 - 0.291
YBR273C	0.293423423444863	0.0388402641336817	0.293566180479482	0.132304968066294	0.22 - 0.363
YBR274W	0.489022190476255	0.0490617745954759	0.492697162000505	0.0995779525018365	0.411 - 0.579
YBR275C	0.158805224367652	0.0723821109891413	0.178427337966561	0.405667157365237	0.108 - 0.361
YBR276C	0.355569097800738	0.0742234813102835	0.36469828649424	0.203520235929202	0.265 - 0.526
YBR278W	0.346537927454521	0.0966935058007645	0.351318791278028	0.275230099275398	0.212 - 0.613
YBR279W	0.77247653197238	0.13504181665645	0.79137389161507	0.170642243934597	0.581 - 1.14
YBR280C	0.116252386041153	0.0283786996704075	0.120067120356323	0.236356960891442	0.0743 - 0.191
YBR281C	0.355556165470833	0.0667630558063743	0.370014900572597	0.180433424986558	0.281 - 0.517
YBR282W	0.901951996636722	0.26073427803525	0.955896035051197	0.272764263554337	0.643 - 1.5
YBR283C	1.10210254428178	0.161447084547894	1.1045466958282	0.146165920515329	0.818 - 1.47
YBR284W	0.0184951235742496	0.0106642509237164	0.0204329839073816	0.521913538035128	0.00971 - 0.047
YBR285W	0.00461794873888814	0.00310867149676981	0.00538469035268832	0.577316668769599	0.00309 - 0.0135
YBR286W	0.782742676459701	0.0963078736457203	0.784739968323344	0.12272584235959	0.62 - 0.968
YBR287W	0.673430541238891	0.13108199741044	0.693260969771841	0.189080307598421	0.5 - 1.03
YBR288C	0.683457537486331	0.0580459266027964	0.679241985838878	0.0854569178775197	0.566 - 0.78
YBR289W	0.466228654950876	0.0939367934221251	0.473045311527793	0.198578848860668	0.322 - 0.643
YBR290W	0.635470701128154	0.10489110262899	0.650440153765812	0.161261727188442	0.488 - 0.892
YBR291C	0.610850104880123	0.114145173402789	0.637931962935773	0.178930011403553	0.487 - 0.885
YBR293W	0.355215481468018	0.0466938480258105	0.362135500439328	0.128940266748671	0.287 - 0.483
YBR294W	0.00597229424448435	0.00543191232089428	0.00757412756632876	0.717166732844872	0.00414 - 0.0273
YBR295W	0.343190056722485	0.125797778958897	0.373700219030005	0.336627522684959	0.227 - 0.7
YBR296C	0.428765701975014	0.333857106822078	0.517185007178115	0.645527426720435	0.223 - 1.49
YBR296C-A	0.00724436228449017	0.00351030240989105	0.00789687822274369	0.444517733574906	0.00403 - 0.0144
YBR297W	0.156590728206256	0.048739435840448	0.165116891143167	0.295181404537153	0.103 - 0.278
YBR298C	0.128765842607878	0.0635429924202121	0.145087797275333	0.437962348409127	0.0594 - 0.338
YBR298C-A	0.00704912047075163	0.00332627336022331	0.00737798503136612	0.450837640098521	0.00431 - 0.013
YBR299W	0.0151805281337492	0.00586461459850857	0.0164139904380412	0.357293652670632	0.00855 - 0.0314
YBR301W	0.0380344345880779	0.0196208261739725	0.0421086524383151	0.465957114222903	0.0225 - 0.0943
YBR302C	1.45863918743434	0.216963199687623	1.48953277851081	0.145658560065081	1.16 - 1.85
YCL001W	0.743523501422483	0.10761303018267	0.752292318031676	0.143046828477835	0.585 - 0.978
YCL001W-A	0.0074458393645899	0.00756315273899971	0.00936229262813096	0.807831269477162	0.00405 - 0.0268
YCL001W-B	0.00545304523344147	0.00226492534390441	0.00594884872099834	0.380733390632316	0.00326 - 0.012
YCL002C	0.589309254103567	0.0601932972285233	0.594186213361111	0.101303759452832	0.482 - 0.695
YCL004W	0.214637350354038	0.0473274298262364	0.22195985164057	0.213225182286011	0.16 - 0.333
YCL005W	0.455848934352477	0.0524626394837087	0.456005290043613	0.115048313318232	0.363 - 0.584
YCL005W-A	0.882112072367086	0.16833799308788	0.874431105774651	0.192511441983472	0.565 - 1.16
YCL008C	0.353809724020317	0.0404936668796326	0.356360314659602	0.113631246841592	0.282 - 0.439
YCL009C	0.596087641297152	0.0606104268307376	0.590004229236913	0.102728800620851	0.461 - 0.689
YCL010C	0.414301067847432	0.242855344520147	0.495258290598394	0.490360987650944	0.202 - 1.06
YCL011C	1.10212603796739	0.0630326915463376	1.09722628973972	0.0574473033828692	0.973 - 1.19
YCL012C	0.253935144828973	0.0816757455397036	0.261824983566007	0.31194786848564	0.159 - 0.519
YCL014W	0.20037760585775	0.0749986128417415	0.216181698500472	0.346923968874164	0.109 - 0.367
YCL016C	0.426116821775969	0.106251834706484	0.445748317557775	0.238367326406593	0.295 - 0.701
YCL017C	0.496663076729799	0.0522696785505817	0.501667200553769	0.104191939383088	0.416 - 0.618
YCL018W	0.00349014481236045	0.000806156526919725	0.00362109946771714	0.222627556659733	0.00259 - 0.00591
YCL021W-A	0.0974984486621842	0.0286233800311121	0.100487082277462	0.284846364153335	0.0528 - 0.173
YCL024W	0.352685673325254	0.280743376660303	0.381089073492868	0.736687027227396	0.0299 - 0.954
YCL025C	0.312215966050532	0.0510808782799946	0.320922255374109	0.159169011885598	0.238 - 0.452
YCL026C-A	0.0316122068324714	0.0783816911237421	0.0590651770887756	1.32703726606852	0.0155 - 0.309
YCL026C-B	0.0830029672038588	0.10672232808438	0.126706151380032	0.842282138017799	0.035 - 0.45
YCL027W	0.713865697667263	0.32940700732922	0.650076113627775	0.506720675354386	0.101 - 1.16
YCL028W	0.191009436513635	0.0234700261161176	0.194116637641519	0.120906823862571	0.154 - 0.248
YCL029C	0.283716104320031	0.042216109192459	0.28695155214755	0.147119292007703	0.221 - 0.372
YCL030C	1.06505329218488	0.20422766661542	1.03475748765522	0.197367662521779	0.506 - 1.36
YCL031C	0.933979238303577	0.103152584411022	0.925389352399934	0.111469387608041	0.714 - 1.1
YCL032W	0.17156735597458	0.0217878594778003	0.171412045142723	0.127108100598526	0.135 - 0.218
YCL033C	0.137346449242028	0.0396621927819183	0.142424288187966	0.278479136434746	0.0827 - 0.259
YCL034W	0.509385255210022	0.0893885274582717	0.52858854740019	0.169107953431682	0.396 - 0.774
YCL035C	0.58453242254919	0.162137490443559	0.608278804918652	0.266551274074463	0.383 - 0.963
YCL036W	0.558205185076872	0.202952731207053	0.570432582751325	0.355787410018142	0.255 - 0.928
YCL037C	1.65135827697148	0.316801136412338	1.62184445669789	0.195333858992465	0.958 - 2.1
YCL038C	0.0964504293028295	0.0297913903643034	0.103484345061346	0.287883064309321	0.0569 - 0.165
YCL039W	0.212537503191563	0.0361845186717114	0.215485881305587	0.167920600887986	0.155 - 0.295
YCL040W	0.20518700590966	0.106373236188487	0.22076411345033	0.481841158537842	0.114 - 0.595
YCL042W	0.0130937374975849	0.00848554139827284	0.0155743081194806	0.544842270563468	0.00655 - 0.0352
YCL043C	1.52574917129551	0.155199863847003	1.53593701707001	0.101045721355858	1.29 - 1.84
YCL044C	0.495883367686481	0.0479069771774097	0.499784489806904	0.0958552699302832	0.42 - 0.587
YCL045C	0.573237709883399	0.112282519029092	0.584488919983894	0.192103759695198	0.406 - 0.824
YCL047C	0.344438046899365	0.0596215541265079	0.352173120834317	0.169296151805286	0.264 - 0.499
YCL048W	0.00450605356672644	0.00125787312836258	0.00473391034037967	0.265715452536792	0.00313 - 0.00765
YCL049C	0.124214690809004	0.0466004346383692	0.13503641895053	0.345095308365968	0.0916 - 0.295
YCL050C	0.892135385047519	0.113783339324752	0.896339202640578	0.126942276974555	0.688 - 1.1
YCL051W	0.401618591790154	0.0585631776705284	0.401732433175707	0.14577657374483	0.285 - 0.502
YCL052C	0.357071743769598	0.0472751287657712	0.358292034855021	0.131945798864607	0.285 - 0.441
YCL054W	0.826431469236617	0.193962541821135	0.859429729488138	0.225687493888134	0.53 - 1.26
YCL055W	0.768557454624152	0.248043977473784	0.73193420486593	0.338888353385833	0.279 - 1.2
YCL056C	0.727250772422529	0.189968269547733	0.730418135443613	0.260081534575203	0.379 - 1.09
YCL057C-A	1.14980390022192	0.229959336682607	1.19091511158059	0.193094650027073	0.845 - 1.55
YCL057W	0.330944791943436	0.0628218065016997	0.33703902476593	0.186393271655497	0.231 - 0.455
YCL058C	0.00841248836820401	0.00284530267657604	0.00867774624135182	0.327884982740956	0.0052 - 0.0174
YCL059C	0.485010691586887	0.0935888907987454	0.475270515014012	0.196917098457047	0.311 - 0.642
YCL061C	0.366421436272575	0.175962600578184	0.397837819366696	0.442297318184311	0.129 - 0.712
YCL063W	0.491461244567171	0.156460931654864	0.538359725593277	0.290625253370213	0.296 - 0.878
YCL064C	1.80494398711567	0.235936396191122	1.77958889375131	0.132579157478207	1.36 - 2.31
YCL066W	0.00290614227841354	0.0005831730312091	0.00299481663462364	0.194727458258021	0.00213 - 0.0043
YCL068C	0.0656469437828004	0.0472476270682847	0.0805907410213643	0.586266194720304	0.0385 - 0.168
YCL069W	0.00282174151379147	0.000574194641336546	0.00293288856470178	0.195777858131794	0.00213 - 0.00428
YCL073C	0.0724584116796001	0.0291055884504033	0.0768372405913605	0.378795337083928	0.0406 - 0.129
YCR002C	0.711143783965151	0.127437752280959	0.696069253785667	0.183082001665598	0.466 - 0.958
YCR003W	0.719174079877072	0.155179301652158	0.740515928593732	0.209555656617473	0.507 - 1.04
YCR004C	0.31476549521537	0.0571427198432654	0.320914163224344	0.17806231818855	0.241 - 0.47
YCR005C	1.4325101846869	0.331517186648918	1.50614581146253	0.22010962293684	1.05 - 2.45
YCR007C	0.0555794137915833	0.021575546893224	0.0625677227051171	0.344835099639313	0.0359 - 0.121
YCR008W	0.611565964317465	0.0901782153821454	0.603318327514635	0.149470372885296	0.45 - 0.733
YCR009C	0.822821876297431	0.117963778810773	0.836548301828153	0.141012513626506	0.665 - 1.06
YCR010C	0.0107992749811091	0.00387465377843047	0.0115805496174703	0.334582891694987	0.00636 - 0.0212
YCR011C	0.383911479492515	0.0686614390747579	0.39192860488569	0.175188639509443	0.285 - 0.55
YCR012W	3.71254541771201	0.719547967622968	3.69540992737983	0.194713978087176	2.38 - 5.21
YCR014C	0.0690247527889721	0.0364541845343411	0.072770185404792	0.500949452465468	0.029 - 0.172
YCR015C	0.42357590799521	0.0744068127603454	0.427730901787529	0.173957066111876	0.313 - 0.6
YCR016W	0.690726267608817	0.0924576952593516	0.700946031777663	0.131904156764923	0.538 - 0.901
YCR017C	0.244578015738907	0.059513493743527	0.263280234744201	0.226046189154113	0.186 - 0.41
YCR018C	1.37643314103158	0.263234103198406	1.32924527127885	0.198032755042379	0.836 - 1.8
YCR019W	0.345112939046864	0.0455766288668012	0.353075628192114	0.129084607454135	0.286 - 0.463
YCR020C	0.233410229152087	0.0618853712486487	0.241442379171607	0.25631528094189	0.165 - 0.411
YCR020C-A	0.37313316336829	0.0802482973862681	0.383249785315844	0.209389021105736	0.255 - 0.538
YCR020W-B	0.247582542314236	0.204349701096233	0.297413722363245	0.687089013487587	0.0883 - 0.711
YCR021C	0.0447116331703558	0.0147855741069218	0.0492555287387599	0.300181004762756	0.0307 - 0.0834
YCR023C	0.458221919005739	0.106236640304061	0.471601197728664	0.225267961183559	0.306 - 0.673
YCR024C	0.288733574786497	0.0667396019670835	0.297606670771078	0.22425438849931	0.193 - 0.445
YCR024C-A	2.52287661934249	1.03781293853304	2.66997059222351	0.388698265649723	1.12 - 5.13
YCR024C-B	2.00771898030331	0.404555125471838	2.01169226491778	0.201101894423386	1.22 - 2.89
YCR026C	0.144060836925342	0.0434741309096545	0.153885999571363	0.282508681951237	0.0858 - 0.251
YCR027C	0.385311115140004	0.111356681307855	0.395079802928031	0.281858704197391	0.225 - 0.64
YCR028C	0.306570601763184	0.0714519711188751	0.31842201038063	0.224393945109084	0.209 - 0.489
YCR028C-A	0.794817908281613	0.117263933120108	0.780059756307687	0.150326859156485	0.556 - 0.98
YCR030C	0.146353851763261	0.0473402065299964	0.155244209929063	0.304940239327623	0.101 - 0.292
YCR031C	3.48962833111582	0.528545757736533	3.5011730222759	0.150962478681776	2.63 - 4.41
YCR032W	0.156841194711117	0.0468289840416444	0.165866782777958	0.282328886214265	0.107 - 0.261
YCR033W	0.82284996892926	0.150512902201158	0.84252511555997	0.178645003479952	0.616 - 1.19
YCR034W	0.760454023336038	0.167852777320203	0.774305922288819	0.216778372072935	0.526 - 1.12
YCR035C	0.704988079981838	0.101058025953443	0.715762450436802	0.14118933717712	0.554 - 0.944
YCR036W	0.421355468450157	0.10644293145608	0.432338549965167	0.24620273039417	0.262 - 0.64
YCR037C	0.511528233341483	0.112274216777044	0.529307938127165	0.212115119932454	0.365 - 0.768
YCR038C	0.163549496979376	0.0452734713719401	0.169822763418145	0.266592478303193	0.106 - 0.289
YCR042C	0.285920360875388	0.080344271962565	0.295911571399632	0.271514464887415	0.158 - 0.456
YCR043C	0.550762205744172	0.117312275379308	0.561475023137121	0.208935875230657	0.376 - 0.804
YCR044C	0.442143788903682	0.0633782617710804	0.440039621168588	0.144028534527801	0.331 - 0.586
YCR045C	0.00608676685422265	0.00166130618109754	0.00628566379342468	0.264300833721874	0.00402 - 0.0103
YCR046C	0.592834057118771	0.102808013144683	0.591021612708323	0.173949667717855	0.408 - 0.787
YCR047C	0.594276212027386	0.0717327109695983	0.596659289292539	0.120223907105598	0.468 - 0.726
YCR048W	0.317985953045966	0.0718388621735357	0.326337941049897	0.220136408112446	0.21 - 0.437
YCR051W	0.568235216652531	0.0941488800395403	0.593928291254421	0.158518934736533	0.467 - 0.826
YCR052W	0.499003378943541	0.0361198331739984	0.497180135232937	0.07264938925421	0.429 - 0.562
YCR053W	1.2783887820694	0.0737670516355783	1.27476084060906	0.0578673656152896	1.15 - 1.4
YCR054C	0.33352557327596	0.138812807959726	0.329566219005292	0.421198532964621	0.13 - 0.569
YCR057C	0.946549678229148	0.123646487595122	0.94484517520918	0.130864284265142	0.719 - 1.16
YCR059C	0.358465472745202	0.0527166273295015	0.367310077681214	0.14352077585863	0.287 - 0.492
YCR060W	0.502246517560751	0.17206898115469	0.545156285675634	0.315632389602623	0.345 - 0.907
YCR061W	0.0791417065249144	0.0433351268070042	0.0893009086523863	0.485270838348253	0.0406 - 0.176
YCR063W	0.675395457140328	0.325273383107262	0.759256678364807	0.428410302307508	0.462 - 1.11
YCR065W	0.932639909090311	0.397299940245371	0.972741212643928	0.40843333774818	0.398 - 1.82
YCR066W	0.252547427749082	0.041174524525334	0.255963588076991	0.160860866323491	0.2 - 0.354
YCR067C	0.430829097455498	0.0895980566524336	0.435655498124322	0.205662632603492	0.297 - 0.646
YCR068W	0.0250123013178581	0.00943647957407281	0.026458963831898	0.356645847283578	0.0127 - 0.05
YCR069W	0.299748286994195	0.0563523443601704	0.308795218474384	0.182490987517817	0.222 - 0.449
YCR071C	0.628596924438661	0.136048914281585	0.640994104236585	0.21224674826552	0.424 - 0.912
YCR072C	1.18860445030258	0.121700485513476	1.18908129804583	0.102348330356791	0.958 - 1.46
YCR073C	0.284854657212719	0.058076356878326	0.296167345543317	0.196093045881832	0.221 - 0.437
YCR073W-A	0.541498513545277	0.0599875570260699	0.549446308775494	0.10917819642789	0.46 - 0.667
YCR075C	0.29196210608493	0.0630760562779947	0.2936626401657	0.214790877867215	0.174 - 0.398
YCR075W-A	0.336966522861471	0.100337254052286	0.338414618640259	0.296492079613578	0.152 - 0.539
YCR076C	0.189087016203016	0.0241361842430715	0.191705258932791	0.125902567187963	0.152 - 0.244
YCR077C	0.664681278091892	0.104412928404453	0.683102860170698	0.152850960656732	0.5 - 0.918
YCR079W	0.237823838826102	0.0330515233679972	0.238513409784066	0.138573019428634	0.175 - 0.305
YCR081W	0.106587972198302	0.0265039809473068	0.110337034186617	0.240209292760939	0.0764 - 0.171
YCR082W	0.899498160014862	0.180056347905719	0.935389312307631	0.192493484302825	0.677 - 1.21
YCR083W	0.18776171988083	0.0649718690469961	0.200403172270466	0.324205791310078	0.111 - 0.353
YCR084C	0.708141985625117	0.141209878481023	0.712638299143458	0.198150841248284	0.487 - 1.01
YCR086W	0.386238109977001	0.157129597313655	0.415767335597106	0.37792674859364	0.202 - 0.792
YCR087C-A	1.0255576869227	0.239572667436144	1.06265809020413	0.225446613209451	0.706 - 1.57
YCR088W	0.181167902576954	0.0281321839152081	0.185352659984471	0.151776531923335	0.141 - 0.24
YCR089W	0.222203858782186	0.277507126229402	0.280349771218251	0.989860362730112	0.15 - 0.777
YCR090C	0.477823716679605	0.0972842569370087	0.489046630983524	0.198926341116715	0.331 - 0.667
YCR091W	0.0369514931109008	0.0129576966069446	0.0391820585919505	0.330704844834431	0.0229 - 0.0749
YCR092C	0.303084507844336	0.135507490873154	0.33432917277534	0.405311596796285	0.156 - 0.686
YCR093W	0.580364536057203	0.0910911245221511	0.591635032420546	0.15396506212533	0.46 - 0.79
YCR094W	0.248823983672805	0.0330860582519581	0.246844645818058	0.134035956673514	0.176 - 0.305
YCR095C	0.479026289758952	0.0952861836029133	0.487967710646368	0.195271493428727	0.345 - 0.721
YCR096C	0.945100513936084	0.356641055592449	0.991494916829331	0.359700336874081	0.556 - 2.01
YCR097W	0.255959608058546	0.0667424045546818	0.260765018480947	0.255948458667811	0.135 - 0.385
YCR098C	0.0427268748398264	0.0153329003636759	0.046242802057714	0.331573773244525	0.0246 - 0.0824
YCR099C	0.0482172117569374	0.0529819830055629	0.0604560414515044	0.876372017312167	0.0195 - 0.145
YCR100C	0.0317907502204094	0.0116755302972379	0.0346255704562597	0.337193875606667	0.0185 - 0.0594
YCR101C	0.00707707109069861	0.00722990682421366	0.00969243048102489	0.745933317589208	0.00364 - 0.0237
YCR102C	0.100912007250473	0.0894075034787692	0.111053471585264	0.805085173858114	0.0316 - 0.323
YCR104W	0.011132600870288	0.0131348952750945	0.0156921248747612	0.837037391680477	0.00418 - 0.0412
YCR105W	0.00754080197570518	0.00222315464622744	0.00772421878244646	0.28781611562837	0.00433 - 0.0135
YCR106W	0.378520669929033	0.116538928547894	0.385953951791514	0.301950344094018	0.196 - 0.568
YCR107W	0.080139645305461	0.0356720302339454	0.0884927937381843	0.403106611590149	0.0476 - 0.165
YCR108C	0.0104763785691698	0.00630754636606707	0.012089029412525	0.52175788070563	0.00535 - 0.0342
YDL001W	0.413301872222063	0.0698683993057655	0.416016369135294	0.167946274448262	0.281 - 0.55
YDL002C	0.488748351972774	0.0999134057404148	0.497416808472207	0.200864554712766	0.339 - 0.685
YDL003W	1.40732346465968	0.588058437243424	1.27473214084096	0.461319220252399	0.23 - 2.33
YDL004W	0.72160372440168	0.106609855489185	0.733654278165111	0.145313478926095	0.557 - 0.924
YDL005C	0.380994068397731	0.0545806490408671	0.388736480685354	0.140405266170646	0.302 - 0.508
YDL006W	0.366472431378416	0.0770703697251721	0.377019296722395	0.204420225689191	0.276 - 0.555
YDL007W	0.7243073212216	0.077570190599474	0.718201544887882	0.108006159484916	0.563 - 0.843
YDL008W	0.430210329924464	0.0604568419143406	0.434655450981958	0.139091415459667	0.344 - 0.561
YDL010W	0.415490774195655	0.167815512435796	0.445386441142472	0.376786307201737	0.236 - 0.882
YDL012C	0.819833446047944	0.216574849904613	0.854140554310592	0.253558795225943	0.56 - 1.31
YDL013W	0.80368196454223	0.11396774015515	0.800983274215816	0.142284793982406	0.574 - 1.08
YDL014W	1.80236105196611	0.106057875186714	1.80110427486797	0.058884916696169	1.62 - 1.99
YDL015C	0.814930479580087	0.0945978267265235	0.839200231308022	0.112723785334375	0.689 - 1.05
YDL017W	0.363508616608885	0.0743778212094812	0.367040380279274	0.202642066665495	0.244 - 0.501
YDL018C	0.268000765300398	0.138879966255588	0.27956283884097	0.49677549001636	0.0822 - 0.622
YDL019C	0.233857834628499	0.0303398341810705	0.238933965432624	0.126979996862882	0.185 - 0.306
YDL020C	1.71594687086063	0.204178489731553	1.7212436696579	0.118622652522019	1.38 - 2.1
YDL021W	0.0258036632581244	0.0260526929071054	0.0353608468093705	0.736766657415045	0.0145 - 0.101
YDL022W	0.645722776684631	0.228042219236622	0.648615523890445	0.351583042398998	0.304 - 1.13
YDL024C	0.0324538164650941	0.0113741573262964	0.035703540400178	0.31857225358636	0.0207 - 0.0633
YDL025C	0.20524014106523	0.0573405061622154	0.213322692384492	0.268797030082787	0.148 - 0.33
YDL027C	0.143681438128164	0.0477019368474616	0.149376632246757	0.319340020791621	0.087 - 0.286
YDL028C	0.528501734124866	0.126216484256456	0.538864608781356	0.234226709640285	0.339 - 0.775
YDL029W	0.91296703273007	0.0934795058449055	0.926196696554823	0.100928351604601	0.785 - 1.11
YDL030W	0.36900650488519	0.0367200393301846	0.374258547678856	0.0981140966797458	0.308 - 0.455
YDL031W	1.05354722516191	0.0881251271489508	1.0542107959469	0.0835934591902905	0.917 - 1.24
YDL033C	0.389284478415253	0.0559165965657625	0.395484806657627	0.141387470831894	0.301 - 0.554
YDL035C	0.458688234944425	0.101102064030992	0.462508892516395	0.218594854427385	0.267 - 0.668
YDL036C	0.30530057012742	0.0331801885759204	0.307434590190104	0.107926009742115	0.254 - 0.385
YDL037C	0.00337003797426768	0.00159203379686316	0.00377737775085638	0.421465339679683	0.00241 - 0.00998
YDL039C	0.400743980593578	0.431379050067211	0.605662807040256	0.71224292634918	0.19 - 1.48
YDL040C	0.481846329748641	0.0539597927295709	0.488318685488568	0.110501183618611	0.398 - 0.608
YDL042C	0.361783129820092	0.0855840448202753	0.380782889426611	0.224758115967734	0.252 - 0.574
YDL043C	0.591971541108011	0.118245735566935	0.592695614844227	0.199504994815952	0.372 - 0.808
YDL044C	0.412553333579456	0.0742617692489083	0.409371120619766	0.181404514164262	0.281 - 0.558
YDL045C	0.299804493172165	0.0435206028962935	0.306563228225657	0.141962893423926	0.243 - 0.416
YDL045W-A	1.05831566502884	0.326652368680102	1.12676610793798	0.289902550652581	0.762 - 1.68
YDL046W	0.807292581841731	0.100834125278398	0.81028766335237	0.124442379958275	0.625 - 1.04
YDL047W	1.0603042256428	0.130406748435716	1.08574339673328	0.120108258385983	0.865 - 1.35
YDL048C	0.079021668190485	0.0187563723934813	0.0795359770298519	0.235822493089405	0.0473 - 0.115
YDL049C	0.0733278395600058	0.0311791570585614	0.0806335943371563	0.386677008694302	0.0438 - 0.146
YDL051W	0.693876410965438	0.0705682802512348	0.700591397773603	0.100726729553763	0.581 - 0.833
YDL052C	0.52445767438033	0.113134629933511	0.528574299206517	0.214037326641394	0.357 - 0.767
YDL053C	0.885511574436512	0.16374156091243	0.903070242543254	0.181316527993765	0.644 - 1.24
YDL054C	0.264392686859933	0.0595388696054197	0.281503656045901	0.211503006538968	0.215 - 0.418
YDL055C	2.93794115987889	0.465310017611884	2.91185246828574	0.159798623961818	1.76 - 3.69
YDL056W	0.227059779548081	0.108164102200087	0.253245895967522	0.427110977600831	0.131 - 0.491
YDL057W	0.135921807898309	0.0341050097312082	0.139697194635897	0.244135251392117	0.0835 - 0.209
YDL058W	0.247849448502749	0.0411023753317765	0.254896705517852	0.161251104631864	0.184 - 0.351
YDL059C	0.261929878473421	0.0482410440041332	0.265638110989513	0.181604378319185	0.188 - 0.354
YDL060W	0.878642559378557	0.114571990140841	0.897005589123915	0.127727175315308	0.703 - 1.19
YDL061C	3.49266832969281	0.834573464753186	3.59970685408257	0.231844841422758	2.48 - 5.2
YDL063C	0.708647234929326	0.130925205457775	0.716777395605925	0.18265811151466	0.486 - 0.956
YDL064W	0.412377768158356	0.0898609959612608	0.428215732670498	0.209849823594423	0.28 - 0.627
YDL065C	0.38201980195383	0.0889237102722919	0.397961876040419	0.223447811526701	0.271 - 0.603
YDL066W	0.535054450431382	0.0755074228902148	0.545078561669482	0.138525761605719	0.463 - 0.792
YDL067C	1.05947022670632	0.339816512390479	1.09030552767859	0.311670906698966	0.56 - 1.79
YDL069C	0.163890898187571	0.0415565463675336	0.172714451577512	0.240608391411204	0.103 - 0.267
YDL070W	0.71069557302374	0.149107310833979	0.713739533554838	0.208909978814453	0.45 - 1
YDL072C	0.365050438690863	0.0837916330186846	0.374572258209936	0.22369951640071	0.252 - 0.609
YDL073W	0.486323721551048	0.0878205497233258	0.496126258948077	0.17701250062742	0.346 - 0.745
YDL074C	1.08065203356748	0.125100122225895	1.07993519876357	0.115840397061901	0.844 - 1.27
YDL075W	2.93920713688032	0.535811316980719	3.00338748871977	0.178402327036767	2.04 - 4.05
YDL076C	0.318344871981674	0.0525026126293856	0.322273977780322	0.162912975447164	0.231 - 0.455
YDL077C	0.171377443843548	0.0269816840403098	0.176408055237823	0.152950408097491	0.137 - 0.221
YDL078C	0.343621423280534	0.0441679314320567	0.34364186427388	0.128528960013019	0.27 - 0.447
YDL079C	0.0157004449776001	0.00321948322387483	0.0156857190931931	0.205249322950832	0.0108 - 0.0241
YDL080C	0.353670537668738	0.057518394890736	0.356732348529617	0.161236835201001	0.261 - 0.484
YDL081C	1.78215507612917	0.330656895571457	1.82715567197754	0.180968102851131	1.3 - 2.5
YDL082W	1.95364678330069	0.188238026998705	1.95683667214741	0.0961950630208369	1.64 - 2.36
YDL083C	3.17922303296118	0.426688873764866	3.15424581549099	0.135274451873513	2.45 - 3.89
YDL084W	1.41841595576892	0.139481594692619	1.43508307257789	0.0971940909609253	1.18 - 1.7
YDL085C-A	0.142220904669195	0.0926892841605452	0.163981767795636	0.56524140095904	0.0586 - 0.415
YDL085W	0.0046578572030318	0.00340738531915333	0.0053666002154751	0.634924380863662	0.00323 - 0.016
YDL086W	0.388265324025503	0.0434801295062524	0.383893538530007	0.113260904762151	0.297 - 0.47
YDL087C	0.189655137722547	0.0582242206319551	0.202239984200408	0.287896683052835	0.12 - 0.29
YDL088C	0.413205917713202	0.0605751940500531	0.412402449387985	0.146883691258256	0.278 - 0.505
YDL089W	0.210750784613173	0.0458641781592609	0.21300794251355	0.215316751188015	0.135 - 0.322
YDL090C	0.29882011530271	0.0521568712947295	0.296486039202257	0.175916786621947	0.186 - 0.374
YDL091C	0.170142225625339	0.0338778061415214	0.174921277552753	0.193674586736908	0.131 - 0.262
YDL092W	0.593326181675994	0.103929647403891	0.587130945506867	0.177012722969609	0.402 - 0.772
YDL093W	0.116294877359799	0.0426834758074101	0.126712895824183	0.336851869178606	0.0822 - 0.234
YDL095W	0.53276475214798	0.143222879257179	0.56740019053111	0.252419512096245	0.394 - 0.979
YDL097C	1.11205101149895	0.137913229065248	1.11067697648576	0.124170422170461	0.796 - 1.35
YDL098C	0.248660604774694	0.0672729809162628	0.262764676842137	0.256019879554354	0.169 - 0.44
YDL099W	0.529269110060203	0.100501685782724	0.548508368665092	0.183227260556325	0.368 - 0.745
YDL100C	0.693164165108643	0.099650281980848	0.683724504782788	0.145746249086839	0.5 - 0.874
YDL101C	0.51698307888874	0.224285855200978	0.558430745970609	0.401635935734783	0.281 - 1.18
YDL102W	0.220908362975667	0.0843924325385857	0.243462689714664	0.346633944763746	0.135 - 0.524
YDL103C	0.377686928275052	0.0942077935580186	0.38501729913466	0.244684573315937	0.248 - 0.59
YDL104C	0.172646013179101	0.0724092648239216	0.192583322649413	0.37598928000499	0.105 - 0.378
YDL105W	0.145231766984096	0.0623398088283826	0.154483286722526	0.40353756157683	0.0566 - 0.289
YDL106C	0.535426711351989	0.133382941217992	0.558053886041075	0.239014447447417	0.385 - 0.947
YDL107W	0.152484216849761	0.0371876182770154	0.160507911263776	0.23168713606834	0.103 - 0.242
YDL108W	0.41767194749192	0.0557387236342061	0.426146284936077	0.130797159577648	0.348 - 0.541
YDL109C	0.074457373784175	0.0266719804844314	0.0796933243639899	0.33468274409799	0.048 - 0.135
YDL110C	0.342418422530921	0.171132546503767	0.395311344994224	0.432905730308013	0.233 - 0.911
YDL111C	1.04981463403773	0.106295395011292	1.04326952851816	0.101886801162755	0.842 - 1.23
YDL112W	0.696137788249632	0.0730499365228128	0.692141218711322	0.105541953792063	0.537 - 0.837
YDL113C	0.121752553920744	0.0441024063779735	0.12653043884017	0.348551753888111	0.0526 - 0.204
YDL114W	0.0044891588150887	0.00250003148181722	0.00507646865702983	0.492474523280116	0.00283 - 0.0117
YDL115C	0.396266719131484	0.0689083143523226	0.407667237971378	0.169030787696412	0.3 - 0.556
YDL116W	0.777794085899098	0.114287006847917	0.773451717017878	0.147762302847503	0.57 - 0.985
YDL117W	0.624450453738179	0.21599970909925	0.64074236981071	0.337108515491274	0.317 - 1.04
YDL119C	0.198626797729883	0.062988052150654	0.20785751558215	0.303034759047525	0.111 - 0.339
YDL120W	0.282095746606552	0.0567313109793423	0.291195092277195	0.194822345856497	0.214 - 0.441
YDL121C	0.471918350570701	0.0938015959881311	0.490431598721362	0.191263361155129	0.372 - 0.72
YDL122W	0.730890309853511	0.112663648243067	0.743472024803906	0.151537172192569	0.55 - 0.999
YDL123W	0.357240412376907	0.0915066234866501	0.37107029675107	0.246601854925717	0.212 - 0.59
YDL124W	0.756113131873569	0.395032017754513	0.822832530839391	0.480087992330021	0.401 - 1.89
YDL125C	1.22730929330624	0.157943087186067	1.22578200030298	0.128850878171671	0.969 - 1.5
YDL126C	1.02329257953769	0.12467692295758	1.01063523599278	0.123364908047269	0.735 - 1.24
YDL127W	0.521731811254708	0.217125722178398	0.535295738638747	0.40561825268878	0.168 - 0.923
YDL128W	0.300629108577663	0.10278598148051	0.310496122870686	0.331037890361412	0.146 - 0.494
YDL129W	0.188810912089386	0.0570733427183409	0.198564917169231	0.287429136687318	0.124 - 0.338
YDL130W	3.01683555196914	0.435523332323595	3.06119631608833	0.142272264615853	2.39 - 3.91
YDL130W-A	0.0770546512618297	0.0767351063045531	0.0924780474179356	0.829765641112257	0.0424 - 0.349
YDL131W	0.547275863672876	0.0887745307713892	0.548668955483683	0.16179980639351	0.366 - 0.693
YDL132W	0.277730083485738	0.0461756014567726	0.285522165220441	0.16172335139418	0.225 - 0.385
YDL133W	0.503521055684768	0.0810734913609912	0.511910304033827	0.158374408020578	0.399 - 0.705
YDL134C	0.574117705432944	0.0824968411945161	0.591647236831393	0.139435859848402	0.482 - 0.8
YDL135C	0.527498939518429	0.154724794162626	0.569298936029082	0.271781281099605	0.358 - 1.06
YDL137W	0.654568615989652	0.102134518001714	0.661067044704425	0.154499485067176	0.469 - 0.889
YDL138W	0.165061632072851	0.0598118241905274	0.181997481493522	0.328640944367443	0.103 - 0.333
YDL139C	0.171028423640788	0.0619319757691473	0.180987569726037	0.3421891120086	0.109 - 0.31
YDL140C	1.51659751683617	0.301901245138407	1.53554555461827	0.196608458948297	1.05 - 2.29
YDL141W	0.296168654965008	0.0403505698907458	0.29905173754281	0.134928391395718	0.231 - 0.387
YDL142C	0.288181394982513	0.0535228974280526	0.289282462310823	0.185019503085342	0.2 - 0.399
YDL143W	1.84531907624421	0.133751560733484	1.85629928874302	0.0720527996452843	1.62 - 2.1
YDL144C	0.229427786145828	0.0294492177900262	0.236885694699105	0.124318261714507	0.198 - 0.315
YDL145C	0.778742898555778	0.0790723386644805	0.787858831802559	0.100363587323847	0.647 - 0.973
YDL146W	0.194696254138166	0.0368440357284425	0.200833737294172	0.183455410554229	0.149 - 0.285
YDL147W	1.20358891692448	0.10835492949064	1.19707972138516	0.0905160513163327	1 - 1.4
YDL148C	0.691249536822668	0.126236944664599	0.710507330638145	0.177671558365512	0.496 - 1.04
YDL149W	0.102299977796216	0.0604320394274817	0.117045919139595	0.516310520449734	0.062 - 0.289
YDL150W	0.542518757278628	0.101021479528518	0.554429615635812	0.182207942504421	0.393 - 0.75
YDL153C	0.652422577843177	0.0939421995834258	0.659904879982599	0.142357182728976	0.514 - 0.838
YDL154W	0.164158540379525	0.0516089407625829	0.172931500779186	0.298435742071548	0.102 - 0.299
YDL155W	1.05893869237598	0.24603882186681	1.11316399070824	0.221026572832518	0.863 - 1.56
YDL156W	0.51206297614294	0.28732372174687	0.565982625040961	0.507654668243704	0.186 - 1.24
YDL157C	0.630134422503212	0.226141260110679	0.660175682409447	0.34254709183672	0.311 - 1.21
YDL159W	0.397709652075659	0.0571468393680159	0.410051544377651	0.139365014353865	0.325 - 0.552
YDL159W-A	0.00535579549982328	0.00169179471917342	0.00566117978537716	0.298841369345543	0.00336 - 0.00981
YDL160C	0.325844337991684	0.0783091928691139	0.333205362331733	0.235017804999041	0.197 - 0.49
YDL160C-A	0.364161864013044	0.112459329948053	0.367908305740668	0.305672169378321	0.188 - 0.608
YDL161W	0.623357321959083	0.167282082061652	0.644144996320864	0.259696315297192	0.382 - 1.06
YDL164C	0.464698572707165	0.204931096535065	0.468351472098923	0.437558348256414	0.152 - 0.919
YDL165W	0.467290874944798	0.068803236879687	0.474361475003635	0.145043896912496	0.347 - 0.613
YDL166C	0.987039955530055	0.13540829983544	1.00847251377597	0.134270689568363	0.805 - 1.28
YDL167C	0.673060396011314	0.118903979113892	0.691612332328042	0.1719228729101	0.512 - 0.895
YDL168W	0.604381467495695	0.165066105009289	0.648937671935703	0.254363573187108	0.441 - 1.12
YDL169C	0.0063653083024925	0.0102715924844271	0.00874107661977752	1.17509466296024	0.00341 - 0.0345
YDL170W	0.352827372445327	0.0530326389217706	0.35908175487583	0.147689594922775	0.275 - 0.48
YDL171C	0.524806585418103	0.0681176832231964	0.527033637606579	0.129247316229263	0.427 - 0.681
YDL173W	0.516895180368331	0.0848509455960166	0.53545901597243	0.158463940404331	0.429 - 0.715
YDL174C	0.334570490884083	0.0581493590657915	0.342636324520661	0.169711600622441	0.261 - 0.479
YDL175C	0.322966717063209	0.0466004154493095	0.326397133258191	0.142772134620579	0.251 - 0.427
YDL176W	0.262222109836496	0.0729700569172316	0.273259836376573	0.267035426372258	0.174 - 0.43
YDL177C	0.494291474691467	0.229450751743738	0.541744184777194	0.423540774762733	0.247 - 1.07
YDL178W	0.501694537976366	0.0816780869560368	0.52178726233889	0.156535225850317	0.395 - 0.709
YDL179W	0.773081584768499	0.607981932917747	0.832980684587647	0.729887192064626	0.0629 - 1.88
YDL180W	0.487546219539081	0.113147445944499	0.511550280430641	0.221185385431218	0.342 - 0.824
YDL181W	0.0958497091979333	0.0601709202778266	0.112856046271745	0.533165233637031	0.0554 - 0.307
YDL182W	1.32501124784128	0.355162622142956	1.38823554912594	0.255837435056733	0.911 - 2.15
YDL183C	0.0866304827309312	0.0306003764722367	0.095321170535079	0.321023926798879	0.0597 - 0.168
YDL184C	0.428725854317863	0.468621128955353	0.536169509872964	0.874016743448139	0.134 - 1.59
YDL185W	0.953269029357574	0.0928634708745413	0.954300263723831	0.0973105367404733	0.785 - 1.15
YDL186W	0.00376970133661997	0.00144524669595016	0.00420956103716361	0.343324798759531	0.00291 - 0.00758
YDL188C	0.462152164547757	0.0513195011039573	0.460038231170211	0.111554861371879	0.378 - 0.563
YDL189W	0.59366351312332	0.0626801475440856	0.604055762715578	0.103765498837893	0.503 - 0.743
YDL190C	0.43821035995361	0.0565551171530486	0.443481789721834	0.12752522981501	0.343 - 0.553
YDL191W	3.74995363393226	0.656815035268065	3.79149395585696	0.173233834186506	2.69 - 4.98
YDL192W	1.81111153203577	0.197193810029457	1.78244810333099	0.110630884378034	1.41 - 2.1
YDL193W	0.249989504333412	0.0406123329292285	0.257884697791171	0.157482523302392	0.199 - 0.375
YDL194W	0.142852775398551	0.0275886895698214	0.144322154260984	0.191160461199405	0.0933 - 0.203
YDL195W	0.554937419661581	0.1039225162654	0.57357088421632	0.181185131820962	0.428 - 0.816
YDL197C	0.18177211951837	0.0827974329801741	0.199274170328172	0.415495058109238	0.0795 - 0.393
YDL198C	0.596759760942368	0.0697208793524947	0.592347670831774	0.117702631048743	0.46 - 0.734
YDL199C	0.0626706433406204	0.0247279094955092	0.0682220469023722	0.362462145571439	0.0381 - 0.119
YDL200C	0.186674537576377	0.0394583117937749	0.188517868777583	0.209308072755313	0.129 - 0.296
YDL201W	0.716804143165197	0.0604723237955348	0.718135419672509	0.0842074101053419	0.619 - 0.818
YDL202W	0.731480801791182	0.0813131399592185	0.746277164691257	0.108958365345211	0.622 - 0.913
YDL203C	0.364562040340166	0.0897349428342914	0.36833261461604	0.243624754565472	0.19 - 0.576
YDL204W	0.0884924132070071	0.0303561740597542	0.0962682343565801	0.315329082979896	0.0592 - 0.163
YDL205C	0.222025600375347	0.0537309953298177	0.21390129861619	0.251195274069977	0.0831 - 0.312
YDL206W	0.0794371957306172	0.0232413890502728	0.083423176912301	0.278596307531004	0.0503 - 0.147
YDL207W	0.444239672122919	0.0453345660659609	0.444942459838522	0.101888603938616	0.359 - 0.529
YDL208W	2.47717055220233	0.357698473089779	2.52400463443877	0.141718627695513	1.94 - 3.44
YDL209C	0.426595932551168	0.099931349263678	0.436857313601865	0.228750546579498	0.275 - 0.607
YDL210W	0.0358578508654021	0.00959142553968324	0.0374884422491797	0.255850202468552	0.0216 - 0.0615
YDL211C	0.562424313201308	0.244065116081057	0.598461587328088	0.407820854753132	0.285 - 1.3
YDL212W	0.89473971311135	0.114338497595214	0.877679876924561	0.130273577646399	0.618 - 1.04
YDL213C	0.886303391740374	0.111848658903848	0.886906178176449	0.126111038186495	0.673 - 1.09
YDL214C	0.0292639050550013	0.0172894907354362	0.0342645046505953	0.504588959091687	0.0184 - 0.0834
YDL215C	0.429354021988142	0.0685417176274607	0.437968913590138	0.156499047079866	0.34 - 0.614
YDL216C	0.208921116340062	0.0575551544744611	0.219659442706214	0.262019942167653	0.148 - 0.351
YDL217C	0.527111919569315	0.106768647880726	0.547096077905918	0.195155206174018	0.402 - 0.776
YDL218W	0.0169548861829357	0.00852322764069167	0.0183582924198263	0.46427126476572	0.00765 - 0.0338
YDL219W	0.397683749978965	0.108833019312149	0.403678230148038	0.269603389987706	0.237 - 0.653
YDL220C	0.100476869939422	0.0447245274911469	0.108122735133381	0.413645913007792	0.0575 - 0.182
YDL222C	0.0212513487585876	0.0163943941977077	0.0255206829008395	0.642396375575374	0.0143 - 0.0865
YDL223C	0.0490363620684935	0.0121972957068811	0.051448510998633	0.237077720426257	0.0327 - 0.0742
YDL224C	0.88906655859489	0.168373052428952	0.916217229483905	0.183769794990425	0.625 - 1.29
YDL225W	0.610181871665697	0.0686631611908976	0.624067414486632	0.110025230603301	0.523 - 0.747
YDL226C	0.340778309728139	0.0305686125573699	0.344011636499681	0.0888592399617801	0.293 - 0.406
YDL227C	1.89764242019637	1.16403599935954	1.57254144281628	0.740225960134225	0.0151 - 3.33
YDL229W	2.84351839827147	0.332605973950664	2.81801289597225	0.11802854927529	2.23 - 3.49
YDL230W	0.262123933209264	0.0347094104517753	0.261679078493879	0.132641136813646	0.19 - 0.322
YDL231C	0.583271854130911	0.106924742343538	0.608187317004459	0.175808898597525	0.454 - 0.802
YDL232W	1.02015885431741	0.312147021653323	1.05254501960431	0.296564057441144	0.587 - 1.75
YDL233W	0.304371969910743	0.0340562923656828	0.304950738377549	0.111678012477933	0.246 - 0.382
YDL234C	0.235925423086051	0.0428451252373053	0.241065607005542	0.177732218915494	0.186 - 0.332
YDL235C	0.675228708462672	0.126910252188844	0.683040011686545	0.18580207603868	0.475 - 0.928
YDL236W	0.994239564464461	0.0603618937706042	1.0005717777003	0.0603273999086192	0.885 - 1.12
YDL237W	0.160787510057047	0.033866589544677	0.160641400075081	0.210821055648471	0.111 - 0.241
YDL238C	0.0424327533083189	0.0182419373740155	0.04526052748018	0.403042968997738	0.0281 - 0.0741
YDL239C	0.0945853661940611	0.0403785159204375	0.104478931205481	0.386475200832829	0.059 - 0.228
YDL240W	0.400194122122468	0.0805071684847289	0.401148820640786	0.20069152479653	0.223 - 0.539
YDL241W	0.306560592089474	0.118665771683733	0.32995728758515	0.359639796266388	0.17 - 0.621
YDL243C	0.195454626827604	0.201240742653618	0.252787643014252	0.796086154584192	0.0984 - 0.716
YDL244W	0.0484756805478304	0.0181157315097692	0.0548386946003348	0.330345783060609	0.0354 - 0.108
YDL245C	0.00295332019931168	0.000617273905607992	0.00303181030734242	0.203599118359444	0.00225 - 0.00451
YDL246C	0.0610367869880829	0.0133314551875683	0.060893316737127	0.21893133601376	0.0364 - 0.0874
YDL247W	0.0119454965274295	0.00476789431096278	0.0133605630617983	0.356863276563214	0.00925 - 0.0245
YDL248W	0.211960583905195	0.0490901427529563	0.220218640120143	0.222915474939699	0.145 - 0.313
YDR001C	0.184845199583642	0.0806007893044944	0.206622664186248	0.390086874651086	0.145 - 0.481
YDR002W	1.15799154714077	0.170263122091765	1.16013610682194	0.146761333511274	0.872 - 1.53
YDR003W	0.545741608670476	0.164602196142008	0.585808809567569	0.280982794136389	0.409 - 0.914
YDR003W-A	0.923250066701412	0.606225275262398	1.05567839320775	0.574251854696335	0.325 - 2.22
YDR004W	0.66722925916102	0.197034010763857	0.676477508550026	0.291264688439063	0.396 - 1.16
YDR005C	0.502136703764039	0.0750165924968103	0.508790336337791	0.147441071771862	0.393 - 0.672
YDR006C	1.03889876728318	0.106954638649675	1.05344461239524	0.101528487963396	0.884 - 1.27
YDR009W	0.0401185055799549	0.00904414398062131	0.0416696435063455	0.217043949013964	0.0254 - 0.0605
YDR011W	1.13018417559059	0.311579309605235	1.19424026340413	0.260901695540805	0.728 - 1.87
YDR012W	1.36745392429247	0.112749598297951	1.36816171771047	0.0824095549805547	1.18 - 1.57
YDR013W	0.686971436067104	0.183716684864978	0.70647413904561	0.260047289364569	0.423 - 1.17
YDR014W	0.161669233023931	0.0935362337324626	0.185723094014068	0.503632756222431	0.0897 - 0.415
YDR016C	0.650107668763027	0.207101222422751	0.665778495973207	0.31106625352929	0.337 - 1.07
YDR017C	0.546415305679086	0.0851982574068879	0.554850252072094	0.153551804453029	0.412 - 0.732
YDR018C	0.0130873721452345	0.0101186663574425	0.0165748694925405	0.610482415080033	0.00749 - 0.0438
YDR019C	0.61974822450677	0.230693678665238	0.616453143893786	0.374227434721277	0.254 - 1.03
YDR020C	0.339653423566293	0.0570594297648473	0.344115797432746	0.165814618772331	0.255 - 0.493
YDR021W	0.678915748037105	0.140713508946075	0.705800974076601	0.199367122056144	0.533 - 0.997
YDR022C	0.166935361714639	0.0665078595406508	0.183252448602131	0.362930263949976	0.102 - 0.354
YDR023W	1.31732437823277	0.106478857400109	1.30282194100841	0.0817294014235685	1.09 - 1.48
YDR025W	2.07359952030275	0.271361220831398	2.05968304453677	0.131749019127566	1.65 - 2.5
YDR026C	0.310337510845714	0.0469106936296558	0.315092793760341	0.148878979648566	0.246 - 0.409
YDR027C	0.35355333317588	0.063426356713709	0.366323633473498	0.173142955894757	0.269 - 0.516
YDR028C	0.234975968599355	0.046804093509601	0.241289488147207	0.193974855137686	0.173 - 0.336
YDR030C	0.14478421322658	0.0287787500715992	0.146114455098515	0.19696032163413	0.102 - 0.207
YDR031W	0.0874747994528781	0.0483111346001932	0.103319749943664	0.467588574561352	0.0389 - 0.211
YDR032C	0.456111032778053	0.10724790016955	0.467930884352978	0.229196028207979	0.313 - 0.81
YDR033W	1.30889147564503	0.640517286274622	1.32584396954279	0.483101557188136	0.237 - 2.57
YDR034C	0.510918767558323	0.0815937751492857	0.516629778886095	0.157934711632787	0.4 - 0.693
YDR034C-A	0.0365358869654409	0.0287831008313241	0.0437600080839146	0.657748983412648	0.0139 - 0.121
YDR034W-B	0.0301202732074653	0.131935619266208	0.0734386538845012	1.79654190657833	0.013 - 0.587
YDR035W	0.784503604166514	0.0647361545208639	0.794093907029006	0.0815220390785587	0.691 - 0.942
YDR036C	0.394230051867734	0.0490275449998754	0.407129788163167	0.120422397047072	0.337 - 0.525
YDR037W	1.52506080065852	0.180094839393835	1.55259645287902	0.115995910630789	1.25 - 1.91
YDR038C	0.398371667827301	0.0697937420880303	0.403462099304356	0.17298710884707	0.281 - 0.563
YDR041W	0.597998392830222	0.120565448305578	0.610040362203742	0.19763519887445	0.388 - 0.863
YDR042C	0.0422739452399866	0.0344992663899914	0.0556102050863749	0.620376535860754	0.026 - 0.16
YDR043C	0.326563290048468	0.136774631946396	0.366622789261115	0.373066366719999	0.198 - 0.633
YDR044W	0.458781695860272	0.0711212816187001	0.450394544697389	0.15790884338194	0.246 - 0.564
YDR045C	0.89402750446471	0.165226622395419	0.895041127254913	0.184602268392033	0.632 - 1.24
YDR046C	1.34660906671356	0.189501143066948	1.36504302945668	0.138824300023988	1.05 - 1.78
YDR047W	0.971737708422656	0.182894672362745	1.01346246722041	0.180465165981296	0.729 - 1.41
YDR049W	0.43856011425559	0.0879002432188675	0.449097055554863	0.195726607715711	0.31 - 0.632
YDR050C	4.26577945470544	0.597556032424158	4.25904492475672	0.140302824455014	3.25 - 5.4
YDR051C	0.423059768005064	0.0537174976405149	0.430573990210665	0.124757878696372	0.347 - 0.535
YDR052C	0.410113545544388	0.105142254712215	0.423142667886002	0.248479443676762	0.268 - 0.684
YDR054C	1.18986383727017	0.135292519588497	1.20554365815363	0.112225317327541	1.02 - 1.5
YDR055W	0.539185124646476	0.362696795488373	0.548909475832645	0.660758852701887	0.0541 - 1.43
YDR056C	0.362440624273944	0.0449071818857375	0.359358177203483	0.124964964579919	0.273 - 0.436
YDR057W	0.183578386442559	0.0529373648731478	0.186584170233939	0.283718414090407	0.113 - 0.31
YDR058C	0.0907632651580645	0.0196459515086485	0.0952013403564231	0.206362131405884	0.0642 - 0.145
YDR059C	0.399399025919092	0.123724849919	0.424158672929936	0.291694730805226	0.265 - 0.776
YDR060W	1.06027059713069	0.130303522924113	1.07759563767031	0.120920611005646	0.811 - 1.32
YDR061W	0.377500154607861	0.0834461235462215	0.388754823837362	0.214649744336373	0.268 - 0.555
YDR062W	0.919727163820022	0.14260315035262	0.923755757203688	0.154373219588147	0.692 - 1.29
YDR063W	0.556358076903097	0.0931333357009611	0.558749950473633	0.166681599921423	0.405 - 0.795
YDR064W	3.49685907151802	0.441631965384744	3.48313371200959	0.126791562397398	2.68 - 4.25
YDR065W	0.24466023580063	0.0596665385593266	0.254986016695469	0.233999257420405	0.165 - 0.396
YDR066C	0.153216953565134	0.0255204712797181	0.154584935395004	0.165090286543813	0.116 - 0.203
YDR067C	0.367439104215939	0.0697444011103437	0.37026820010904	0.18836184444088	0.272 - 0.511
YDR068W	0.415056217427366	0.0517131266903577	0.4214649634574	0.122698518676712	0.351 - 0.515
YDR069C	0.281203901066605	0.0783367897679649	0.296329368429704	0.264357158330556	0.181 - 0.477
YDR070C	0.0186752871140578	0.0126803735956085	0.021470843560143	0.590585719656937	0.0106 - 0.0592
YDR071C	0.932408027756602	0.083386876941551	0.939912285027944	0.0887177221426273	0.784 - 1.13
YDR072C	0.738691193884686	0.126543769214388	0.760684184863015	0.166355199348828	0.585 - 1.04
YDR073W	0.553380189159121	0.120304610657635	0.570094730815414	0.211025649168098	0.356 - 0.838
YDR074W	0.323627058010834	0.0991250174804065	0.343002969887632	0.288991717806058	0.236 - 0.699
YDR075W	0.607464404004104	0.108114802925687	0.611058687499974	0.176930309866009	0.458 - 0.89
YDR076W	0.147571707845122	0.094873708647983	0.170436264724211	0.556652123311325	0.0469 - 0.442
YDR077W	2.27667678734601	0.516614509724117	2.29911466196739	0.224701498481177	1.49 - 3.26
YDR078C	0.180917163166561	0.0454116261177604	0.177952237948207	0.25518996918138	0.098 - 0.257
YDR079C-A	0.302563021511774	0.0877781982469484	0.314125282361333	0.279436909971413	0.184 - 0.482
YDR079W	0.292055770093112	0.0703818206320694	0.304860363799396	0.230865763443037	0.2 - 0.465
YDR080W	0.148692202652271	0.0366900242625068	0.146728793081507	0.250053336444509	0.0866 - 0.219
YDR081C	0.342007047772512	0.0769006185096381	0.35603514448628	0.215991650545054	0.239 - 0.564
YDR082W	0.360912182954191	0.0837147280825621	0.362161936429084	0.231152751468001	0.193 - 0.554
YDR083W	0.536627068109641	0.112580485637564	0.543949832223977	0.206968508800289	0.366 - 0.802
YDR084C	0.279344665681205	0.0380215985834487	0.281919537456866	0.13486684508081	0.22 - 0.378
YDR085C	0.110961182663404	0.105390661039606	0.130637875372185	0.806738939525388	0.0574 - 0.216
YDR086C	1.38332993599696	0.287111510499436	1.43977799663025	0.199413736820129	0.974 - 1.94
YDR087C	0.967635841212363	0.0887049938675141	0.966768272679673	0.0917541425119827	0.811 - 1.15
YDR088C	0.51259361850863	0.132900648844824	0.527490680263951	0.251948809367252	0.349 - 0.827
YDR089W	0.595708972769133	0.161898184693614	0.594585441305489	0.272287502260644	0.327 - 0.885
YDR090C	0.404477568637882	0.0608878715051977	0.420814590997316	0.144690495072653	0.345 - 0.597
YDR091C	0.824475167473085	0.19696960568017	0.842305043638953	0.233845929295657	0.541 - 1.16
YDR092W	0.661864439161469	0.121808514898365	0.685622806930814	0.177661118718672	0.511 - 0.945
YDR093W	0.51485838052727	0.0984252805575353	0.530483253338478	0.185538902384039	0.392 - 0.711
YDR096W	0.301839520012768	0.0734122110943809	0.309270717445768	0.237372007607717	0.177 - 0.47
YDR097C	0.383129924199376	0.223766782815489	0.404592389253412	0.553067207290781	0.117 - 1.11
YDR098C	0.550148024998624	0.0654893336455289	0.552058895777196	0.118627440199713	0.436 - 0.678
YDR099W	1.00887721422068	0.11426346153566	1.02454723910582	0.111525810791686	0.832 - 1.3
YDR100W	0.364029657802647	0.0604755294625483	0.36095731204862	0.16754205398782	0.25 - 0.466
YDR101C	1.07987696798499	0.132710611323761	1.0753781126333	0.123408324722911	0.837 - 1.31
YDR103W	0.417043162919724	0.061222370485042	0.424797488790899	0.144121309801758	0.33 - 0.561
YDR104C	0.137208940548789	0.0346213894537294	0.146240547544255	0.236742750455392	0.1 - 0.226
YDR105C	0.357523293571175	0.0670149632753712	0.367936908483403	0.182137104841153	0.256 - 0.531
YDR106W	0.0658888768291576	0.0165150849211889	0.0688311110343108	0.23993634089324	0.0454 - 0.107
YDR107C	0.0692290546331948	0.0181782503663962	0.068837779952332	0.264073745245475	0.0371 - 0.103
YDR108W	0.375093875750126	0.0858850070878609	0.375725213201497	0.228584625333093	0.234 - 0.546
YDR109C	0.172317258538731	0.0443443156493071	0.178247301572663	0.248779730509581	0.114 - 0.284
YDR110W	0.476511135790082	0.0664878890313308	0.480342877999682	0.1384175597819	0.349 - 0.616
YDR111C	0.352218784060906	0.0968095753631851	0.363242579546125	0.266514942945702	0.247 - 0.599
YDR113C	0.472881520362428	0.257998510867939	0.530936207298437	0.485931280107478	0.164 - 1.22
YDR115W	1.11792024637671	0.296059808234993	1.15156317580536	0.257093848132075	0.703 - 1.8
YDR116C	0.691939629758303	0.101148855866765	0.700042312150407	0.144489631713908	0.504 - 0.909
YDR117C	0.583840574746506	0.0563281227995928	0.57819795027573	0.0974201357385151	0.432 - 0.679
YDR118W	0.228611524704907	0.0625415387586329	0.241231266840865	0.259259670513152	0.176 - 0.395
YDR119W	0.506269744190198	0.0780346331495095	0.518164305531921	0.150598241361691	0.389 - 0.708
YDR120C	0.864797725116615	0.0823088821517905	0.868476525346022	0.094773870967896	0.709 - 1.02
YDR121W	0.70935279468873	0.121133976010265	0.729753194066471	0.16599307409024	0.561 - 0.971
YDR122W	0.200869095717269	0.0670789775004635	0.217399338386498	0.308551893480048	0.153 - 0.401
YDR123C	0.479381287789437	0.133860066519228	0.483799400301319	0.276685060865842	0.296 - 0.832
YDR124W	0.0197456214356671	0.0131822655569896	0.0221642588958499	0.594753274581986	0.0129 - 0.0369
YDR125C	0.00806560407439632	0.00283425697623903	0.00873625146268624	0.324424839228191	0.00482 - 0.0142
YDR126W	0.102162456513789	0.0259480755310294	0.106160890186991	0.244422173602017	0.0749 - 0.158
YDR127W	0.74991002335947	0.097139829213771	0.760283709137085	0.12776786881837	0.605 - 0.94
YDR128W	0.389027837277645	0.0523551305100026	0.395465350276498	0.132388666853866	0.328 - 0.501
YDR129C	0.47201949834909	0.100069182435643	0.464127909082549	0.215606905935589	0.241 - 0.643
YDR130C	0.311888249861679	0.0858660463408228	0.327870467759719	0.261890151093907	0.186 - 0.518
YDR131C	0.349834566932375	0.063269019180738	0.346478986234305	0.18260564621357	0.239 - 0.459
YDR132C	0.293021569259253	0.102811192385755	0.312405705129079	0.329095117975761	0.18 - 0.591
YDR135C	0.487513078600146	0.220774434317601	0.534050409998256	0.413396245343809	0.321 - 1.07
YDR137W	0.694981632590051	0.132979144822191	0.694988040432274	0.191340191608879	0.462 - 0.99
YDR138W	0.11980172525556	0.0539968606402633	0.129983144220125	0.415414329021157	0.0577 - 0.254
YDR139C	0.646789136906106	0.17836879251085	0.659688712387572	0.270383271930318	0.391 - 1.03
YDR140W	0.606959753740489	0.0817704257709213	0.615291576328512	0.132897034376533	0.467 - 0.762
YDR141C	0.293409519161784	0.0467087002040259	0.300865995595596	0.155247521779791	0.229 - 0.405
YDR142C	0.511373550639743	0.0568051218295055	0.517118922734594	0.109849242277023	0.429 - 0.646
YDR143C	0.245505484330824	0.0628011217482636	0.244018814505889	0.257361801693156	0.148 - 0.365
YDR144C	0.344021388878507	0.0861359737719714	0.36491387000471	0.236044669310212	0.254 - 0.575
YDR145W	0.464272780859816	0.0642738446862074	0.459887748621085	0.13975985417947	0.351 - 0.603
YDR146C	0.465359329988455	0.25373337467207	0.495157412891898	0.512429720460359	0.0375 - 1.05
YDR147W	0.344176146669688	0.108149517696155	0.372517552460164	0.290320595585145	0.253 - 0.63
YDR148C	0.229927444952029	0.0241193212776293	0.231422932289356	0.104221829008165	0.196 - 0.295
YDR150W	0.293690290645547	0.0671544248045888	0.305002133820745	0.220176901595241	0.2 - 0.467
YDR151C	1.02160600518184	0.194116730572809	1.02766926042097	0.188890276326151	0.713 - 1.36
YDR152W	1.08717565303042	0.109613087323171	1.08158227341558	0.101345121880575	0.894 - 1.29
YDR153C	1.23032203750505	0.212704243019853	1.26207819835039	0.168534915901304	0.925 - 1.73
YDR155C	2.7482689242352	0.465947603940038	2.64388282044959	0.176236102574623	1.75 - 3.37
YDR156W	1.55540874986302	0.307034229415407	1.59097935466896	0.192984420894193	1.15 - 2.23
YDR158W	1.27888162965401	0.122492964617197	1.27298488057815	0.0962249956665346	1.01 - 1.52
YDR159W	0.308722314400078	0.0518363864444255	0.31474461016238	0.16469348408439	0.238 - 0.421
YDR160W	0.106780356604536	0.0249985696734009	0.109536840322894	0.228220657084043	0.0736 - 0.157
YDR161W	0.831819083476309	0.0871684147888168	0.838542535645544	0.103952287550578	0.684 - 1.01
YDR162C	0.325495620237108	0.0675541558916348	0.341524549617556	0.197801756761799	0.245 - 0.491
YDR163W	0.341618073776525	0.0962444388468596	0.352590153975635	0.272964056884896	0.212 - 0.525
YDR164C	0.311746305062161	0.0555314779197171	0.319699542755219	0.173698959470315	0.228 - 0.421
YDR165W	0.822153289127086	0.145219476116813	0.850555051543774	0.170734952256456	0.598 - 1.16
YDR166C	0.399178613526648	0.0875605018193519	0.403331441509509	0.217093171540626	0.263 - 0.587
YDR167W	0.786850964364126	0.113041131313491	0.789533040577447	0.143174668448093	0.612 - 1.01
YDR168W	0.497515674299502	0.0631922381092979	0.505318373619004	0.125054305183336	0.393 - 0.621
YDR169C	0.394096173367234	0.149697118385823	0.430361477727114	0.347840422838087	0.269 - 0.763
YDR169C-A	0.00622691317788075	0.00234245212889806	0.0066112626027838	0.354312371121324	0.00375 - 0.0109
YDR170C	0.51720881537823	0.068396887826989	0.53373467642027	0.128147731164337	0.427 - 0.686
YDR171W	0.385683035772318	0.190332825333432	0.385512697111657	0.49371350609058	0.0915 - 0.766
YDR172W	1.16329500064489	0.147165277716383	1.15335442322391	0.127597618523037	0.891 - 1.39
YDR173C	0.149637614647984	0.0346189512113413	0.154964172071352	0.223399710711204	0.104 - 0.246
YDR174W	1.01471469773315	0.0948203769595048	1.02021691212305	0.0929413890641994	0.86 - 1.22
YDR175C	0.619066928416834	0.0632015949476872	0.624707858981507	0.101169841293061	0.53 - 0.769
YDR176W	0.719944743109659	0.159670841240195	0.727476808730998	0.219485816350246	0.51 - 1.02
YDR177W	1.23520784866913	0.149959718418887	1.2302122086901	0.121897439612114	0.897 - 1.56
YDR178W	0.359642987815721	0.0905140998359797	0.371832415876594	0.243427135373856	0.256 - 0.6
YDR179C	0.102127528315034	0.0549076562478044	0.114556570526357	0.479306040635802	0.0474 - 0.26
YDR179W-A	0.34765501139387	0.0869998348047743	0.367545402363798	0.236705000920299	0.25 - 0.568
YDR180W	0.490000288851363	0.124609183144405	0.4934589520278	0.252521881774242	0.291 - 0.753
YDR181C	0.411089133512662	0.0864362769854331	0.404245786875125	0.213821095461742	0.226 - 0.57
YDR182W	0.377780931508574	0.0904046426261974	0.398106906629457	0.227086345704478	0.277 - 0.618
YDR182W-A	0.0154647290392545	0.00911902029144669	0.0173975538894964	0.524155312256408	0.00765 - 0.0379
YDR183W	0.409087923602095	0.110527394622676	0.43082333476899	0.256549229586047	0.293 - 0.733
YDR184C	0.798872261643839	0.149351965125682	0.819082938885202	0.182340466435493	0.596 - 1.17
YDR185C	0.0359793312359704	0.0170489947254828	0.0395334028709636	0.431255431796003	0.0195 - 0.0733
YDR186C	0.75785705101293	0.185300645524066	0.78077453200075	0.237329264633196	0.495 - 1.11
YDR188W	1.34129890808549	0.122566783132781	1.33660395541857	0.0917001499478568	1.11 - 1.58
YDR189W	0.686132462519093	0.0925602717232036	0.689296261093541	0.134282277371359	0.531 - 0.86
YDR190C	1.38940667203566	0.134907453717134	1.39817344689953	0.0964883534416235	1.19 - 1.71
YDR191W	0.396040202714439	0.180705084893605	0.398408921623206	0.453566863305601	0.0974 - 0.75
YDR192C	0.300798238209443	0.0621074228301415	0.302059865129277	0.205612959548798	0.196 - 0.436
YDR194C	1.13800141172664	0.13656442774119	1.14079614946988	0.119709755160596	0.923 - 1.36
YDR194W-A	0.00545513480387585	0.00192811419541508	0.00600932278810882	0.320853823866878	0.00374 - 0.0107
YDR195W	0.424024857428768	0.0880498428964881	0.446068605532018	0.197390808957453	0.33 - 0.674
YDR196C	0.284406205817428	0.0345236972088581	0.284705111266338	0.12126124836783	0.221 - 0.35
YDR197W	0.397606268060283	0.114516943316911	0.406327635722738	0.281834001059808	0.258 - 0.645
YDR198C	0.447909427665215	0.0772532347807857	0.458087384355169	0.168643008777751	0.338 - 0.61
YDR200C	0.351224114634883	0.0494002607095221	0.359610984774584	0.137371389643417	0.282 - 0.472
YDR201W	0.349994207741848	0.0817459466161185	0.357521298907977	0.228646368386459	0.244 - 0.539
YDR202C	0.266440155718633	0.0318299898008858	0.271995103187695	0.117024128110575	0.227 - 0.341
YDR204W	0.127617580275108	0.0240297722309554	0.129104083896079	0.186127127088387	0.0893 - 0.185
YDR205W	0.16903800719473	0.0447103641390791	0.177919388866824	0.251295625641709	0.121 - 0.305
YDR206W	0.452067418772986	0.0647635535230358	0.461527219254785	0.140324450695687	0.347 - 0.592
YDR207C	0.459201111964429	0.0838593323711126	0.46986080741015	0.17847696817562	0.342 - 0.655
YDR208W	1.03050767622744	0.200459257059903	1.04842439879349	0.191200488361954	0.757 - 1.62
YDR210W	0.930947815186569	0.27986278450886	0.966508782143584	0.289560518930995	0.538 - 1.56
YDR211W	0.617267133790387	0.104215071632163	0.627019815519001	0.166206982702614	0.438 - 0.838
YDR212W	0.796681321648041	0.0873697696579256	0.810662181210534	0.107775805610494	0.657 - 0.959
YDR213W	0.239555261918283	0.0724280897496439	0.248903489722237	0.290988647167904	0.143 - 0.407
YDR214W	1.04356127568983	0.180504645498922	0.988587264855768	0.182588479455333	0.585 - 1.26
YDR216W	0.201179020115656	0.0603477267724396	0.204078959209744	0.295707734918506	0.0772 - 0.33
YDR217C	0.239322217019493	0.0602461579017097	0.249305899270119	0.241655564822532	0.164 - 0.422
YDR218C	0.00325874376323974	0.00152521956674311	0.00367168075557021	0.415400920798804	0.00255 - 0.00778
YDR219C	0.419314508104537	0.128036347328788	0.432742456791264	0.295871933339204	0.266 - 0.725
YDR221W	0.0737176356421949	0.0223848357918187	0.0750495548160521	0.298267402740554	0.0436 - 0.124
YDR222W	0.464764103424846	0.335745384079486	0.539304112052495	0.622552983699122	0.246 - 1.3
YDR223W	0.00857104914594168	0.00248337075851978	0.00871290732720683	0.285022055814279	0.00494 - 0.014
YDR224C	3.42524045929388	0.926685767277936	3.31748656479705	0.279333691087496	1.49 - 5.08
YDR225W	3.28863228072821	0.917250732042446	3.19515965398044	0.287075085872395	1.33 - 4.82
YDR226W	1.7585511724606	0.193923824739443	1.77205144457963	0.10943464724606	1.5 - 2.15
YDR227W	0.319430968117709	0.0829140667726408	0.337236963297397	0.24586292665529	0.226 - 0.544
YDR228C	0.607663916914555	0.0888385696068716	0.614272273776037	0.144624091627587	0.458 - 0.801
YDR229W	0.418909615860461	0.0773783265909439	0.425784879979733	0.181731034212927	0.29 - 0.562
YDR231C	0.129814088318866	0.0242060423774935	0.130781108773004	0.185088218050725	0.0922 - 0.171
YDR232W	1.00263657673694	0.153984141517475	1.00579554244354	0.153096862154884	0.735 - 1.33
YDR233C	1.54952624207449	0.148421112636249	1.55457773317453	0.0954735871156243	1.29 - 1.92
YDR234W	0.610122624994176	0.0912743122777543	0.606207079210126	0.15056622630782	0.42 - 0.759
YDR235W	0.449411542289585	0.138114127741067	0.463382129877891	0.298056655265196	0.289 - 0.726
YDR236C	0.248308054774365	0.0475205363156783	0.252310537899763	0.188341464891796	0.187 - 0.355
YDR237W	0.579807905576373	0.0564027444066126	0.578068427526632	0.097571051662416	0.49 - 0.688
YDR238C	0.631997563484073	0.0866889954883919	0.638156688833649	0.135842806328383	0.495 - 0.809
YDR239C	0.281163658148419	0.0676758538789851	0.296825774888216	0.227998575610463	0.212 - 0.481
YDR240C	0.312395820817791	0.0364017039928782	0.312200048873732	0.11659736801515	0.239 - 0.377
YDR242W	0.373954368871618	0.0980291962993018	0.383546934934107	0.255585920185083	0.246 - 0.624
YDR243C	0.254203755431695	0.0563964364048042	0.266256794875258	0.211812195933727	0.19 - 0.362
YDR244W	0.364832596462955	0.0513350929454672	0.373376249423078	0.137488908372687	0.305 - 0.483
YDR245W	0.828761535201506	0.137825362102546	0.845406922314872	0.163028428635474	0.664 - 1.15
YDR246W	0.414410323486809	0.0707492713501953	0.428544962440401	0.165091828281693	0.316 - 0.554
YDR246W-A	0.0709866068001305	0.0665609384630987	0.0950926087637817	0.699959116995537	0.0353 - 0.269
YDR247W	0.21097950240208	0.0989720450943603	0.227901811954081	0.434274937288792	0.116 - 0.423
YDR248C	0.111370116649109	0.0266619864775345	0.115270093444401	0.231300120272693	0.0751 - 0.168
YDR249C	0.525398204460068	0.130835148669056	0.544998351207412	0.240065219241853	0.348 - 0.799
YDR251W	0.443968787541585	0.102601056543439	0.448454264253505	0.228788228191404	0.267 - 0.649
YDR252W	0.164322202570403	0.102226401887347	0.183553656429909	0.556929259136732	0.0805 - 0.421
YDR253C	0.11741578915402	0.0637924475298031	0.134653011442069	0.473754332313971	0.0666 - 0.328
YDR254W	0.193460075832441	0.0584690325383202	0.207857326039002	0.281294066716462	0.127 - 0.335
YDR255C	0.0734561327657735	0.020275505517461	0.0750338293163727	0.270218189611133	0.0398 - 0.114
YDR256C	0.0130471372571858	0.00442462411444643	0.013824955319485	0.320046178247703	0.00744 - 0.0277
YDR257C	0.473617567820381	0.0621866479578691	0.474101173568982	0.131167462610849	0.358 - 0.577
YDR258C	0.373132228232819	0.107474285144033	0.369958222503344	0.290503842344148	0.177 - 0.552
YDR259C	0.0965323805116414	0.0482504032948432	0.105844765004875	0.455860082382164	0.0549 - 0.198
YDR260C	0.406114435937066	0.0859545423727575	0.419968766644575	0.204668892545292	0.284 - 0.583
YDR261C	0.272013178470971	0.0616125222019032	0.274944065430926	0.2240911150613	0.181 - 0.408
YDR261C-D	0.243521591781478	0.103474363780618	0.262742852493907	0.39382370556785	0.133 - 0.524
YDR261W-B	1.18616961569518	0.415136835506262	1.13275449504058	0.366484385913994	0.377 - 1.9
YDR262W	0.635450583627584	0.114431363651655	0.64924687263782	0.176252468012257	0.525 - 0.989
YDR263C	0.0903461643242508	0.0476786500625687	0.106468573511072	0.447818999449734	0.0582 - 0.234
YDR264C	0.43519003069214	0.0887281151836859	0.447167773563298	0.198422427619611	0.282 - 0.628
YDR265W	0.430796665220324	0.0566677957433406	0.434598660620234	0.130391096149417	0.34 - 0.553
YDR266C	0.546041893820269	0.0700846811758661	0.549718055193775	0.127492048903435	0.414 - 0.668
YDR267C	0.464566782658788	0.0669399509116119	0.485554192464077	0.137862986151776	0.399 - 0.641
YDR268W	0.220279492220915	0.0320515810529511	0.227789510649225	0.140707010439597	0.185 - 0.311
YDR270W	0.529038514045116	0.103932800393347	0.532548062310948	0.195161353028569	0.362 - 0.749
YDR272W	0.457499604138497	0.0631308055271693	0.460383694650101	0.137126501787058	0.314 - 0.583
YDR273W	0.0564184182898731	0.0184228567972991	0.062405305736165	0.295212988382535	0.0386 - 0.105
YDR275W	0.695411199886536	0.149669658580434	0.704105328702797	0.212567143691665	0.406 - 0.964
YDR276C	2.9897370752435	0.605066598144891	3.01410690235419	0.200744903132766	2.11 - 4.14
YDR277C	0.19364992661735	0.110466230663547	0.207588683336094	0.532139945628435	0.0597 - 0.447
YDR279W	0.249600877321499	0.0756749894770923	0.263554110425656	0.287132647466103	0.171 - 0.455
YDR280W	1.36371845577516	0.0996807272473111	1.36397763599129	0.0730809102855023	1.13 - 1.53
YDR281C	0.37767580881065	0.167528720010438	0.414846688755076	0.403832848499234	0.215 - 0.87
YDR282C	0.153903365947865	0.0434414248579876	0.154678385717407	0.280850001482133	0.0754 - 0.263
YDR283C	0.213533362909204	0.0377852569706728	0.217385038713552	0.173817191809885	0.157 - 0.288
YDR284C	0.256173945949115	0.0584727230753382	0.269917546024444	0.216631797141646	0.203 - 0.419
YDR285W	0.0816564814341566	0.0171720068614668	0.0841253942824434	0.204123939126078	0.0579 - 0.119
YDR286C	0.235249127266359	0.0482206943622485	0.234405666539833	0.205714712762946	0.157 - 0.34
YDR287W	0.123866706705653	0.0201502919191038	0.126853787971245	0.158846592138592	0.0977 - 0.167
YDR288W	0.455523339732136	0.0895096946563099	0.461599902585658	0.19391185776886	0.296 - 0.636
YDR289C	0.255883973297353	0.0472827906582209	0.263443310294357	0.179479944301451	0.181 - 0.366
YDR291W	0.322632404455234	0.0461599052768532	0.329171333041163	0.140230635670455	0.261 - 0.434
YDR292C	0.745440031093462	0.0774479715732214	0.742007503062371	0.104376264732611	0.582 - 0.901
YDR293C	0.506715804587259	0.102732577068708	0.519450739786868	0.197771548291296	0.37 - 0.784
YDR294C	0.480793582314351	0.0761166910428632	0.495751276452728	0.153538063658665	0.379 - 0.642
YDR295C	0.336881992234217	0.0756379418236332	0.343657271461636	0.220097021378106	0.254 - 0.506
YDR296W	0.688545594025654	0.132476400787386	0.672714595965468	0.196928090429283	0.414 - 0.926
YDR297W	0.714296314738158	0.142473449909932	0.739513679392725	0.192658302178979	0.509 - 1.07
YDR298C	0.837592645769716	0.0997867225035772	0.84123183178458	0.118619765364669	0.658 - 1.05
YDR299W	1.29648985732121	0.116253329009571	1.2841734424928	0.0905277473920528	1.07 - 1.47
YDR300C	1.19336846546828	0.204172143198981	1.18058245081048	0.172941875477495	0.68 - 1.5
YDR301W	0.334615076331913	0.0655660794357138	0.341997635862839	0.191715007825404	0.264 - 0.552
YDR302W	0.522287133163276	0.0902491530308718	0.511431411065656	0.176463844570716	0.345 - 0.674
YDR303C	0.471777042338341	0.0680712684137958	0.480917589297947	0.141544559668045	0.379 - 0.623
YDR304C	0.398904603763538	0.0571999162207528	0.407523704950585	0.14035972760821	0.317 - 0.553
YDR305C	0.331186167416999	0.0467750152002165	0.33975172799652	0.13767410537113	0.264 - 0.442
YDR306C	0.536134051195164	0.076196769975251	0.549906509351741	0.138563135150147	0.429 - 0.699
YDR307W	0.231651042882709	0.0697688723545855	0.237579358011274	0.293665547960925	0.151 - 0.477
YDR308C	0.643584980981311	0.168017630598341	0.684477131912059	0.245468581439662	0.475 - 1.05
YDR309C	1.78619957261413	0.424512860469614	1.77312668293317	0.239414850927273	1 - 2.47
YDR310C	0.865634130549715	0.178747539788968	0.881697751251134	0.202731082772213	0.618 - 1.31
YDR311W	0.583317950692302	0.0959265773741129	0.572153607924177	0.167658782616338	0.397 - 0.735
YDR312W	0.449162290623761	0.147371653453867	0.445667042956517	0.33067657970896	0.212 - 0.707
YDR313C	0.270669630017887	0.0553079441678927	0.278216362304096	0.198794721165393	0.207 - 0.418
YDR314C	0.0319041806639338	0.0169961897378256	0.0347258858033999	0.489438623223299	0.0151 - 0.0597
YDR315C	0.0886568219507548	0.0205933028457248	0.0904043895319701	0.227790961836453	0.0555 - 0.13
YDR316W	0.554046371654675	0.07754792647778	0.550235305676999	0.140935933550041	0.404 - 0.708
YDR316W-B	2.95547378497561	0.321766090316629	2.95259247092621	0.108977481140732	2.21 - 3.5
YDR317W	0.0947709541233471	0.040665999412	0.109655604197572	0.370851993471579	0.0596 - 0.197
YDR318W	0.253587152789044	0.0519662071033559	0.256580795005283	0.202533502565092	0.166 - 0.361
YDR319C	0.562926433330517	0.0742912507452317	0.56980708173616	0.13037965502091	0.439 - 0.719
YDR320C	0.341868434294305	0.0590468859708185	0.34778980464355	0.16977750693795	0.227 - 0.456
YDR320C-A	1.25107794427373	0.494606816894694	1.31131618625169	0.377183490969095	0.696 - 2.49
YDR321W	0.98551472335324	0.0823649780410771	0.981758333106545	0.0838953694240133	0.832 - 1.14
YDR322C-A	0.978390596725121	0.225528573325755	0.985729287118649	0.228793621405924	0.648 - 1.4
YDR322W	0.604466604234411	0.0567006345091173	0.605114083670042	0.0937023877633547	0.491 - 0.705
YDR323C	0.217148370353009	0.0653228860224916	0.21937492650902	0.29776824116591	0.108 - 0.356
YDR324C	0.726318379513569	0.191172094134803	0.762398701014407	0.25075081303318	0.459 - 1.16
YDR325W	0.285661240080404	0.0943684564297589	0.306203685884503	0.308188505821428	0.17 - 0.493
YDR326C	0.347273573314784	0.126066392534188	0.370752679635071	0.340028270755248	0.221 - 0.574
YDR328C	0.507463429508185	0.0851577527256464	0.520014269645711	0.163760415235653	0.382 - 0.655
YDR329C	0.263249692653809	0.0330688637709782	0.27027804730501	0.122351275291182	0.224 - 0.347
YDR330W	0.161270878173198	0.0353988664515366	0.163598289566021	0.21637675152619	0.112 - 0.244
YDR331W	0.55139263274192	0.0883894490454026	0.568048087474059	0.155602053759998	0.446 - 0.814
YDR332W	0.164792781296478	0.048589826036579	0.176807050260695	0.274818373842758	0.107 - 0.299
YDR333C	0.52055119391367	0.0870333783927428	0.52436947324572	0.165977202780374	0.378 - 0.739
YDR334W	0.325049923754252	0.0601989235840674	0.330855245017867	0.181949431029321	0.249 - 0.472
YDR335W	0.506362040639945	0.0906721316835782	0.515910241837345	0.175751757438778	0.406 - 0.697
YDR336W	0.284357176626456	0.0524603703058301	0.288352540677897	0.181931361459481	0.215 - 0.396
YDR337W	0.445029157010001	0.0622313858816403	0.44848575895151	0.138758889528906	0.328 - 0.587
YDR338C	0.261799973900005	0.0567664928766668	0.266640956839112	0.212894873876856	0.186 - 0.386
YDR339C	1.52427690027874	0.228986717810958	1.55339213067512	0.147410762092272	1.2 - 2.02
YDR341C	1.67531336423852	0.187814112496553	1.68949495737528	0.111165831940885	1.38 - 2.07
YDR342C	0.169086947325508	0.0532773675905306	0.165409566382739	0.322093629501772	0.0785 - 0.269
YDR345C	1.47124895594951	0.345406143528142	1.52342716392176	0.226729673533563	0.932 - 2.42
YDR346C	0.514074458933321	0.103607235933573	0.506413970115472	0.204590003530015	0.283 - 0.706
YDR347W	0.678675608668682	0.0649080087456321	0.68309981176283	0.0950198018326608	0.56 - 0.838
YDR348C	0.691214580017042	0.155786386764226	0.711628122808663	0.218915444416905	0.486 - 1.03
YDR349C	0.596593539893595	0.0674335795254729	0.607610301925976	0.110981626400548	0.499 - 0.764
YDR350C	0.261627578464881	0.0958399316941605	0.270678900915383	0.354072413365241	0.108 - 0.433
YDR351W	0.387289293394701	0.087334781516444	0.402042568963196	0.217227697409422	0.273 - 0.593
YDR352W	0.392007013326897	0.0743648940689325	0.40101324831581	0.185442486953368	0.286 - 0.565
YDR353W	1.70544194532421	0.285391808477833	1.71163106103695	0.166736754768247	1.3 - 2.31
YDR354W	0.553181201395904	0.0778105736548108	0.562701057854875	0.138280482271421	0.426 - 0.71
YDR356W	0.177659431632249	0.0738012638072219	0.190848762510103	0.386700248073733	0.0923 - 0.386
YDR357C	0.134578451054457	0.044420355596771	0.142751439401218	0.311172733410574	0.0765 - 0.249
YDR358W	0.168484905602864	0.0479456855598134	0.177146004792245	0.270656318871224	0.119 - 0.322
YDR359C	0.394857993896716	0.0930716737927301	0.413999226282299	0.224811226408588	0.294 - 0.599
YDR361C	0.842741886754461	0.0693533419990054	0.839858882320109	0.0825773751507121	0.731 - 0.986
YDR362C	0.313156364961102	0.0653155766277146	0.315791107692972	0.206831589099772	0.203 - 0.443
YDR363W	0.188774426448796	0.0585457387694193	0.205510057881688	0.284880162912143	0.128 - 0.342
YDR363W-A	0.628184794013565	0.201765193849646	0.647478517777329	0.311616815554388	0.384 - 1.07
YDR364C	0.622548391653619	0.0626836391855234	0.62054664920411	0.101013580954662	0.496 - 0.743
YDR365C	0.499377598015364	0.147753207330947	0.541429992830697	0.272894389463845	0.351 - 0.878
YDR366C	0.0470027384338465	0.0155820802540298	0.051691911590211	0.301441362384838	0.0308 - 0.0872
YDR367W	0.33667860405301	0.0489597929563866	0.337576118651941	0.145033342855828	0.252 - 0.443
YDR368W	0.490636302372717	0.107374399048899	0.497482687655932	0.215835448575772	0.35 - 0.834
YDR369C	0.0974075787474885	0.0188211036496634	0.0997649111410067	0.188654542307584	0.0689 - 0.149
YDR370C	0.69175066425549	0.0730445709096716	0.696356877925262	0.104895310472558	0.572 - 0.836
YDR371W	0.16543039077913	0.0227224701907434	0.165541999334885	0.137261059320521	0.124 - 0.21
YDR372C	0.311583674291437	0.0573428186863559	0.317707445919953	0.180489376068333	0.214 - 0.435
YDR373W	0.65219283260699	0.081405105172883	0.663327122359402	0.122722413163706	0.529 - 0.861
YDR374C	0.00406389317793925	0.00153190123443962	0.00445513151908901	0.343850956560059	0.00287 - 0.00932
YDR375C	0.377088261296614	0.0482884220839121	0.3758896016026	0.12846437325756	0.281 - 0.471
YDR376W	0.156245059472944	0.0185562386151769	0.159395227591971	0.11641652573613	0.128 - 0.207
YDR377W	0.687469779319091	0.127489539793811	0.697430578214265	0.182798896085458	0.456 - 0.984
YDR378C	0.757570773672005	0.16321942877415	0.76443004675255	0.213517809075583	0.52 - 1.09
YDR379C-A	0.138183933204498	0.122164108381014	0.165223010953779	0.739389190862705	0.0551 - 0.599
YDR379W	0.419890397187256	0.0864206312830906	0.432888420118177	0.199637198101761	0.301 - 0.647
YDR380W	0.156929832239937	0.149282291628634	0.20248891010884	0.737236876569649	0.0408 - 0.641
YDR381C-A	0.212751126610682	0.0663448185197676	0.214618048161688	0.309129726451453	0.106 - 0.34
YDR381W	1.71400805716796	0.308872217736624	1.71416708594379	0.18018792932695	1.15 - 2.31
YDR382W	2.48414447407303	0.387856536357588	2.49768723854019	0.155286270583773	1.87 - 3.1
YDR383C	0.170955523116845	0.0864845975576031	0.182794291320876	0.473125265196539	0.07 - 0.39
YDR384C	1.62547766745718	0.157875349706314	1.62588723232326	0.0971010452432935	1.36 - 1.99
YDR385W	2.50338068974403	0.258845950674695	2.54415787990863	0.101741308084226	2.2 - 3.14
YDR386W	0.106633390793603	0.0330342683522241	0.113102513906729	0.292073687941774	0.0692 - 0.191
YDR387C	0.201116024139346	0.0490828099234597	0.205170696387762	0.239229143282215	0.131 - 0.29
YDR388W	0.333194961714373	0.0381788072892953	0.336864895927472	0.113335665873345	0.274 - 0.414
YDR389W	0.54168669231336	0.181025408453223	0.584557840203758	0.309679207091163	0.381 - 0.964
YDR390C	0.813725649435885	0.126029055068176	0.822301289917016	0.153263842114238	0.638 - 1.05
YDR391C	0.284960699646966	0.093894909031527	0.308176930261331	0.304678578477321	0.199 - 0.585
YDR392W	0.355782608501975	0.0471666547244627	0.356754542961545	0.132210382894961	0.268 - 0.452
YDR393W	0.332277584398563	0.0981349383725866	0.346799767989032	0.282972906647649	0.222 - 0.527
YDR394W	1.24897385479946	0.121192951546992	1.21969013868051	0.0993637217384591	0.987 - 1.41
YDR395W	0.667195158443012	0.0933814949919008	0.661545458513296	0.141156580836877	0.467 - 0.832
YDR397C	1.20347215766221	0.211592349314587	1.215005397648	0.174149308080595	0.871 - 1.63
YDR398W	1.38765134032571	0.138777095758248	1.40044977796358	0.0990946608310694	1.15 - 1.66
YDR399W	1.74407382338984	0.218025784089596	1.72743164561026	0.12621384159752	1.27 - 2.17
YDR400W	0.290193397636827	0.101992102252398	0.308692997515277	0.330399792263997	0.185 - 0.576
YDR402C	0.00346983267004895	0.00375159923861069	0.00474182334349638	0.791172291088443	0.00273 - 0.0152
YDR403W	0.0147777220033597	0.00546579892049265	0.0160192091908994	0.341202793181439	0.00872 - 0.0301
YDR404C	1.06564411168882	0.135678162544654	1.07916724303903	0.125724871116892	0.868 - 1.39
YDR405W	0.386437890322974	0.0747723174396358	0.395537493929095	0.189039771418079	0.279 - 0.583
YDR406W	0.119453801344593	0.0270436257742875	0.124589309940194	0.217062168393654	0.0849 - 0.2
YDR407C	0.427956825155087	0.0798232483887976	0.435657980108409	0.183224575316937	0.295 - 0.638
YDR408C	0.727770955795573	0.161974228055875	0.745166551749205	0.217366476897891	0.463 - 1.09
YDR409W	0.220159160261565	0.0673110577022825	0.231928890947809	0.290222824018201	0.16 - 0.318
YDR410C	0.403007886676648	0.0688947990798269	0.401176325839536	0.171731965827375	0.281 - 0.55
YDR411C	0.256986920983407	0.0495324263888346	0.266427680844996	0.185913213791219	0.2 - 0.416
YDR412W	0.473235091826644	0.102149291425925	0.474454672913203	0.21529831458655	0.291 - 0.663
YDR414C	0.367538933614001	0.0707030383557015	0.384836906285895	0.183722083825236	0.285 - 0.548
YDR415C	0.192451899524233	0.0411821682634217	0.194673589624241	0.211544711036107	0.115 - 0.274
YDR416W	0.253143524265328	0.110068416145462	0.280406200557615	0.392532033623293	0.187 - 0.506
YDR418W	2.52483397731562	0.276146553635955	2.52342458060129	0.109433250257931	2.03 - 3
YDR419W	0.173101221941325	0.0392850516522279	0.177419745889779	0.221424348542544	0.109 - 0.273
YDR420W	0.541966047143892	0.119569428066066	0.569231314049138	0.210054199610923	0.406 - 0.924
YDR421W	0.196010914287546	0.0736725998065228	0.202733228604524	0.36339676684298	0.0974 - 0.34
YDR422C	0.478870604348223	0.0710890013915735	0.485719949029817	0.146358002247113	0.374 - 0.654
YDR423C	0.532265943305881	0.066240153327228	0.538977278766903	0.122899713840953	0.444 - 0.678
YDR424C	0.185351666906608	0.0427007572696317	0.188301148196212	0.22676843810393	0.122 - 0.263
YDR425W	0.150374649023207	0.0287263489382094	0.152623368450345	0.188217238486355	0.107 - 0.211
YDR427W	1.32806491330353	0.111986019887443	1.33952791507967	0.0836011094854881	1.15 - 1.56
YDR428C	0.266845062382616	0.0416525691769113	0.265663635081962	0.156786867589389	0.194 - 0.345
YDR429C	1.66703250275158	0.14447373893112	1.6506841976063	0.0875235488051714	1.38 - 1.91
YDR430C	0.327065470297166	0.0510127737655641	0.33681864011171	0.151454722780916	0.27 - 0.448
YDR432W	1.58675128871489	0.214031061503215	1.57587691264676	0.135817118574153	1.06 - 1.92
YDR434W	0.404234601764033	0.0857594805928596	0.426785735455583	0.200942706066109	0.318 - 0.603
YDR435C	0.260416828373683	0.072794832809658	0.275103717765226	0.264608684320948	0.186 - 0.527
YDR436W	0.13838564515788	0.0329832297675303	0.141353657087013	0.233338354643537	0.0989 - 0.249
YDR437W	0.0868212669869063	0.0419256633493102	0.0937768958529296	0.447078813688419	0.0351 - 0.182
YDR438W	0.177106822164097	0.0345627427198629	0.187239824139932	0.184590766834051	0.138 - 0.25
YDR439W	0.304491444424801	0.0563433539530313	0.305644644777693	0.184342683294883	0.218 - 0.432
YDR440W	0.521579947620361	0.117920001152332	0.531787111870301	0.22174287138627	0.342 - 0.799
YDR441C	0.466897601141601	0.0681953964768435	0.460610333734054	0.148054421454248	0.349 - 0.589
YDR443C	0.10166647697817	0.0236959793569571	0.10293579111797	0.230201556714128	0.0575 - 0.15
YDR444W	0.43959568329304	0.0908243046009434	0.44474732622503	0.204215515744301	0.312 - 0.651
YDR446W	0.00445396122285225	0.00138814968389135	0.00475544650849668	0.291907328031364	0.00302 - 0.00849
YDR447C	2.41305613508174	0.35091908188195	2.43194894638343	0.144295414755234	1.83 - 3.09
YDR448W	0.689324751506262	0.225832078952781	0.687638582231736	0.328416823587533	0.323 - 1.25
YDR449C	0.929217884555352	0.128517825114669	0.933774796078145	0.137632570138372	0.708 - 1.17
YDR450W	2.93119805068011	0.340353933259296	2.91072950159934	0.116930801392669	2.32 - 3.65
YDR451C	0.73348926949096	0.258110486074249	0.786405144735568	0.328215663137656	0.374 - 1.4
YDR452W	0.416068656930641	0.0627051156886981	0.429331517410107	0.146052905845253	0.346 - 0.582
YDR453C	0.0277998992991353	0.0234348546752878	0.035014253408116	0.669294712702793	0.0157 - 0.109
YDR454C	1.32221583441533	0.139209513752839	1.31229966314593	0.106080583316707	1.07 - 1.57
YDR456W	0.245513487559908	0.0474999724268008	0.255612467415531	0.185828073673666	0.196 - 0.368
YDR457W	0.620052138205512	0.0684439718653281	0.616602729084719	0.111001733590972	0.487 - 0.744
YDR458C	0.246928619063697	0.104063639287286	0.281351587221131	0.369870453958007	0.177 - 0.481
YDR459C	0.492247991319448	0.068877435186234	0.491592937913458	0.140110709235533	0.377 - 0.624
YDR460W	0.293085513807308	0.0543724735985072	0.295271594827824	0.184143935789734	0.205 - 0.419
YDR461W	4.98021477039556	4.3337722772126	5.69996345221657	0.760315800889445	0.507 - 15.9
YDR462W	0.810997697136542	0.366295692018094	0.875916464538419	0.418185645375579	0.546 - 1.75
YDR463W	0.486819916114034	0.0524750854417607	0.485813048200749	0.108014977440616	0.387 - 0.58
YDR464W	0.255951351488414	0.0639888541385858	0.263475090304748	0.242864910168825	0.173 - 0.402
YDR465C	0.544012780897704	0.0858565758821948	0.554223675704251	0.154913223028766	0.421 - 0.752
YDR466W	0.540287833968937	0.0779270413562584	0.542626437825083	0.143610845185871	0.406 - 0.704
YDR468C	0.479388079626462	0.0851985831644603	0.478294560377252	0.178129943809648	0.322 - 0.643
YDR469W	0.487315887467688	0.113964582547444	0.49738303233136	0.229128408368221	0.317 - 0.789
YDR470C	0.343757027377275	0.0472229907512482	0.347193598473195	0.13601342582039	0.247 - 0.439
YDR471W	2.83135710350641	0.412875216789932	2.8654182843015	0.144088986606917	2.22 - 3.62
YDR472W	0.903897962488299	0.126560897244318	0.926318326103874	0.136627867200509	0.729 - 1.2
YDR473C	0.348744211651776	0.0600590791850791	0.349848952441832	0.171671456398215	0.225 - 0.458
YDR475C	0.322263518263184	0.0365438251192125	0.327176875460956	0.111694400980284	0.265 - 0.387
YDR476C	0.310599820574158	0.0581922903333228	0.315962542034753	0.184174649180162	0.235 - 0.465
YDR477W	0.480612326464974	0.064514422360048	0.489606959827738	0.131767780390104	0.378 - 0.596
YDR478W	0.720761887455894	0.12256987876842	0.741803554108288	0.165232261411526	0.549 - 0.973
YDR479C	0.23982324744713	0.0519224621892904	0.249653169356613	0.207978381861127	0.188 - 0.399
YDR480W	0.239411605466327	0.227095752192547	0.31946406204688	0.710864786284542	0.13 - 0.955
YDR481C	0.648504537488044	0.171704667708226	0.658855285676798	0.260610594528123	0.397 - 0.972
YDR482C	0.129736256071081	0.0377578355769586	0.135769569733061	0.278102343928724	0.0882 - 0.213
YDR483W	0.785617547994492	0.110164981181664	0.784363714466613	0.140451399203977	0.588 - 0.978
YDR484W	0.261900045137812	0.072803940637869	0.274334893673525	0.265383450362352	0.176 - 0.448
YDR485C	0.520202572848846	0.0701058228238477	0.517178501251436	0.135554402695027	0.403 - 0.66
YDR486C	0.310726463884259	0.0528466738433715	0.322524066791669	0.163853427649811	0.261 - 0.474
YDR487C	0.929450929156584	0.161359865063757	0.96657618234376	0.166939624637233	0.762 - 1.32
YDR488C	0.18969410533493	0.10783196607986	0.209461834482316	0.51480483948957	0.0888 - 0.48
YDR489W	0.521534665717048	0.11648491743652	0.518226126319022	0.224776234775959	0.331 - 0.73
YDR490C	0.226625752764782	0.0475873539641503	0.232688848009799	0.204510677547153	0.155 - 0.336
YDR492W	0.51486506885484	0.142470552047303	0.50699833023862	0.281007931486182	0.262 - 0.753
YDR493W	0.47612710438128	0.212587224032403	0.488411729558642	0.435262323090622	0.268 - 0.857
YDR494W	0.415462706183846	0.0393261771763623	0.410817220278979	0.095726700914963	0.341 - 0.484
YDR495C	0.12326298236022	0.0483873630337703	0.132543962575709	0.365066519013503	0.081 - 0.228
YDR496C	1.49984637918055	0.132393484325416	1.49023878078701	0.0888404502904548	1.23 - 1.75
YDR497C	1.06936088323517	0.140086093433672	1.08167135141525	0.12950892454569	0.877 - 1.38
YDR498C	0.587379692587494	0.0794180504763436	0.595111050407054	0.133450807915635	0.463 - 0.769
YDR499W	0.237209893081127	0.0901131259343425	0.253685364746944	0.35521610016499	0.148 - 0.473
YDR500C	2.70162840143034	0.496111964975549	2.74281491207967	0.180876938794016	1.96 - 3.61
YDR501W	0.1330311114041	0.112867555129953	0.155236048608154	0.727070523515149	0.0333 - 0.528
YDR502C	0.96919068123938	0.196677710403954	0.971768390217234	0.202391549657205	0.613 - 1.49
YDR503C	0.230633796775069	0.0832894505939394	0.232636316324412	0.358024284040811	0.108 - 0.382
YDR504C	0.186126213700129	0.0679568783516604	0.204608159768793	0.332131809544896	0.11 - 0.38
YDR505C	0.125057291538562	0.0310925981665291	0.126678087166604	0.245445750421198	0.0786 - 0.189
YDR506C	0.0620876013675046	0.0182720592704523	0.0636384188762131	0.287123086857239	0.0362 - 0.0992
YDR507C	0.872760395715995	0.341915462392048	0.910304505836798	0.375605591535266	0.386 - 1.63
YDR508C	1.87192983268371	0.284598524188762	1.87345574391988	0.151910993954567	1.41 - 2.37
YDR510W	1.20564243736176	0.317970470704303	1.27289022069746	0.249801958985966	0.844 - 2.04
YDR511W	0.609890978654268	0.153911730140954	0.627307587674169	0.245352890934419	0.384 - 0.936
YDR512C	0.108399951550727	0.0393249723320198	0.113792961967331	0.345583519860479	0.0453 - 0.193
YDR513W	0.959917398587825	0.292810256088681	1.0310782925416	0.283984502638404	0.652 - 1.56
YDR514C	0.349366199268015	0.0820464908339867	0.351313916960754	0.23354181793815	0.195 - 0.522
YDR515W	0.240973669769053	0.0650559632085981	0.245843957970979	0.26462298990597	0.135 - 0.383
YDR516C	0.13265670192701	0.0328766925954172	0.132309484786967	0.248483263677978	0.086 - 0.191
YDR517W	0.709614575042619	0.112597484573707	0.700105919034381	0.160829213855251	0.48 - 0.896
YDR518W	0.187755336907558	0.059554323781917	0.203046673411905	0.293303617248157	0.134 - 0.348
YDR519W	0.456523706112385	0.0871224707187966	0.456599479453768	0.190807205525117	0.315 - 0.667
YDR520C	0.412894621828268	0.0665954089143873	0.421127892447707	0.158135830251748	0.327 - 0.545
YDR522C	0.00300889832709664	0.000480773279645566	0.00305584908060335	0.157328868986763	0.00222 - 0.00393
YDR523C	0.010663880190505	0.00569601595848842	0.0125205883714885	0.454931972003744	0.00712 - 0.0255
YDR524C	0.44582510798567	0.175846444422996	0.488634302471687	0.359873311254454	0.265 - 1
YDR524C-B	8.25624216706562	1.87269003749631	8.39424036018322	0.223092258160622	5.48 - 11.8
YDR525W-A	1.02808390870316	0.299007738441662	1.07717074196772	0.277586205038813	0.678 - 1.81
YDR527W	1.00893296578161	0.09123992669997	1.01206951194607	0.0901518380140984	0.866 - 1.2
YDR528W	0.663133742567281	0.301622015747237	0.710266304417534	0.424660460268613	0.383 - 1.48
YDR529C	1.36745452890998	0.179712790678464	1.35887029461256	0.132251614735388	1.05 - 1.71
YDR530C	0.199598499628837	0.030610461497063	0.203327783962885	0.150547362000712	0.159 - 0.266
YDR531W	0.861715925285235	0.0915818757631634	0.860436605626384	0.106436517419541	0.699 - 1.08
YDR532C	0.152605911775292	0.0786682096422439	0.172128427042334	0.4570320602703	0.08 - 0.384
YDR533C	0.258325426585037	0.139915505655278	0.275013849593065	0.508758034776467	0.127 - 0.682
YDR534C	0.0475779898035741	0.0112722435081395	0.0507716287517555	0.222018552196826	0.0354 - 0.0797
YDR536W	0.00970165467997272	0.00264431513590807	0.0101524028982139	0.26046199726503	0.00592 - 0.0165
YDR538W	0.24248872632713	0.0372134415528411	0.249717014961845	0.149022450706961	0.197 - 0.336
YDR539W	0.291666821341011	0.0498462113324949	0.290962424289279	0.171314943688182	0.209 - 0.386
YDR540C	0.0609812994860217	0.0143858475499702	0.0617239031840085	0.233067690276873	0.0376 - 0.0892
YDR541C	0.199017625306585	0.0448724388506898	0.200015869266221	0.224344393348933	0.119 - 0.293
YEL001C	0.42826629288101	0.0511207385954049	0.429817240827363	0.118935988926367	0.343 - 0.539
YEL002C	0.556498276828192	0.104460091672896	0.573704704424753	0.182079893832555	0.406 - 0.816
YEL003W	0.470086630764302	0.150390707241735	0.495793068490579	0.303333622028225	0.295 - 0.749
YEL004W	0.183262381430113	0.0357811107215568	0.187169099106989	0.191169968185313	0.133 - 0.275
YEL005C	0.188129282744398	0.0426511680274421	0.191741484015575	0.222441003032904	0.127 - 0.299
YEL006W	0.535546946104018	0.0772608452544909	0.543703365376387	0.142101098088672	0.388 - 0.713
YEL007W	0.939967554400219	0.141734117442449	0.934195825776752	0.151717780717552	0.672 - 1.19
YEL009C	3.18276316923966	0.33699618919646	3.16316711760663	0.106537586117626	2.55 - 3.76
YEL011W	0.0713064035525421	0.0470190263055372	0.0823557364037181	0.570925941030314	0.0533 - 0.211
YEL012W	0.242345240700379	0.0707484153498582	0.255021983244154	0.277420849959138	0.16 - 0.472
YEL013W	0.380702087906506	0.0736655525096452	0.391805815704019	0.188015464694619	0.283 - 0.521
YEL015W	0.606387304994531	0.0511449696526525	0.606111175906617	0.0843821590587736	0.504 - 0.709
YEL016C	0.246726683265255	0.0598632435823449	0.250379561177212	0.239089977236502	0.145 - 0.38
YEL017C-A	2.89301820681465	0.867010975890792	2.97290726727681	0.291637410098222	1.57 - 5.34
YEL017W	0.497486940236127	0.115757677452922	0.514347013364908	0.225057547618724	0.327 - 0.757
YEL018W	0.532973664457338	0.0662579174619059	0.547705901937252	0.120973532013348	0.459 - 0.688
YEL019C	0.140126902457569	0.064317748505189	0.150202795859869	0.428206067250534	0.0721 - 0.284
YEL020C	0.224111175101877	0.0354697541148052	0.231680875608475	0.153097462281465	0.188 - 0.314
YEL020W-A	0.755878163213132	0.283753595575882	0.769344633560281	0.368825079422159	0.453 - 1.27
YEL021W	0.00274542794382426	0.00052772359542594	0.00284449575979385	0.185524479552814	0.00214 - 0.00406
YEL022W	0.337175992820689	0.0644382229255623	0.35447165236147	0.181786674607909	0.264 - 0.467
YEL023C	0.138715130327351	0.0677049560595989	0.154292436855292	0.438809299013782	0.0889 - 0.415
YEL024W	0.399786713970754	0.0612194052370299	0.399941528364442	0.153070888855644	0.309 - 0.558
YEL025C	0.210726936185284	0.0357605356548205	0.207569086046616	0.172282570280188	0.139 - 0.266
YEL026W	3.06945020537961	0.362619532695436	3.06575164663191	0.118280791953196	2.49 - 3.61
YEL027W	1.37450665702432	0.139254340209115	1.39784871265202	0.0996204660409347	1.22 - 1.78
YEL029C	0.309614974210464	0.0439905464962984	0.31109298951259	0.141406421807259	0.227 - 0.394
YEL030W	0.0873146660245102	0.0269004577434829	0.0918220647626542	0.29296289310218	0.0577 - 0.16
YEL031W	0.646863629135605	0.142276154794357	0.663799079969848	0.214336173531333	0.38 - 1
YEL032W	0.49788146856092	0.162017859170409	0.507720760165272	0.319108202543597	0.242 - 0.812
YEL034W	2.85076503519125	0.428264354705538	2.86370282065375	0.149549161182783	2.09 - 3.46
YEL035C	0.00335231309180809	0.000931148213788901	0.00350079093633718	0.26598223964872	0.0024 - 0.00615
YEL036C	0.719764027655831	0.13231011977382	0.741227423888558	0.178501382314901	0.54 - 1.03
YEL037C	0.924672557798067	0.0915700592058573	0.925352762969433	0.0989569198583375	0.769 - 1.09
YEL038W	0.280827250647426	0.0357056043503454	0.276756901902273	0.129014323057257	0.197 - 0.328
YEL039C	0.0115246463993217	0.00486829551072362	0.0124616184549046	0.390663181378946	0.00566 - 0.0255
YEL040W	2.36289257709943	0.343357681336287	2.36852085393701	0.144967134558073	1.68 - 3.14
YEL041W	0.0533626323140624	0.0122504089073269	0.0541945075223188	0.226045211358029	0.0351 - 0.0794
YEL042W	0.585882556917263	0.101353941882454	0.593717106984784	0.170710832970915	0.445 - 0.767
YEL043W	0.484257441637697	0.0825493668533723	0.501571811539858	0.1645813519702	0.378 - 0.705
YEL044W	0.495291205318742	0.112472317973265	0.506500091104437	0.222057843519862	0.343 - 0.758
YEL046C	2.65728717753214	0.282718932206272	2.66567789742419	0.106058925003452	2.18 - 3.26
YEL047C	0.529222356962014	0.192657004502765	0.55817597257295	0.345154599927868	0.292 - 1
YEL048C	0.317932899504492	0.046754995053813	0.323142983210899	0.144688257158592	0.252 - 0.417
YEL049W	0.0194013896929223	0.0160747244654263	0.0251851535390563	0.638261920480181	0.00944 - 0.0706
YEL050C	0.7101949876483	0.0800919993568781	0.708597897153812	0.113028841432609	0.553 - 0.866
YEL051W	0.521123803164591	0.098015691062217	0.522482625455172	0.187596077432869	0.356 - 0.711
YEL052W	0.533460430982827	0.124141779870939	0.545098315552502	0.227741998698182	0.34 - 0.817
YEL053C	0.348003220145235	0.0726152621332783	0.344452169214914	0.210813775099124	0.193 - 0.464
YEL054C	2.62099426771623	0.291721506651941	2.64194063453911	0.110419402630836	2.15 - 3.15
YEL055C	0.533339606645363	0.0741333956921649	0.54280069918819	0.136575718865209	0.419 - 0.693
YEL056W	0.78668183924577	0.064148348980396	0.77720366448479	0.0825373732931638	0.64 - 0.908
YEL057C	0.0169759953204198	0.00964437488968328	0.0210258860690799	0.458690533088451	0.0106 - 0.0437
YEL058W	0.726336069796205	0.0582556764010939	0.73658410048177	0.0790889680662279	0.658 - 0.843
YEL059C-A	0.166059938034648	0.0810586560505951	0.184748821951558	0.438750597672819	0.0873 - 0.442
YEL060C	0.200142101745665	0.0793321072806668	0.21580494259865	0.367610242496656	0.132 - 0.466
YEL061C	0.278065076674092	0.161633857692316	0.323255881238567	0.500018304610609	0.128 - 0.723
YEL062W	0.342860187284539	0.055279750437232	0.35057682158179	0.157682273995787	0.247 - 0.463
YEL063C	0.382695349750477	0.0958514662315527	0.386690585533898	0.2478763895925	0.239 - 0.676
YEL064C	0.285990895770087	0.132744399684655	0.326164325974984	0.406986261565699	0.175 - 0.601
YEL065W	0.800730739719652	0.286310765250688	0.862801022790729	0.331838694771844	0.465 - 1.57
YEL066W	0.125312292505492	0.0425913412267425	0.13367562170437	0.318617117195348	0.0811 - 0.224
YEL069C	0.00273885763541748	0.000448672125192418	0.00277149797857235	0.161887949643585	0.00217 - 0.00375
YEL070W	0.0223645819214818	0.00454640808407804	0.0230958796087385	0.196849315163466	0.0146 - 0.0333
YEL071W	0.815666539469599	0.23908458374538	0.859253275204474	0.278246927471397	0.605 - 1.65
YEL072W	0.261163913610262	0.0658189150509973	0.268922126193173	0.244750835428536	0.17 - 0.409
YEL073C	0.0686349610604315	0.140358506428182	0.105982196117823	1.32435929400956	0.0316 - 0.324
YEL075C	0.00376805454656996	0.00121074533073269	0.00399314636816353	0.303205847996381	0.00246 - 0.00683
YEL076C	0.0114356117586927	0.0186395593646161	0.0177411125103186	1.0506420808602	0.00375 - 0.0661
YEL076C-A	0.0792293901185233	0.130722215697921	0.123916170862458	1.05492458964873	0.00644 - 0.41
YER001W	0.491697851497877	0.352436941779074	0.56626225996281	0.622391719699315	0.186 - 1.35
YER002W	0.912816464066705	0.128636750253604	0.902097037709301	0.142597464437143	0.705 - 1.21
YER003C	0.789241271016545	0.280060130608257	0.830494999533721	0.337220730727453	0.406 - 1.49
YER004W	0.613208212512455	0.115451891396059	0.618382697624008	0.186699744089956	0.43 - 0.913
YER005W	0.381495636591864	0.0544187559309403	0.380307859297172	0.143091326146951	0.278 - 0.463
YER006W	1.07227305321324	0.0942712050833409	1.08606285145481	0.0868008743297521	0.941 - 1.28
YER007C-A	1.0339956564006	0.114043357034693	1.03584919756854	0.11009648634414	0.848 - 1.28
YER007W	0.267152578046376	0.0424265280601356	0.270447662108586	0.156875188823416	0.2 - 0.351
YER008C	0.386201782512084	0.0692478597863287	0.38715192070302	0.178864823040483	0.274 - 0.512
YER009W	1.82326421889178	0.229574803614707	1.81612157512927	0.126409380714706	1.29 - 2.19
YER010C	0.207709610316481	0.0497133600395563	0.217404259741551	0.228667828765891	0.148 - 0.333
YER011W	0.182865456511408	0.192778376874157	0.267184001412977	0.721519162280176	0.0974 - 0.77
YER012W	1.18569823621161	0.147033913204298	1.16646432801344	0.126050929868301	0.878 - 1.38
YER013W	0.526869984422752	0.127475381224642	0.551537979818479	0.231127113433959	0.384 - 0.957
YER014C-A	0.00456857351260433	0.00119050608082267	0.00465822575674329	0.255570713613286	0.00303 - 0.00683
YER014W	0.179982995008377	0.0279095485230626	0.182189867512791	0.15318935626924	0.137 - 0.249
YER015W	0.102772704293887	0.0368340251585395	0.109198672051908	0.337312024646512	0.0672 - 0.2
YER016W	0.401990617192212	0.105186211094218	0.419765920570559	0.250583017676246	0.249 - 0.67
YER017C	0.494968425576917	0.0978960791551639	0.503429956649466	0.194458191973125	0.353 - 0.71
YER018C	0.307709190817335	0.12874506730035	0.343357151387893	0.374959620849446	0.19 - 0.668
YER019C-A	0.941917003451004	0.222495976284836	0.971745626898768	0.228965245765922	0.63 - 1.38
YER019W	0.473885932017399	0.0987374253412955	0.462509272531482	0.213482045021216	0.276 - 0.617
YER020W	0.597145976572445	0.0966898470644811	0.593295366612633	0.162970844718581	0.401 - 0.758
YER021W	1.02993188545842	0.091873630197565	1.02082960784996	0.089998986599797	0.844 - 1.16
YER023W	0.473343274096306	0.0613939922081485	0.477729760411524	0.128511969099984	0.35 - 0.606
YER024W	0.089975133759422	0.0302446257107946	0.0969922541138266	0.311825165701383	0.0684 - 0.193
YER025W	1.89848253841472	0.230034621743633	1.88068098804408	0.122314535642151	1.42 - 2.29
YER026C	0.557270194832306	0.082694120588302	0.565263532097825	0.146293040135465	0.443 - 0.738
YER027C	0.381391395170799	0.0394275366364797	0.381291012216086	0.103405365910212	0.314 - 0.46
YER028C	0.176509056289743	0.028867062306057	0.176310166528536	0.163728858490896	0.124 - 0.239
YER029C	0.771641335266915	0.185762102109462	0.790737179864683	0.234922685867953	0.543 - 1.26
YER030W	0.332851850190338	0.0854422362323848	0.345057394441606	0.247617461931668	0.188 - 0.505
YER031C	0.659727598546989	0.0859093943591424	0.668028085913257	0.12860147076256	0.497 - 0.834
YER032W	0.429153450267356	0.174483870601399	0.459904665614032	0.379391390536211	0.208 - 0.821
YER033C	0.062863126402131	0.0154046110738991	0.0652517372287617	0.236079708037398	0.0444 - 0.105
YER034W	0.565434395395883	0.159413709357591	0.595641142610009	0.267633811625343	0.383 - 0.917
YER035W	0.819159007174873	0.255574514893985	0.870831900865566	0.293483179290924	0.497 - 1.33
YER036C	1.29899534490387	0.133386904985606	1.29863168368518	0.102713422644277	1.08 - 1.63
YER037W	0.0178074204901936	0.0153031607482219	0.0209363612704434	0.73093698329642	0.0115 - 0.0657
YER038C	0.0733429598523535	0.0389636231405163	0.08614028752922	0.45232752592449	0.0448 - 0.194
YER039C	0.0757465616416367	0.0218870375290244	0.0772852130133751	0.283198255858292	0.0462 - 0.117
YER039C-A	0.0361245095055684	0.0314516933325619	0.047295764088992	0.665000215947083	0.0173 - 0.098
YER040W	0.292893713930041	0.138752369214619	0.315779456895903	0.439396440093185	0.148 - 0.756
YER041W	0.334885469588555	0.116546140286574	0.357189206364804	0.326286848006105	0.217 - 0.605
YER042W	0.473099851969935	0.116371618644073	0.497395423340754	0.23396198111849	0.324 - 0.77
YER043C	1.85668628628145	0.173411204768591	1.83795955725105	0.0943498479520159	1.46 - 2.15
YER044C	0.1729708326881	0.0407285362470193	0.18055525470733	0.225573807381225	0.128 - 0.304
YER044C-A	0.0425912724502232	0.0355113881919737	0.0542238858787214	0.654903049025284	0.0234 - 0.152
YER045C	0.235270466814665	0.0980377593575522	0.250195554478188	0.391844529620126	0.108 - 0.482
YER046W	0.268430024345639	0.0838836753435132	0.28676987528825	0.292512158953923	0.169 - 0.496
YER047C	0.196728634415813	0.0837933876147363	0.222716200973006	0.376233912255411	0.137 - 0.452
YER048C	0.48172166852624	0.0444238615633121	0.481134471659695	0.0923314877233179	0.412 - 0.557
YER048W-A	0.752785690479916	0.225126053804954	0.781671118611512	0.28800610441492	0.425 - 1.24
YER049W	0.86201619124389	0.1301547795066	0.833723905374324	0.156112567562955	0.565 - 1.05
YER050C	0.852346615670099	0.177920675685486	0.846635360281379	0.210150300864299	0.547 - 1.18
YER051W	0.187468807618439	0.0308216425983039	0.185496296882571	0.166157724527598	0.133 - 0.255
YER052C	0.998336902443838	0.123839623542718	0.992437546848981	0.124783291337488	0.775 - 1.21
YER053C	0.0885472094679544	0.0225797695170448	0.093891724416912	0.240487323640822	0.0593 - 0.141
YER053C-A	0.0504749035530837	0.0378558402357795	0.0645742129309026	0.586237733571557	0.0239 - 0.15
YER054C	0.0133423206246703	0.00297618409752634	0.0135518366897724	0.219614814261485	0.00851 - 0.0192
YER055C	1.69015733043383	0.228027096770804	1.6791193290863	0.135801603150436	1.17 - 2.12
YER056C	1.40024004400872	0.198184327696702	1.40237459414585	0.141320534844266	1.04 - 1.88
YER056C-A	2.11107113447155	0.316251324783826	2.10798845616644	0.150025169188524	1.66 - 2.67
YER057C	0.459381712434787	0.100595402444454	0.474723543626073	0.211903125082185	0.346 - 0.713
YER058W	0.177371718095665	0.085706503643017	0.189314397460061	0.452720473418289	0.0874 - 0.37
YER059W	0.28615711534097	0.0663100985479973	0.289173410556029	0.22930911393442	0.19 - 0.421
YER060W	0.0524187275526126	0.0140802285854512	0.0551214339982347	0.255440172073573	0.0322 - 0.0858
YER060W-A	0.0302504351543111	0.00801415374770013	0.0308744334660962	0.259572495686459	0.0174 - 0.0471
YER061C	0.139155937071043	0.0312878287550216	0.140623831794944	0.222493075004848	0.0844 - 0.203
YER062C	0.139353136878875	0.118105846422836	0.16343196821082	0.722660613561752	0.0647 - 0.529
YER063W	0.324246718254271	0.0580162004881017	0.32258360997589	0.179848568538364	0.213 - 0.425
YER064C	1.88914088803557	0.20696739824737	1.87442386087541	0.110416540552738	1.43 - 2.21
YER065C	0.0826410529343632	0.0152686375293485	0.0830328915672425	0.183886616991815	0.0561 - 0.115
YER066W	0.240733500173961	0.111401455878169	0.262639943436641	0.424160371116756	0.143 - 0.492
YER067W	0.200927861441571	0.0809565271325224	0.20759710716243	0.389969437624097	0.0727 - 0.342
YER068W	0.645181628492519	0.0899236564015164	0.650340937570133	0.138271560664008	0.497 - 0.794
YER069W	0.153206252439151	0.0739598727622328	0.164932672046983	0.448424631968398	0.0735 - 0.317
YER070W	1.83322105522003	0.68371123824009	1.78378699187014	0.383291974521734	0.494 - 2.91
YER071C	0.0808751263756867	0.0278082272183048	0.0852506893580353	0.326193576001667	0.0407 - 0.155
YER072W	1.64494137394517	0.222959727984759	1.66252705402909	0.134108932209206	1.33 - 2.1
YER073W	2.14478538141164	0.228661646648429	2.1581562666808	0.105952312248504	1.69 - 2.61
YER074W	2.70432775373494	0.370555361170355	2.71645525409022	0.136411362054428	2.13 - 3.31
YER074W-A	0.511424097976629	0.113178603231453	0.519330162328512	0.217931888885476	0.332 - 0.738
YER075C	0.365665180685745	0.0937442629064501	0.380801571872826	0.246176144823681	0.253 - 0.554
YER076C	0.144105322533579	0.0222217973501809	0.143920607358976	0.154403165453255	0.101 - 0.185
YER077C	0.310647893126004	0.119206952600345	0.343564558824664	0.346971040925037	0.209 - 0.641
YER078C	0.156407548249591	0.0398503277994597	0.154423532595269	0.258058646436382	0.0772 - 0.229
YER078W-A	0.016223198880846	0.00878046846876621	0.0179970568123248	0.487883577872197	0.00704 - 0.0378
YER079W	0.106671787773881	0.040952538320233	0.112157280636355	0.365134907764146	0.061 - 0.253
YER080W	0.346512869722073	0.0419998651111905	0.345915191941843	0.121416653820315	0.261 - 0.413
YER081W	0.471443544650373	0.142529363112576	0.514261774381342	0.277153329710417	0.33 - 0.813
YER082C	0.805211304208935	0.097993493995505	0.806067079278098	0.121569899720091	0.614 - 0.992
YER083C	0.479415070702052	0.0503544590501687	0.483761133792434	0.104089509331633	0.41 - 0.587
YER085C	0.00450649466039655	0.00126691624985873	0.0047838196052094	0.26483361715377	0.00324 - 0.00782
YER086W	0.663970979020933	0.0774448475606237	0.66576229235009	0.116325073454144	0.504 - 0.79
YER087C-B	1.30626010270491	0.314232048675248	1.36771023843064	0.229750454332937	0.936 - 1.95
YER087W	0.258557765014222	0.034174025606867	0.263121317438776	0.129879349721707	0.208 - 0.328
YER088C	0.840670719110561	0.130968111052335	0.81671604527328	0.160359419666491	0.56 - 1.05
YER089C	0.365869300108335	0.0453822311524864	0.37098096889523	0.12233034834006	0.267 - 0.458
YER090W	0.675951145354434	0.0662316534132053	0.679065718469306	0.0975334958190781	0.56 - 0.835
YER091C	1.58628465340724	0.355783148787544	1.6282815204668	0.218502233376417	1.08 - 2.43
YER092W	0.527559311626357	0.178516370990217	0.556765588522599	0.320631114189218	0.274 - 0.939
YER093C	0.306604109572516	0.0414769073144189	0.303773120124345	0.136539096340851	0.237 - 0.384
YER093C-A	0.278710102916263	0.0773297760178168	0.288904700185769	0.267665344205521	0.174 - 0.468
YER094C	1.21276865958788	0.164522762203907	1.2128305668	0.135651892941644	0.924 - 1.47
YER095W	0.850926447420412	0.365570152380779	0.828052998285715	0.441481587697411	0.246 - 1.66
YER096W	0.0137848957874734	0.0115551040959382	0.0176717338040448	0.65387495217325	0.0052 - 0.0507
YER098W	0.0791916109650374	0.0359645109884367	0.0851098841869478	0.422565620103993	0.0469 - 0.205
YER099C	0.600901511692209	0.0604158379427927	0.596718285179648	0.101246835304542	0.475 - 0.707
YER100W	0.494736296546198	0.050725928043071	0.497785510455468	0.101903183153438	0.4 - 0.597
YER101C	0.164011642754677	0.028428765008405	0.169059536801641	0.168158304146785	0.123 - 0.226
YER102W	0.801095592509354	0.126926837019288	0.794414828544041	0.15977400277373	0.575 - 1.04
YER103W	0.213928977767858	0.0942943597949548	0.235799072482072	0.399892835889438	0.128 - 0.551
YER104W	0.372330596139552	0.186954206047907	0.397379251381112	0.470467960765788	0.211 - 0.662
YER105C	0.368558578327479	0.0584142631080065	0.372359766761433	0.156875871998899	0.274 - 0.518
YER106W	0.0210674155333319	0.0101969382254092	0.0237602843378647	0.429158930945926	0.0122 - 0.0536
YER107C	0.925715043859129	0.129533865148422	0.93240543458004	0.13892439956312	0.714 - 1.19
YER109C	0.240633855371433	0.0454557595925275	0.244659521656299	0.185791909036692	0.172 - 0.339
YER110C	0.701141369276188	0.103964552217661	0.696352139305222	0.149298819303392	0.519 - 0.916
YER111C	0.11778895362773	0.0994230238387222	0.145078137622286	0.68530672827888	0.0388 - 0.453
YER112W	0.405194251211434	0.0785075357065117	0.417464862937235	0.188057828757471	0.299 - 0.59
YER113C	0.41834293010838	0.0930423992780179	0.415454614997088	0.223953221168743	0.252 - 0.62
YER114C	0.420458058776902	0.0809251825022838	0.41767934136048	0.193749545377781	0.293 - 0.578
YER115C	0.709670061558572	0.114574355614235	0.715314380017079	0.160173426978358	0.545 - 0.942
YER116C	0.232946320647006	0.0499066489516748	0.242023260123166	0.206206002374636	0.17 - 0.369
YER117W	2.4025513872506	0.462590719140941	2.39693205402668	0.192992837808573	1.56 - 3.27
YER118C	0.675327704207214	0.16073669521912	0.699647514574098	0.22973953579606	0.504 - 1.04
YER119C	0.193483464627457	0.0426120640269923	0.198909372363864	0.214228537954674	0.13 - 0.294
YER120W	1.10695796896018	0.16595614520463	1.12413042768452	0.147630685121179	0.868 - 1.45
YER122C	0.981816521809264	0.113003961500273	0.993886472975053	0.113699063799522	0.83 - 1.25
YER123W	0.352665094226429	0.0792237852297241	0.363648385417361	0.217858207011695	0.234 - 0.521
YER124C	0.691813663337161	0.561915450425648	0.757278008506316	0.742020029782711	0.0272 - 2.08
YER125W	0.461769538652256	0.075391567396113	0.480301154877629	0.156967283194064	0.355 - 0.669
YER126C	1.50420328334748	0.127521654052251	1.51334673635792	0.0842646638662264	1.28 - 1.76
YER127W	1.07581764012023	0.109994927004854	1.0826710558114	0.1015958877024	0.882 - 1.3
YER128W	0.130976792196182	0.0377834709521401	0.141982271742484	0.266114004857373	0.0941 - 0.234
YER129W	0.225916978512518	0.0624519187012857	0.238234046652227	0.262145228941407	0.166 - 0.422
YER130C	0.407255275997322	0.09419731430047	0.421826560292535	0.223308163040148	0.289 - 0.64
YER131W	1.47600495658397	0.298718129390007	1.50467765300819	0.198526328076184	1.01 - 2.02
YER132C	0.493050369027101	0.116613625584044	0.507782110607525	0.229652882896021	0.314 - 0.766
YER133W	1.06058895870384	0.091768466987666	1.07113895873064	0.085673727241157	0.925 - 1.23
YER134C	0.430519634117952	0.0783350938589248	0.433527205150814	0.180692452349499	0.308 - 0.566
YER136W	0.53076396898947	0.0620461475531828	0.535975662584236	0.115762994263627	0.443 - 0.667
YER137C	0.582335527328373	0.264448526886297	0.623751806247779	0.423964346455532	0.344 - 1
YER138W-A	4.21834788978767	2.02200562669918	4.54339406294952	0.445042978593522	1.6 - 8.89
YER139C	0.199410819693252	0.0360376131316256	0.19912359979364	0.180981125135206	0.128 - 0.269
YER140W	0.330676523912739	0.0610850932442884	0.344740771336542	0.177191380663983	0.25 - 0.473
YER141W	0.52743698688434	0.0954662173019183	0.541760879022955	0.17621467514245	0.381 - 0.781
YER142C	0.146973865262949	0.0440374534905251	0.150056525339612	0.293472432410776	0.0824 - 0.271
YER143W	0.316425783595813	0.0457828647769143	0.320705175258132	0.142756863028681	0.211 - 0.406
YER144C	0.325721021088628	0.0779053248556986	0.332960898789451	0.233977398364011	0.203 - 0.512
YER145C	1.08128344031188	0.181381590064141	1.07315271831662	0.169017500462247	0.686 - 1.39
YER146W	0.934348751905664	0.24816431288859	0.967732309732473	0.256439007350281	0.604 - 1.41
YER147C	0.451926942359793	0.0641753145766653	0.464933106207756	0.138031286049113	0.37 - 0.611
YER148W	1.5042665926008	0.129518781382477	1.52351860706001	0.0850129304507903	1.34 - 1.77
YER149C	0.359848518236443	0.0696797885075617	0.365516062072078	0.190633998715551	0.262 - 0.49
YER150W	0.0971835054431563	0.168110904289044	0.138640438746202	1.21256760155521	0.0458 - 0.775
YER151C	0.500874782750959	0.0890679592553431	0.506802681129055	0.175744846212963	0.373 - 0.679
YER152C	0.550856419747749	0.15805838856224	0.566582122969087	0.278968188643085	0.319 - 0.823
YER153C	0.0321043969301406	0.0240335038648524	0.0385074648258432	0.624125840886908	0.00683 - 0.0951
YER154W	0.577830743679871	0.0961993166143769	0.58195377872135	0.165304050135636	0.401 - 0.739
YER155C	0.563351143366703	0.0911174357400958	0.556302446534414	0.163791182849776	0.405 - 0.711
YER156C	1.05133897672043	0.134008205225175	1.05800602556527	0.126661098318015	0.819 - 1.3
YER157W	0.399463407272258	0.110041104654046	0.429252796457462	0.256355009360901	0.27 - 0.668
YER158C	0.124025733037303	0.0404152335357053	0.132181137641552	0.305756435878945	0.0794 - 0.228
YER159C	1.41603569061614	0.582212739068485	1.50858838984852	0.385932135621796	0.9 - 2.76
YER161C	0.377100488559529	0.091885378151777	0.397917367555131	0.230915726841318	0.278 - 0.557
YER162C	0.0941902045630251	0.0237080212106254	0.0996946909486599	0.237806256130875	0.0643 - 0.153
YER163C	0.207899698532903	0.0446870110816864	0.215658160562247	0.207212242584199	0.16 - 0.352
YER164W	0.307358778354818	0.0442695225159477	0.313513954616463	0.141204312803571	0.246 - 0.405
YER165W	1.52458907165749	0.184864160090123	1.52262103599994	0.121411799600363	1.22 - 1.9
YER166W	0.367703398608029	0.0819299726005838	0.380250091702544	0.21546338682983	0.247 - 0.591
YER167W	0.970403260385452	0.126575240797163	0.968049176497226	0.130752903747267	0.707 - 1.24
YER168C	0.73870724490611	0.0631473473572681	0.743639663534553	0.0849165939550963	0.631 - 0.867
YER169W	0.334122737230047	0.0862735501977014	0.350743053209503	0.245973653385999	0.239 - 0.524
YER170W	0.246696878053951	0.115514375375203	0.265882591710504	0.434456331390725	0.119 - 0.546
YER171W	0.424048884372029	0.075550613648906	0.427565226879316	0.176699621249206	0.286 - 0.624
YER172C	0.382703322734899	0.0692184178384028	0.39501677632056	0.175229058581126	0.275 - 0.571
YER173W	0.381784052490567	0.0650627207351498	0.389518862219665	0.167033556127144	0.287 - 0.541
YER174C	0.629319134172679	0.0947042627533321	0.634368860819598	0.149288952536187	0.498 - 0.838
YER175C	0.14092911163689	0.0256992019324831	0.143461768108791	0.17913624146187	0.107 - 0.204
YER175W-A	0.00516401929755271	0.00210080508502247	0.0056592004387556	0.371219416551434	0.00359 - 0.0105
YER176W	0.463950474773462	0.0481067544493851	0.472232399582796	0.101870931541093	0.408 - 0.591
YER177W	2.03528825785858	0.213917952139969	2.03125705967904	0.105313087341969	1.66 - 2.48
YER178W	1.27496189597742	0.0788560905947713	1.28114211334133	0.0615513999372853	1.14 - 1.43
YER179W	0.0112635268895387	0.00427655887407422	0.0123098505197057	0.347409488622812	0.00731 - 0.0246
YER180C	0.456144478396591	0.145498784908651	0.49296848662731	0.29514824751597	0.353 - 0.839
YER180C-A	0.18713710839154	0.0481742130007944	0.191859330014157	0.251091322987731	0.119 - 0.263
YER182W	0.345051109909294	0.0482373597944065	0.348661068995886	0.138350289389423	0.268 - 0.463
YER183C	0.49952938596674	0.0925713880957469	0.513679441903188	0.180212366982741	0.376 - 0.71
YER184C	0.0648472635186767	0.0159735761429275	0.0682287508838415	0.234117962530521	0.0479 - 0.104
YER185W	0.0447029809601057	0.0138990335444157	0.048257685991646	0.288016991673032	0.0279 - 0.0827
YER186C	0.333949101242749	0.0614263055767191	0.345326389640529	0.17787897890069	0.255 - 0.473
YER187W	0.0962609849735551	0.0492655354668815	0.113431350804292	0.434320274928944	0.056 - 0.227
YER188C-A	0.0484936419363509	0.0249973796190548	0.0553364165995441	0.451734701217729	0.0275 - 0.112
YFL001W	0.499216802598822	0.0637499154999302	0.510506454963098	0.12487582650554	0.417 - 0.67
YFL002C	0.384726884956243	0.0638498242699279	0.383838769997336	0.166345427457396	0.272 - 0.509
YFL003C	0.0315829831687642	0.00758218493519738	0.0328276246740547	0.230969648595683	0.0222 - 0.0515
YFL004W	0.839612467922392	0.10163310784994	0.846977602852263	0.119995035887233	0.659 - 1.04
YFL005W	0.627936006115233	0.0581504281783379	0.628614921273925	0.092505644092082	0.53 - 0.756
YFL007W	0.335436324763499	0.0510313120719387	0.334577530116472	0.152524624275198	0.236 - 0.426
YFL008W	0.49452177539086	0.187729913381124	0.526557821472821	0.356522884525824	0.278 - 0.972
YFL009W	0.439236160025152	0.0448672858647007	0.435665646810685	0.102985595015706	0.354 - 0.523
YFL010C	0.28286064871599	0.0429320501244169	0.287211602265361	0.149478815569404	0.213 - 0.367
YFL010W-A	0.0267228661635447	0.0107519150061359	0.0286720659886112	0.374996172595539	0.0119 - 0.0505
YFL011W	0.00301933051013489	0.000558102024358234	0.00305535536989473	0.182663538866009	0.00222 - 0.00425
YFL012W	0.00546135044147404	0.00164724606586736	0.00577122970911538	0.285423756962162	0.0034 - 0.00914
YFL013C	0.434429153296797	0.0517982882245715	0.440655829447859	0.117548174250809	0.358 - 0.565
YFL014W	0.665894449608174	0.325594612172666	0.683238993458111	0.476545711369193	0.342 - 1.09
YFL016C	1.27846962488209	0.209341384040862	1.24421395087973	0.168251918323891	0.843 - 1.59
YFL017C	0.672024932164655	0.174799154688797	0.699442557466898	0.249912094742776	0.427 - 1.1
YFL017W-A	0.898433814923073	0.209518488811692	0.918241180666475	0.228173701226969	0.574 - 1.27
YFL018C	0.62854558020443	0.0484660025534914	0.628960781957493	0.0770572727963296	0.534 - 0.718
YFL020C	0.0615431837795144	0.0385105631838981	0.0733984774644319	0.524677956740449	0.036 - 0.186
YFL021W	0.26046732882221	0.109857802821614	0.288913409414226	0.380244735072532	0.142 - 0.513
YFL022C	0.931735982855372	0.0807569152998802	0.920135599891901	0.0877663197787018	0.747 - 1.06
YFL023W	0.438428849800032	0.07997465953425	0.456256567866838	0.175284401730719	0.342 - 0.632
YFL024C	0.51153689493367	0.153416363224769	0.55142350023399	0.278218761368836	0.359 - 0.908
YFL025C	0.362233113422692	0.0861709011187999	0.375944456875784	0.22921178791917	0.273 - 0.644
YFL026W	2.09011529869743	0.749455556921663	1.98779604533851	0.377028397193553	0.492 - 3.26
YFL027C	0.37428601161456	0.102940250063414	0.356913955574786	0.288417554022611	0.172 - 0.531
YFL028C	0.36346582091028	0.0574518419232228	0.355018998769334	0.161827513801736	0.253 - 0.444
YFL029C	0.16849091217453	0.0199330818712753	0.170298053732379	0.117048207154498	0.136 - 0.21
YFL030W	0.0563557518252003	0.0237511106883154	0.0627147346581445	0.378716593760331	0.0407 - 0.14
YFL031W	1.27394685398315	0.272644539460535	1.27195552122496	0.214350686726816	0.781 - 1.71
YFL033C	0.121784663166936	0.0356311672732573	0.128975456388425	0.276263160999795	0.0826 - 0.214
YFL034C-A	2.83838648655983	0.521630297114755	2.86611088264853	0.18199934282819	2.19 - 3.79
YFL034C-B	0.572019880109266	0.0652882516499503	0.580969863894268	0.112378034916166	0.479 - 0.716
YFL034W	0.173294314104535	0.0342666567643471	0.179661302922778	0.190729201040447	0.133 - 0.265
YFL036W	0.480830596612233	0.100987602687867	0.485340772612288	0.20807566226986	0.301 - 0.668
YFL037W	0.985731885265006	0.165892651026602	0.992674496796834	0.167116866164997	0.729 - 1.28
YFL038C	1.14358552177009	0.118231181117162	1.14427998312232	0.103323647062805	0.917 - 1.35
YFL039C	2.93571387389426	0.344033528466736	2.97950275899311	0.115466759488083	2.43 - 3.73
YFL040W	0.00420781358829516	0.000905587993887442	0.00432715441430676	0.20928025838258	0.00305 - 0.00621
YFL041W	0.234623998070869	0.0542920991732279	0.249341002477502	0.217742363405019	0.176 - 0.366
YFL041W-A	0.142292838715887	0.111717114688683	0.1596327700998	0.699838226316813	0.0583 - 0.365
YFL042C	0.290101171639701	0.0453745541537948	0.290425375016256	0.156234812991995	0.206 - 0.379
YFL044C	0.158305005036645	0.0309514052435721	0.153470531753844	0.201676536139303	0.0933 - 0.207
YFL045C	1.84619393031822	0.311900241630324	1.89796342878397	0.164334168351262	1.46 - 2.62
YFL046W	0.290037026716419	0.0502291901194696	0.297896628132906	0.168612818595113	0.228 - 0.418
YFL047W	0.400405245520636	0.0680428636264326	0.399325197768159	0.170394615733558	0.282 - 0.534
YFL048C	0.242424465877791	0.0678082525124202	0.253461905929187	0.267528377741169	0.161 - 0.422
YFL049W	0.415360654320046	0.0679879974620408	0.4171221770454	0.162993005894867	0.297 - 0.562
YFL050C	0.09704065340261	0.0349264413865808	0.106692191442075	0.327357053168629	0.0666 - 0.183
YFL051C	0.00657983505424601	0.00182612459488864	0.0068690120874033	0.265849669741805	0.00475 - 0.0112
YFL052W	0.00555791080989299	0.00225073141852108	0.00591400536821188	0.380576492307378	0.00379 - 0.00986
YFL053W	0.00336907811562841	0.000642490693465656	0.00350546793664927	0.183282433351761	0.00273 - 0.00496
YFL054C	0.137995726883912	0.0397646556144397	0.143867257534295	0.27639823192543	0.0878 - 0.251
YFL055W	0.0234271232074573	0.00822423593470381	0.0248579657097004	0.330849114153152	0.0141 - 0.0495
YFL056C	0.13201457500593	0.208225825987166	0.204804130150406	1.01670716227376	0.0619 - 0.611
YFL059W	0.114770403357078	0.0647992268732163	0.134234603799084	0.482731166474813	0.0639 - 0.33
YFL060C	0.202236654181467	0.072410888007977	0.204886874307407	0.353418872012922	0.0913 - 0.338
YFL061W	0.0112153735774618	0.00248026067572703	0.0115415404254935	0.21489858236328	0.00783 - 0.018
YFL062W	0.49944472904324	0.105080239129065	0.510841797021482	0.205700159504854	0.355 - 0.848
YFL064C	0.0521149874219144	0.0613091774539722	0.0716457023194055	0.855727216974554	0.00893 - 0.227
YFL065C	0.672144021892496	0.599270672552769	0.760000552575888	0.788513469525314	0.133 - 2
YFL067W	0.00676613184094654	0.00646355909303829	0.00857275196554675	0.753965484947523	0.00359 - 0.02
YFL068W	0.0399904504742307	0.0352784328864071	0.0469903819225448	0.750758590227192	0.0135 - 0.162
YFR001W	0.929249422575475	0.142840127896217	0.939656999447848	0.152013051549823	0.733 - 1.22
YFR002W	0.64263095395703	0.0981825832669785	0.63701964766721	0.154128029844177	0.455 - 0.832
YFR003C	0.164140752608149	0.0453524881087231	0.169965017170261	0.266834251328858	0.0916 - 0.26
YFR004W	0.900847604972154	0.118651494988481	0.922599810759409	0.128605592158985	0.744 - 1.18
YFR005C	0.355241652069059	0.0700100840905954	0.360098860473243	0.194419065915921	0.266 - 0.518
YFR006W	0.43919405089073	0.0910793018310209	0.435229582854199	0.209267258980262	0.286 - 0.59
YFR007W	0.206989164445138	0.0424983307700018	0.213639943414814	0.198925023526546	0.148 - 0.29
YFR008W	0.110739809556471	0.0335857144587435	0.120272454557344	0.279246936319324	0.0757 - 0.196
YFR009W	1.11256257751908	0.122411610803478	1.12370822034974	0.108935405638822	0.935 - 1.37
YFR010W	0.650574464160502	0.105660351149142	0.653534522608315	0.161675240548031	0.463 - 0.842
YFR011C	0.374839931110982	0.0713398289156355	0.373974784693883	0.190761066883241	0.252 - 0.507
YFR012W	0.0210225236875514	0.0153882150232637	0.0255353124203196	0.602624897239112	0.0108 - 0.0701
YFR012W-A	NA	NA	NaN	NA	NA - NA
YFR013W	0.294769896324484	0.0554954433722356	0.302638362713203	0.183372137209275	0.216 - 0.436
YFR014C	0.368917845347464	0.056344195356427	0.37243959229657	0.151284118342501	0.283 - 0.49
YFR015C	0.0573703364787436	0.0114119790501185	0.0570364982301573	0.200082042275249	0.0348 - 0.0765
YFR016C	0.187485346661813	0.0413413844942814	0.19248242569749	0.214780047292497	0.133 - 0.275
YFR017C	0.0269485974764491	0.0133722572934989	0.0299229471549429	0.446889713912754	0.0143 - 0.0541
YFR018C	0.312023702782155	0.0496411158637167	0.317010244169192	0.156591519601564	0.244 - 0.447
YFR019W	0.226407289043406	0.0654218386178648	0.233324637138134	0.280389758322579	0.139 - 0.392
YFR021W	0.320900374646283	0.032915076631412	0.320260769246907	0.102775862022725	0.261 - 0.379
YFR022W	0.120170779561528	0.0318096950440913	0.12140368669427	0.262015890210957	0.0641 - 0.195
YFR023W	0.00847202600405645	0.0143486527812598	0.0144047773993318	0.996103749713302	0.00442 - 0.0449
YFR024C-A	0.427086346139134	0.0493237956521167	0.432945344125723	0.11392614869602	0.36 - 0.542
YFR025C	0.215584930435627	0.0356701468513501	0.213784295619963	0.166851109188861	0.155 - 0.296
YFR026C	0.202434921664206	0.147835514277875	0.227798711543155	0.648974321568399	0.0496 - 0.718
YFR027W	0.233029978329358	0.148599063280692	0.247618672155691	0.60011251165768	0.0635 - 0.633
YFR028C	0.833696780944204	0.121725967755386	0.844187919565494	0.144192975206324	0.616 - 1.08
YFR029W	0.299805279139592	0.0464238964958435	0.302810846638752	0.153309886389989	0.234 - 0.393
YFR030W	0.357177323084816	0.0967165836711757	0.379196793922871	0.255056438295857	0.273 - 0.656
YFR031C	0.558707382401944	0.11696696596619	0.579698640634408	0.201772020438385	0.418 - 0.88
YFR031C-A	2.76477904136559	0.321723788058775	2.76143300192684	0.116506099490477	2.23 - 3.41
YFR032C	0.0115018261769764	0.00717131239665896	0.014321981102349	0.500720699560396	0.00596 - 0.0302
YFR032C-A	5.57687857002704	1.42347160954053	5.8128669806981	0.24488288038712	3.71 - 8.43
YFR032C-B	0.0142266753680878	0.0152197148084872	0.0193835826578932	0.785185849133498	0.00581 - 0.0626
YFR033C	1.42418191412035	0.38252408729737	1.50339029242633	0.254440971998037	1.03 - 2.39
YFR034C	1.38534265663243	0.215404055975893	1.39597258586238	0.154303929860359	1.02 - 1.85
YFR035C	0.00729259580629808	0.00323417723854769	0.00802167360721518	0.403179859579263	0.00451 - 0.0195
YFR036W	0.260643597398174	0.100353013040741	0.277296638691134	0.361897690193494	0.157 - 0.577
YFR037C	1.21909314674228	0.109955416967316	1.2153195208366	0.0904744925775775	0.986 - 1.43
YFR038W	0.255234941054921	0.0482520188170403	0.265547618610614	0.181707593799946	0.198 - 0.366
YFR039C	0.248716863039004	0.0679525583550045	0.255818716149642	0.265627782743056	0.168 - 0.425
YFR040W	0.459522570180084	0.0697757614647325	0.470708490431117	0.148235612663	0.379 - 0.639
YFR041C	0.261668317066058	0.0612946167393123	0.272278585540225	0.225117287933968	0.191 - 0.413
YFR042W	0.493195960945553	0.103823279049919	0.504691287103703	0.205716408630184	0.378 - 0.686
YFR043C	0.293995628706447	0.0426679219262253	0.293700621764343	0.145276920661274	0.222 - 0.385
YFR044C	0.430920649991202	0.0722058933757529	0.430763577982088	0.167623023548094	0.316 - 0.567
YFR045W	0.176182069574035	0.0355765829686609	0.175068850941373	0.203214808216082	0.112 - 0.238
YFR046C	0.176743907521313	0.0581989399468086	0.18357881517758	0.317024270423096	0.109 - 0.365
YFR047C	0.220862780013729	0.0503460059828969	0.224639790911884	0.224118824979878	0.139 - 0.345
YFR048W	0.676774127479344	0.0994120844565095	0.679462479159012	0.146309895698074	0.515 - 0.886
YFR049W	0.34089671887739	0.0745620439414392	0.343516665747997	0.217055099143684	0.214 - 0.492
YFR050C	1.17289400910173	0.156648413097901	1.1512436918934	0.136068856838006	0.822 - 1.43
YFR051C	0.903308470955386	0.0586495156745448	0.899976716673427	0.0651678144422783	0.774 - 1.03
YFR052W	0.948706177868226	0.102134417726259	0.941988653806906	0.108424254701475	0.76 - 1.13
YFR053C	0.0803156369172286	0.0836346488097756	0.0885514691381783	0.944474999949122	0.0208 - 0.194
YFR055W	0.824026261600971	0.141088300291355	0.820995752978661	0.171850219418885	0.496 - 1.08
YFR057W	0.00277292391237671	0.000526084650525331	0.00285589143273388	0.184210311531948	0.00211 - 0.00394
YGL001C	0.525733742456952	0.0681521647611327	0.53553036957816	0.127261064232112	0.455 - 0.698
YGL002W	0.212043419939821	0.0480287795273562	0.215136254546717	0.223248190448192	0.13 - 0.312
YGL003C	0.496714687478542	0.0643384353377465	0.501118663337387	0.128389621151327	0.393 - 0.643
YGL004C	0.244069760806461	0.0320779883029291	0.246899797882606	0.129923104749488	0.195 - 0.317
YGL005C	0.29248931557411	0.0504385407763431	0.293724513502979	0.171720569641293	0.203 - 0.389
YGL006W	0.174440496152045	0.0439549099038252	0.181943264630302	0.241585804196373	0.13 - 0.333
YGL006W-A	0.0211862632629035	0.0195429144938737	0.0260500341888172	0.750206865458284	0.00725 - 0.076
YGL007C-A	0.211640372839415	0.162662821247656	0.258419746479792	0.629451980599231	0.0958 - 0.695
YGL008C	1.96386743226819	0.338962521056854	2.00299645947223	0.169227718528353	1.44 - 2.83
YGL009C	1.39859982229539	0.167080131112345	1.36763590098292	0.122167114063227	1.01 - 1.61
YGL010W	0.239504018184793	0.0520329808880401	0.24571989714483	0.211757295573713	0.165 - 0.384
YGL011C	1.21289036111491	0.12316510738783	1.21268368233034	0.101564084008413	0.99 - 1.48
YGL012W	0.561191675272668	0.177437741412965	0.609987750547521	0.29088738462977	0.412 - 1.11
YGL013C	0.807002137609539	0.144431076065621	0.799540556144265	0.180642588991521	0.549 - 1.07
YGL014W	0.706646866017246	0.0971751533123254	0.710413689443862	0.136786712807291	0.556 - 0.902
YGL015C	0.0140760670798254	0.0106697445241745	0.0177367727616116	0.601560648466298	0.00682 - 0.0411
YGL016W	0.138779195312557	0.0455791990626213	0.149406116839211	0.30506916334405	0.1 - 0.301
YGL017W	0.302424214003627	0.0309925178333697	0.303946053694805	0.101967166398843	0.25 - 0.362
YGL018C	0.203751083774043	0.0307039319716624	0.203849853808546	0.150620328629224	0.156 - 0.258
YGL019W	0.570907660074257	0.042031895586755	0.575706974483389	0.0730091825350428	0.509 - 0.644
YGL020C	0.448206000022094	0.0666625610559939	0.447148091027783	0.149083854753283	0.315 - 0.566
YGL021W	0.698372511813929	0.321312144607086	0.777951893621305	0.413023153798627	0.356 - 1.49
YGL022W	0.560452636416302	0.0890021728044764	0.575982593634561	0.154522330688599	0.444 - 0.793
YGL023C	0.521019995976766	0.0979255043553742	0.524084283853276	0.186850679122425	0.353 - 0.712
YGL025C	0.6816809437542	0.265336172814167	0.753504383580449	0.352136203313591	0.472 - 1.45
YGL026C	0.927720244259715	0.0991355550087663	0.9289339141301	0.106719706860527	0.747 - 1.11
YGL027C	0.108858908924836	0.0510143857193401	0.121795843262572	0.41885161556262	0.0705 - 0.265
YGL028C	0.886688749487679	0.550470127504297	0.84191831086723	0.653828430144579	0.0566 - 1.79
YGL029W	0.814637359647453	0.855830587479986	1.06969439353706	0.800070181400209	0.445 - 2.99
YGL030W	4.66049702183259	0.761905358806544	4.68233495828629	0.16271910608578	3.3 - 6
YGL031C	2.52799454477698	0.326507744460293	2.61728264896549	0.124750662519904	2.09 - 3.33
YGL032C	0.71072834133607	0.388959086440702	0.691044645010566	0.562856668160354	0.0729 - 1.32
YGL033W	0.003962266414594	0.00195323294451045	0.00424777802056676	0.459824627147028	0.00249 - 0.00885
YGL035C	0.655986797962276	0.128466280351414	0.669938438714024	0.191758336180874	0.451 - 0.957
YGL036W	0.314306432568479	0.0844928395254794	0.322712966510605	0.261820404798339	0.2 - 0.547
YGL037C	0.21587547145602	0.109211227798941	0.221975519718268	0.491996720798545	0.086 - 0.495
YGL038C	1.0429273061811	0.288020715727131	1.06619479891428	0.270138923975644	0.626 - 1.82
YGL039W	0.458184764180249	0.0770582513361737	0.448556404812862	0.1717916643467	0.281 - 0.569
YGL040C	0.796330468505044	0.0705920402490367	0.792583086807372	0.0890657918697088	0.67 - 0.941
YGL041C-B	0.0175207876326626	0.0120319238725376	0.0205458820877823	0.585612426915097	0.00667 - 0.0577
YGL043W	0.701315201762576	0.0587831681420449	0.704752647340856	0.0834096450206227	0.601 - 0.805
YGL044C	0.425565176053583	0.0541264702467998	0.426050209558767	0.127042468311083	0.331 - 0.524
YGL045W	0.315165327524329	0.0607138952037313	0.315595522279655	0.192378823264582	0.223 - 0.461
YGL047W	0.244164316615632	0.0520458566634552	0.241804526730774	0.215239381028641	0.153 - 0.336
YGL048C	1.18701176574683	0.113955852743278	1.17042626867262	0.0973626923740484	0.941 - 1.37
YGL049C	0.227441107579154	0.0422893569459371	0.233186796233207	0.181353994433047	0.16 - 0.336
YGL050W	0.49028862006776	0.0602680314069454	0.48866199716333	0.123332757113915	0.381 - 0.602
YGL051W	0.0174756984787091	0.00850583856768567	0.0193017576403193	0.440676892031734	0.00961 - 0.0348
YGL053W	0.106152601933595	0.107951211291677	0.118157166561039	0.91362389970574	0.0646 - 0.154
YGL054C	1.18820387041087	0.145407702923892	1.20106125295132	0.121066017712742	0.979 - 1.53
YGL055W	1.06686410331422	0.384015002979903	1.03503116632262	0.371017816153574	0.328 - 1.62
YGL056C	0.845823265959608	0.100878237306098	0.840692064908658	0.119994277948916	0.653 - 1.03
YGL057C	0.239504958225496	0.038646688584939	0.246170352669882	0.156991644874331	0.184 - 0.344
YGL058W	0.893995476642787	0.110809981185847	0.913334737561438	0.121324610385131	0.756 - 1.13
YGL059W	0.196856939308756	0.0702220192672049	0.20214135962136	0.347390654731624	0.115 - 0.369
YGL060W	0.374256448814199	0.0799667520612185	0.384096407404005	0.208194480655756	0.255 - 0.565
YGL061C	0.313461081920005	0.107080371918727	0.343007374760761	0.312180961104445	0.212 - 0.682
YGL062W	0.522086461975802	0.269576046462305	0.567033828032305	0.475414398815985	0.337 - 1.56
YGL063W	0.234244494100701	0.0373143614968643	0.23371202659768	0.15965956925742	0.174 - 0.301
YGL064C	0.298378591922884	0.0333587216312547	0.300860403370145	0.110877740166471	0.235 - 0.367
YGL065C	0.38153647373776	0.0654661571310751	0.390653516671043	0.16758112838442	0.299 - 0.497
YGL066W	0.488997914850185	0.200016267897511	0.540413610261097	0.370117006862345	0.345 - 1.02
YGL067W	0.455992401928066	0.0583477307238217	0.457083570442591	0.127652216130464	0.366 - 0.584
YGL068W	0.74037142573934	0.0958254334320388	0.759686786430981	0.126138081040251	0.609 - 0.928
YGL070C	1.10302134204178	0.202218120846432	1.11280773369556	0.181718831315881	0.815 - 1.57
YGL071W	0.653157956560816	0.127871832631138	0.670220521407049	0.19079068537425	0.484 - 0.935
YGL073W	0.337693768376545	0.0558675301062138	0.346378105006186	0.161290593425979	0.264 - 0.489
YGL075C	0.188123242943261	0.0787673977918409	0.204433546109477	0.38529585428049	0.109 - 0.398
YGL076C	3.13898897666692	0.293459081646485	3.11718674953971	0.0941422844460049	2.53 - 3.64
YGL077C	0.582712448897757	0.125117855876013	0.598300188092568	0.20912220715641	0.385 - 0.904
YGL078C	1.13236886357729	0.126651272723725	1.13383170608863	0.111702003078246	0.855 - 1.33
YGL079W	0.324766686332651	0.0526323060898196	0.331721403161898	0.158664185030389	0.238 - 0.454
YGL080W	0.668275336916565	0.117308280830781	0.684814191296903	0.171299430300389	0.494 - 0.9
YGL081W	0.0557317189171849	0.0372539713999394	0.0680468948213367	0.547474965577093	0.0357 - 0.167
YGL082W	0.750388782942526	0.104801103649662	0.73692011539476	0.142215012808438	0.558 - 0.914
YGL083W	0.139482496857317	0.0352136902212756	0.148836037656681	0.236593843639555	0.0993 - 0.225
YGL084C	0.252647669543947	0.0601441162302598	0.256175664590527	0.234776852541379	0.174 - 0.366
YGL085W	0.453140283517771	0.0524006403508445	0.455051676939159	0.115153163929227	0.365 - 0.558
YGL086W	0.381324424005418	0.0806125763803842	0.385671335464572	0.209018843164167	0.25 - 0.529
YGL087C	0.341801840315003	0.0700944234227548	0.346910485049828	0.202053343566963	0.226 - 0.494
YGL089C	0.012485066343164	0.00683817116818057	0.0144894320870915	0.471941973093108	0.00668 - 0.0313
YGL090W	0.155020640714851	0.0776147737658091	0.176858868322586	0.438851466720016	0.089 - 0.384
YGL091C	0.604545681675225	0.0911265587521992	0.608506975730731	0.149754337068641	0.46 - 0.81
YGL092W	0.798470959794759	0.0951217866945568	0.803069107579243	0.118447821982955	0.655 - 1.03
YGL093W	0.57049466476539	0.188452547562142	0.573662239325033	0.328507847725648	0.25 - 0.953
YGL094C	0.543925731032386	0.145106048465661	0.557872213442026	0.260106248293616	0.337 - 0.893
YGL095C	0.209379274825649	0.0372278936908845	0.21288700078275	0.174871615241907	0.156 - 0.302
YGL096W	0.210857335277217	0.049516369255991	0.206889454766115	0.239337327810972	0.131 - 0.318
YGL097W	0.635637024075518	0.0661284485532425	0.63659925439546	0.103877672015247	0.498 - 0.771
YGL098W	0.256648613241268	0.0373866383363445	0.262881373727341	0.142218666184854	0.193 - 0.351
YGL099W	0.915745508727081	0.0887629286277635	0.922544233390066	0.0962153633561689	0.762 - 1.1
YGL100W	0.33260662232413	0.0413420978433634	0.332611671662982	0.124295391188957	0.252 - 0.396
YGL101W	0.467212334742612	0.153499531602425	0.514047744418082	0.298609483786746	0.32 - 0.788
YGL103W	3.17511232273552	0.388779208423003	3.19972310286638	0.121504016417773	2.39 - 4.01
YGL104C	0.0502068513780053	0.0299156258893565	0.0615321382508264	0.486178877246391	0.0328 - 0.142
YGL105W	1.17791448751549	0.0773489017910462	1.18157075353794	0.0654627761896126	1.04 - 1.32
YGL106W	1.01153446728242	0.161175903750546	1.01905194329952	0.158162598884494	0.751 - 1.34
YGL107C	0.821784031700938	0.233321888394812	0.868386803839582	0.268684286038407	0.582 - 1.43
YGL108C	0.331203734034256	0.176819036887407	0.375133041292201	0.471350207591226	0.211 - 0.624
YGL110C	0.278532722612807	0.0763795840172371	0.284848785653766	0.268140809664804	0.167 - 0.464
YGL111W	0.855392002538455	0.0668015642124559	0.861295610164392	0.0775593924131412	0.746 - 1
YGL112C	0.501592454052293	0.105071925708799	0.495822252491816	0.211914501982812	0.309 - 0.68
YGL113W	0.142631468125357	0.0346761204475552	0.146939894241501	0.235988467438011	0.0918 - 0.228
YGL114W	0.47831429932932	0.142974316532355	0.498833262929252	0.286617447466875	0.315 - 0.82
YGL115W	0.634352431418526	0.0548265871108798	0.644024537446279	0.0851312083981787	0.541 - 0.754
YGL116W	0.818843370085118	0.533399469659955	0.819880349109483	0.650582088275819	0.1 - 1.96
YGL117W	0.205051481840914	0.0808141710703849	0.217154044060115	0.372151351913174	0.11 - 0.437
YGL119W	0.327392326099935	0.0403813800866472	0.332725926053622	0.121365294750549	0.268 - 0.411
YGL120C	1.2512086682878	0.130298597535486	1.25683912707997	0.103671659107408	1.05 - 1.51
YGL121C	0.0115562154739778	0.0145365256393345	0.0154332196846511	0.941898446102702	0.00746 - 0.0651
YGL122C	1.28004018377266	0.152328073899134	1.2809765850279	0.118915580253027	1.03 - 1.59
YGL123W	2.95725787881033	0.353030775534273	2.96154507476915	0.119204930744399	2.29 - 3.62
YGL124C	0.193715454581866	0.0493627288097779	0.207786043971353	0.237565179385115	0.137 - 0.323
YGL125W	0.239515143552145	0.0988400682226711	0.260882547554808	0.378868073579763	0.159 - 0.499
YGL126W	0.34588528150745	0.058806963008102	0.351142237861473	0.167473338913166	0.261 - 0.487
YGL127C	0.781877714053078	0.195624563496391	0.813630290797594	0.240434218967711	0.523 - 1.2
YGL128C	0.224148767345032	0.0509905164871593	0.227390341155312	0.224242226948117	0.143 - 0.361
YGL129C	0.403275648491225	0.039688310469815	0.406749099102298	0.0975744274723848	0.341 - 0.472
YGL130W	0.322420178299933	0.040519530084956	0.327355551784036	0.123778350066559	0.269 - 0.424
YGL131C	0.14397712839349	0.0319117342744178	0.146031384666505	0.218526547202817	0.0957 - 0.221
YGL133W	0.389048072345585	0.0940769781574486	0.397367929966586	0.236750303843995	0.247 - 0.589
YGL134W	0.441794631548267	0.0651839386474235	0.446406284415956	0.14601931227896	0.327 - 0.599
YGL135W	3.81851171824323	0.456039453654213	3.81581746319702	0.119512911205173	2.95 - 4.62
YGL136C	0.268775016107726	0.0332242884771381	0.268159372991111	0.123897546845172	0.209 - 0.339
YGL137W	0.441407363742512	0.0859503861800146	0.461272312868803	0.186333286828904	0.332 - 0.66
YGL138C	0.00260869396678798	0.000464323907182976	0.00270178881661697	0.171857957338197	0.00213 - 0.00381
YGL139W	0.218512261035773	0.0631651222176404	0.234795843530884	0.269021466767711	0.139 - 0.389
YGL140C	0.25761826960608	0.0526752739234507	0.266285333543137	0.197815152725704	0.197 - 0.424
YGL141W	0.253056600127926	0.0471805640999208	0.247495548519563	0.190631970482457	0.18 - 0.323
YGL142C	0.212033217868263	0.0397546695575018	0.215595353028942	0.184394835041575	0.141 - 0.306
YGL143C	0.311909801501591	0.0447213400501642	0.312520325141012	0.143098980938234	0.235 - 0.402
YGL144C	0.332207032872375	0.0698892680162496	0.34472760994117	0.202737657213406	0.237 - 0.491
YGL145W	0.478426657023357	0.115021034273508	0.497783844844813	0.23106622576184	0.342 - 0.759
YGL146C	0.0346255606855289	0.0145889683643102	0.038594268852093	0.378008673262352	0.0191 - 0.0713
YGL147C	2.00880045346522	0.247959910295248	1.98133409780411	0.125147954890626	1.48 - 2.41
YGL148W	0.715215025501737	0.072700259569071	0.721665234575999	0.100739589612883	0.604 - 0.864
YGL150C	0.316862444911765	0.0717775643436313	0.336719860418413	0.213167005517404	0.252 - 0.538
YGL151W	0.379619136448926	0.0663884382412405	0.385004787062859	0.172435357876216	0.274 - 0.512
YGL153W	0.271282768992102	0.0335808394890569	0.275669582374322	0.1218155416344	0.222 - 0.35
YGL154C	0.128993972266839	0.0264647636601652	0.136184958564092	0.194329564286722	0.102 - 0.201
YGL155W	0.392506812107888	0.0539484389941422	0.393993579401483	0.136927203423202	0.3 - 0.494
YGL156W	0.0415441262367499	0.0346988819955601	0.0499034420541853	0.695320414128628	0.0278 - 0.133
YGL157W	0.259702689448576	0.104510439967146	0.281268205589712	0.371568623435512	0.185 - 0.521
YGL158W	0.0272989485957474	0.0492427247055031	0.0369964455143181	1.33101231810081	0.0128 - 0.0936
YGL159W	0.342406358242726	0.0502146401738689	0.342599535889368	0.146569492697983	0.254 - 0.426
YGL160W	0.134116948729247	0.0270899013282471	0.13772944983721	0.196689243733029	0.089 - 0.209
YGL161C	0.647677284787683	0.0906337174966179	0.653364715896228	0.138718414526402	0.524 - 0.807
YGL162W	0.94865678531745	0.257541440728492	0.992441112588765	0.259502994647914	0.664 - 1.6
YGL163C	0.233798475912451	0.0914592774613195	0.25223315854484	0.362598153188732	0.141 - 0.5
YGL164C	0.445433094138244	0.113491340749885	0.446560989329743	0.254145219716187	0.262 - 0.689
YGL166W	0.492214541342987	0.0890046718576993	0.502880612407304	0.176989666457077	0.354 - 0.71
YGL167C	0.442872311526634	0.102005898062753	0.46248284486048	0.220561474217548	0.324 - 0.695
YGL168W	0.0227861033760802	0.00926588816962895	0.0246145999119037	0.37643870722221	0.00989 - 0.0464
YGL169W	0.513964015765015	0.0514829733348852	0.512467842771109	0.100460885616739	0.429 - 0.609
YGL170C	0.00377007866325126	0.00085010809006702	0.00381299132838962	0.222950438868702	0.0026 - 0.0057
YGL171W	0.933168077142411	0.103068705382169	0.935200811685119	0.110210239441999	0.776 - 1.14
YGL172W	0.896991053154458	0.0746233231537068	0.883304642835572	0.0844819777173956	0.74 - 1.05
YGL173C	0.523120394231662	0.0863029544619762	0.529313483514472	0.163046960166123	0.399 - 0.708
YGL174W	0.325716613660067	0.09442340950396	0.344670078189761	0.273953021973594	0.225 - 0.597
YGL175C	0.0197014300756068	0.0199983242927123	0.0248121938316406	0.805987750555549	0.00658 - 0.088
YGL176C	0.440427753952797	0.153453361691704	0.461673668237174	0.332384912220879	0.267 - 0.799
YGL178W	0.973074369150212	0.263330755174948	1.01053723317434	0.260584911203878	0.584 - 1.53
YGL179C	0.217686501365074	0.0686642935812561	0.234425746464009	0.292904233502347	0.149 - 0.413
YGL180W	0.0956943574421599	0.0297971313137974	0.101676417193619	0.293058431209823	0.0662 - 0.157
YGL181W	0.395313515821135	0.045042335091452	0.398456890171016	0.113041928004106	0.32 - 0.488
YGL183C	0.0107879958311526	0.00706540984744042	0.01314445458732	0.537520199145894	0.00516 - 0.0323
YGL184C	0.228409493215192	0.166911475297564	0.266981129182678	0.625180797641161	0.0934 - 0.797
YGL185C	0.176968860657565	0.041908159083548	0.186911960905733	0.224213361630099	0.13 - 0.273
YGL186C	0.626990891947355	0.117692659384553	0.61235149293528	0.192197881024832	0.371 - 0.819
YGL187C	0.397741756138367	0.0935574889548932	0.398210922599581	0.234944557382142	0.224 - 0.571
YGL188C-A	0.0158538337529414	0.00886684038606024	0.0186012662427605	0.476679397538926	0.00824 - 0.0392
YGL189C	2.17197388283836	0.440491268133841	2.20445819941443	0.199818380884177	1.53 - 3.05
YGL190C	0.509059007813811	0.0935437291910482	0.52300112366865	0.1788595185702	0.392 - 0.716
YGL191W	0.614406830232765	0.118462215301896	0.624500880719619	0.189691030003658	0.418 - 0.811
YGL192W	0.00337549665108501	0.0145129871413023	0.00665671760541034	2.18020171525778	0.00231 - 0.0434
YGL194C	0.235349482263556	0.101614849132938	0.263718242129695	0.385315965677354	0.113 - 0.548
YGL195W	0.668761495511365	0.0721623253025456	0.664348040049618	0.108621266192275	0.527 - 0.81
YGL196W	0.339995682374722	0.0590710635863658	0.348050315598994	0.169719896632487	0.253 - 0.485
YGL197W	0.271276743619823	0.0500706950760379	0.28385430473125	0.176395757406054	0.214 - 0.422
YGL198W	0.733212672910828	0.123796211967319	0.741764528351507	0.166894219439749	0.518 - 1.01
YGL200C	0.725929936709073	0.143222664423745	0.737995922852206	0.194069723136435	0.524 - 1.08
YGL201C	0.322900190876206	0.103125065821611	0.321523911685379	0.320738402568708	0.144 - 0.532
YGL202W	0.945173281530076	0.0622945493298415	0.951169408751418	0.0654925912846739	0.851 - 1.05
YGL203C	0.296981393745355	0.0634553520174796	0.311569253335185	0.203663716294928	0.207 - 0.439
YGL205W	0.0039038748108099	0.00187310892079617	0.00447404013834303	0.418661626377335	0.0028 - 0.0106
YGL206C	0.38309020643622	0.100372322088025	0.393401424805434	0.255139701483456	0.233 - 0.613
YGL207W	0.468299150520825	0.106014792390992	0.486730386380714	0.217810096425886	0.325 - 0.731
YGL208W	0.182741694158648	0.0328373017861018	0.185077672995565	0.177424436208945	0.134 - 0.243
YGL209W	0.399726018504119	0.115730336197655	0.417903722340622	0.276930618252131	0.248 - 0.678
YGL210W	0.513768081767647	0.095809945646795	0.528739099325085	0.181204578532385	0.403 - 0.739
YGL211W	0.455986701124116	0.0842115887767147	0.462919932704118	0.181913939814166	0.325 - 0.651
YGL212W	0.207045325953965	0.0742163377057695	0.213052815899764	0.348347133514004	0.0822 - 0.371
YGL213C	0.468515902223208	0.0371124754775417	0.463197504541247	0.0801223562598812	0.386 - 0.528
YGL215W	0.946457664181399	0.134594837622868	0.939145048741706	0.143316346929797	0.693 - 1.2
YGL216W	0.487122730939594	0.146493827051094	0.502476907443919	0.291543402056628	0.291 - 0.868
YGL219C	0.567087556260176	0.0713526423934515	0.567664342703136	0.12569512831065	0.455 - 0.686
YGL220W	0.804218697158319	0.184726907309601	0.826288817362997	0.223562153363197	0.498 - 1.22
YGL221C	0.628597732887047	0.0648352217247936	0.635878392348722	0.101961668307857	0.54 - 0.773
YGL222C	0.19511480050688	0.090768559084773	0.214590562633761	0.422984859961835	0.101 - 0.335
YGL223C	0.429399606338269	0.0823602686844434	0.441903726481805	0.18637604471035	0.313 - 0.607
YGL224C	0.329122560209039	0.07382002882085	0.335312841243524	0.220152704403102	0.211 - 0.53
YGL225W	1.20007509428293	0.20310135964613	1.19837063536819	0.169481255341115	0.853 - 1.68
YGL226C-A	0.746687885135502	0.177679922972639	0.77441518060592	0.229437551616199	0.471 - 1.2
YGL226W	0.21309514718031	0.0762096406710871	0.225045653929114	0.338640801724134	0.137 - 0.356
YGL227W	0.0948327089706261	0.0323085456783503	0.100532488420494	0.321374176507145	0.0592 - 0.176
YGL228W	0.415956982031289	0.0815034359643247	0.428134881558104	0.190368595213991	0.297 - 0.61
YGL229C	0.0773469139116003	0.0303460375896856	0.0831544305932483	0.364935907481875	0.0387 - 0.151
YGL230C	0.0104666927212923	0.0102019685581958	0.0137325057181154	0.742906558177339	0.00455 - 0.0421
YGL231C	0.6837942033571	0.123118025158026	0.712410961308037	0.17281882487037	0.541 - 0.978
YGL232W	0.351685144048341	0.0474852262891682	0.353785710854996	0.134220305773261	0.263 - 0.448
YGL233W	0.416522166607748	0.0601299729006926	0.429761658161783	0.139914698667829	0.341 - 0.568
YGL234W	1.27368641220396	0.194624051163605	1.28878361917484	0.151013753021019	0.938 - 1.67
YGL235W	0.00332114376116833	0.000718232106342179	0.00348086352568945	0.206337335848271	0.00253 - 0.00541
YGL236C	0.444703016660487	0.0783799131406962	0.439958821264836	0.17815283920291	0.333 - 0.618
YGL237C	0.367474780611163	0.0798760526082224	0.382149859147344	0.209017616247308	0.262 - 0.591
YGL238W	0.619424592576279	0.0911748393441096	0.632552984893775	0.144137869113716	0.5 - 0.822
YGL240W	0.0218365887681436	0.00959651955203573	0.0239636636495025	0.400461285569537	0.0123 - 0.0509
YGL241W	0.390657740072547	0.113562529168637	0.422755567068304	0.268624562311887	0.275 - 0.642
YGL242C	0.402913601032641	0.133111701778132	0.426143949908046	0.31236323267491	0.281 - 0.714
YGL243W	0.412330568110501	0.0652118927586219	0.420295472795309	0.155157257166986	0.317 - 0.559
YGL244W	0.588267847203804	0.0615013671679254	0.588808403721001	0.104450559433705	0.494 - 0.699
YGL245W	1.21297465213074	0.0988099894176219	1.20247129669088	0.0821724308010849	0.962 - 1.35
YGL246C	0.356283290492033	0.0469236782015197	0.362809461335999	0.129334218652207	0.278 - 0.481
YGL247W	0.500981106311069	0.0771085345843378	0.504655771484639	0.152794318308286	0.378 - 0.659
YGL248W	0.354193963260646	0.0750614584532621	0.369121529347411	0.203351613182702	0.287 - 0.503
YGL249W	0.0113519494579197	0.00394433581953681	0.0118339646290178	0.333306372224992	0.00608 - 0.0195
YGL250W	0.0933483287139286	0.0223460624337273	0.094342838154275	0.236860188551734	0.0559 - 0.139
YGL251C	0.0590647739518583	0.0145143001597672	0.060488152845635	0.239952775493203	0.0386 - 0.0993
YGL252C	0.387435918042915	0.0589230358997872	0.395039671108072	0.149157262445339	0.312 - 0.525
YGL253W	2.62848289782428	0.27272795881316	2.62999783308436	0.103698929095054	2.17 - 3.14
YGL254W	0.244470365658825	0.0365593500459764	0.245559507275134	0.148881835004718	0.179 - 0.316
YGL255W	0.385884932788241	0.0851346369728898	0.393806332389719	0.21618402237534	0.245 - 0.584
YGL256W	0.705060023024927	0.0664553473965837	0.707245187697194	0.0939636614749742	0.595 - 0.824
YGL257C	0.177933214370005	0.0312944233520578	0.178589887715896	0.175230656966656	0.117 - 0.238
YGL258W	0.00466389092834915	0.000889124195976366	0.00476436076904225	0.186619829831883	0.00323 - 0.00656
YGL258W-A	0.01125227655055	0.00785951076900114	0.0140593694769518	0.55902299046096	0.00621 - 0.0367
YGL259W	0.00472029528515682	0.00125429555965505	0.00500339458333593	0.250688915048304	0.0034 - 0.00787
YGL262W	0.00442531413621163	0.00141485697136614	0.00473129405980754	0.299042281769249	0.00286 - 0.00762
YGL263W	0.122647101362311	0.0373717212850568	0.121280375800475	0.30814318506515	0.0584 - 0.186
YGR001C	0.444782045259467	0.0749919263241962	0.454625131780436	0.164953323258895	0.346 - 0.62
[truncated: 3,658 more rows]
