# Supplementary material for: Periodic mRNA synthesis and degradation co‐operate during cell cycle gene expression
Source: Mol Syst Biol. 2014 Jan 31;10(1):717. doi: 10.1002/msb.134886 (PMC4023403; doi:10.1002/msb.134886)
Supplement: Supplementary file 6 — Supplementary Table 5 [file MSB-10-1-717-s6.xlsx]

## Sheet: Sheet1
mRNA half lifes [min]
orf	median	sd	mean	cv	95%-confidence
YAL001C	8.03604235997898	1.5042042349177	8.21380618138087	0.183131206373903	5.44 - 11
YAL002W	5.46530325069513	0.998099327603179	5.63085726049264	0.177255306151351	3.76 - 7.75
YAL003W	36.0465791729093	5.99532255334283	36.3684035031653	0.164849759017358	25.5 - 47.6
YAL005C	29.3974688131758	13.1295303427647	30.5558066139229	0.429690189778272	14.9 - 63.2
YAL007C	36.196226609237	10.6935854388217	36.3957740337889	0.293813930949621	17.9 - 58.9
YAL008W	16.4099560522014	4.50465212148602	17.2294020051368	0.261451449106765	10.7 - 26.7
YAL009W	9.34979330643087	1.37136709117533	9.47651539586429	0.144712168332868	7.11 - 12.2
YAL010C	4.28967098635376	1.22087287958973	4.4189451525881	0.276281519102967	2.31 - 6.91
YAL011W	4.61666565000191	1.19362615939151	4.7511508804893	0.2512288473711	3.05 - 8.21
YAL012W	28.0024955748414	4.01275475700815	27.6739511724619	0.145001150432079	22 - 36.1
YAL013W	5.09793725291469	0.934852326084916	5.1116754357628	0.182885697230386	3.51 - 7.07
YAL014C	7.51224115958834	1.02068817920582	7.57570326861766	0.134731805485837	5.95 - 9.42
YAL015C	10.0572050559865	2.08274349298782	10.3858674316049	0.200536306351252	7.54 - 14.5
YAL016C-B	5.855406692679	5.54714051547232	7.70872510737858	0.719592466744307	1.46 - 24.3
YAL016W	13.8544381378099	2.22889454348751	13.7567547507169	0.162021827376937	10.3 - 18.9
YAL017W	5.60472093109136	1.41629470144162	5.71848260857525	0.247669670153022	2.96 - 8.15
YAL018C	32.8759208238243	11.9441554924907	34.2442154367109	0.348793375469954	16.1 - 66.5
YAL019W	11.0736433296572	2.2321278972491	11.3030718474284	0.197479758368247	8 - 15.8
YAL020C	10.8051389239012	2.68277946291388	11.1848828937899	0.239857626440007	5.95 - 16.8
YAL021C	4.91216569195942	1.43418983841883	5.16943071784711	0.277436707579307	3.17 - 7.99
YAL022C	10.1893587796687	2.24557809462476	10.4263026648432	0.215376262018242	7.04 - 16
YAL023C	17.4327122850443	4.20263627269411	18.0849758368532	0.232382741929357	10.7 - 28.2
YAL024C	4.25586770841891	0.883124227560043	4.24803761928512	0.207889926292287	2.32 - 5.87
YAL025C	5.94718244092225	1.8709846801565	6.05597056857341	0.308948773606283	2.49 - 10.7
YAL026C	16.9643126584091	2.91946080100586	16.7130179438702	0.174681844464639	11.8 - 22.1
YAL027W	3.950451924694	0.949904144678721	4.00617527927086	0.237109981081908	2.19 - 5.93
YAL028W	5.19744832563484	1.99649488197285	5.57185076216816	0.358318082660915	2.72 - 10.1
YAL029C	9.55320132775123	1.57753888354149	9.69170519920156	0.162772066537007	7.29 - 13.2
YAL030W	35.6262681791718	8.61257988329025	36.6591334351432	0.234936810454821	22 - 58.2
YAL031C	3.70524871314907	1.00880351053023	3.75691933426202	0.268518810433386	2.16 - 5.44
YAL032C	3.71351054356506	0.83585711367967	3.83905721687851	0.21772457831699	2.44 - 5.65
YAL033W	11.1763226007485	1.65879791062328	11.0123665383611	0.150630466652643	7.41 - 13.9
YAL034C	5.19878793510081	0.927746531698329	5.23501699459981	0.177219392535945	3.64 - 7.09
YAL034W-A	3.64516144122874	0.846573969204536	3.62018769088432	0.233848087859152	2 - 5.26
YAL035W	26.1855849670466	3.5957662678634	26.3508503990388	0.13645731403016	19.7 - 32.6
YAL036C	14.5038703363155	1.64170011574139	14.371776388247	0.114230841852226	11.1 - 17.7
YAL037C-A	7.67135830823761	4.13398595001312	8.63675887593935	0.478650152145587	3.26 - 17.6
YAL037W	2.95463584798146	1.13258296518727	3.13544473401305	0.361219240416233	1.52 - 5.57
YAL038W	39.033287502579	7.59259630790506	39.9697267080741	0.189958674557845	29.3 - 56.6
YAL039C	8.35137725317716	1.66348425952767	8.54392300908476	0.19469794586853	5.74 - 12.2
YAL040C	3.12226102232763	1.10440944758296	3.24645893598699	0.340188947206626	1.47 - 5.53
YAL041W	4.73941595130847	0.783261859446636	4.76256531694478	0.164462176856632	3.48 - 6.33
YAL042W	34.8972883696319	6.45243278651432	34.9855431929656	0.184431402163042	24.1 - 47.7
YAL043C	5.35664972877675	1.51032750071114	5.2665376938881	0.286778067204171	2.63 - 8.16
YAL044C	68.9365235388519	28.0827232803454	75.0852985068541	0.374010942738436	40.6 - 138
YAL044W-A	34.8785886917959	9.05723153154864	36.0808286318079	0.25102615086739	23.7 - 53.8
YAL046C	20.0131561960065	4.20192008048206	20.4713724259993	0.205258347757158	13.1 - 27.9
YAL047C	5.07449965876563	1.52348458650847	5.17385570285253	0.29445826749063	2.33 - 8.29
YAL048C	3.50105455501808	1.55684739581407	3.51327645977964	0.443132618123573	0.978 - 7.14
YAL049C	17.4139132523143	3.49746660171105	17.7175959417956	0.197400742922496	12.1 - 26.5
YAL051W	2.69926247257154	0.814668300368689	2.66573743298369	0.305607105294257	1.03 - 4.27
YAL053W	8.60291292066141	1.90992224463534	9.02347724899024	0.211661446240037	6.43 - 13.1
YAL054C	14.5462062708629	2.10804925225178	14.6350398433417	0.144041237660917	11.2 - 19.4
YAL055W	6.54750941169915	2.00219259358945	6.91383694404401	0.289592104904102	4.6 - 10.4
YAL056W	4.18252825584744	1.06619555553662	4.10163828936397	0.259943827397308	2.18 - 6.19
YAL058W	12.6084775192815	2.11848514413714	13.0044848314645	0.162904195867217	9.25 - 17.4
YAL059W	8.67779733281065	1.35999026044604	8.52638080421415	0.159503814299951	6.18 - 10.7
YAL060W	16.5272603795939	4.54241355979738	16.8102598316818	0.270216736997511	8.64 - 25.7
YAL061W	15.6966886612367	5.1586131478329	16.7070794055268	0.308768098996789	8.94 - 29.1
YAL062W	29.4816865163368	7.79917402500142	30.8647246307864	0.252688922979148	19.6 - 50.9
YAL063C	4.53720936919175	1.31483509129412	4.57577156168011	0.287347188025126	2.1 - 7.02
YAL063C-A	2.39272176475574	1.44190119100392	2.78565431201886	0.517616699524691	0.911 - 6.73
YAL064C-A	23.8566777871117	8.43595324364027	25.500343153832	0.330817244017071	11.4 - 40.8
YAL064W	5.47875026698454	2.77369145161834	5.88201627949769	0.471554535013155	1.75 - 11.6
YAL064W-B	7.82724133086637	3.62816228537109	8.49294089832976	0.427197401795722	2.95 - 15.5
YAL065C	16.5831499059286	6.60336681959178	17.4086898858476	0.379314403489948	7.97 - 29.3
YAL067C	7.06204317978658	2.59156734319352	7.34119455458613	0.353017117844198	3.11 - 12.9
YAL067W-A	19.2940876484866	6.99265298423269	20.6979637378939	0.337842556532772	10.9 - 33.6
YAL068C	3.29569468902346	1.53151430145734	3.51385467644163	0.435850210802757	1.16 - 6.4
YAR002C-A	50.9921109072982	13.6252519942829	51.1273467713509	0.266496363584386	25.3 - 75.6
YAR002W	6.28879687489936	0.703823070446244	6.39300872633723	0.110092618448448	5.48 - 8.19
YAR003W	6.16771184154717	1.12839580818685	6.18802578737393	0.182351503849456	4.12 - 8.13
YAR007C	6.15094899281473	2.47503079180118	6.39501017926677	0.387025309173935	2.24 - 12.2
YAR008W	7.45770066372655	1.57290540424452	7.7551403494967	0.20282101075664	5.29 - 11
YAR009C	37.9051376325596	187.139978623552	76.7083372300673	2.43963023292075	6.06 - 311
YAR010C	16.2210991659693	15.6901177893148	20.1740590824914	0.777737277617663	7.45 - 46.1
YAR014C	8.11202470755847	1.94970089240384	8.12711502184601	0.239900738104845	4.88 - 12.6
YAR015W	24.1835825793325	8.54054826423644	25.5848538544809	0.333812665603351	18.7 - 43
YAR018C	7.1695644913081	2.18370253386532	7.46769181343558	0.292420012558163	4.12 - 12.1
YAR019C	5.03620155114383	1.05773226590567	5.06970865034909	0.208637682923423	3.16 - 7.1
YAR020C	2.31092631850016	1.08575566130615	2.33745562500469	0.464503218667081	1.07 - 5.02
YAR023C	7.44765598948837	3.16679405732056	7.84986366957446	0.403420261882362	3.55 - 15.5
YAR027W	11.2186976819958	2.53922408092748	11.570793625226	0.219451159805633	7.12 - 17
YAR028W	8.17809746284294	1.76331601109803	8.41550701715892	0.209531761723054	5.53 - 12.7
YAR029W	1.87416712482421	0.647821781807522	1.93019455829183	0.335625120806902	1.19 - 3.37
YAR031W	37.0478123003077	11.5354859862789	38.5074244487911	0.299565243622546	20.9 - 65.4
YAR033W	8.68324787512168	2.25441542796043	8.83632328174376	0.255130483129579	5.38 - 13.9
YAR035C-A	6.15608916917801	3.22286715976421	6.68725921737456	0.481941413515225	1.74 - 13.2
YAR035W	24.576459540811	9.74843057733038	26.9612011097454	0.361572562648431	12.1 - 49.6
YAR042W	5.13711151881367	1.26087288830479	5.17124611609703	0.243823801845353	2.66 - 7.57
YAR050W	5.59676258244676	2.46705538113852	5.90519963025936	0.417776795977711	2 - 11
YAR064W	12.8367815267707	5.5776303637457	13.5611411296836	0.411295060674281	6.24 - 23.7
YAR066W	5.02525018398396	3.69227613385759	6.00663767677391	0.614699326402631	1.71 - 16.3
YAR068W	3.33858676843164	1.36842694229518	3.56367679448309	0.383992999705709	1.38 - 5.97
YAR071W	18.189087652067	4.92819377933474	18.1147371261034	0.2720543911307	10 - 29
YAR073W	21.5280698354287	8.43624723600769	23.7512923098193	0.35519108290878	12.8 - 48.9
YAR075W	22.1866175695225	4.64450064341728	22.1264441712339	0.209907231703117	15.1 - 32.1
YBL001C	102.956858707664	989.318072788838	247.996036440304	3.98924953394157	52.8 - 555
YBL002W	18.5625227273563	5.03542473628076	18.2498977434026	0.275915230160733	9.33 - 26
YBL003C	17.9498805906617	4.88588070350186	18.0968316556062	0.269985420458297	8.41 - 27.8
YBL004W	11.2428310825061	1.86492687909339	11.3204970284951	0.164738957520958	8.2 - 14.9
YBL005W	8.3198333780687	1.73353904443189	8.27622818820812	0.209460034814146	4.97 - 11.6
YBL005W-A	5.69412643142351	5.87300622666889	6.82739579598782	0.860211770660816	1.73 - 21.1
YBL006C	7.42303316876444	1.27451056521418	7.36867185216474	0.172963403824226	5.09 - 9.53
YBL007C	19.5103692199516	4.05650005556073	19.8696399131781	0.204155690454679	13 - 27
YBL008W	6.29309944108027	2.42797615729455	6.77434977198804	0.35840726254411	3.37 - 11.3
YBL008W-A	20.0879032887188	7.37680237387125	20.7218227735838	0.355991963374728	9.75 - 42.6
YBL009W	5.6169261374607	1.24879180856687	5.57139382290843	0.224143517450174	3.06 - 8.04
YBL010C	2.36327724381462	0.668920909177162	2.33775383462954	0.286138300478145	1.04 - 3.75
YBL011W	10.238639390889	2.72283155670545	10.3856419707659	0.26217267689083	5.78 - 15.3
YBL013W	7.11664443432166	5.39875147053729	8.38933702467759	0.643525400714816	1.89 - 19.3
YBL014C	1.86216505920647	0.694196075399631	1.93442077048685	0.358865085606435	0.841 - 3.29
YBL015W	11.5102247180851	2.42629977769584	11.9108285158998	0.203705374018018	7.81 - 17.3
YBL016W	4.5076517932437	1.46985871534152	5.08494546622896	0.289060861144608	3.6 - 8.73
YBL017C	8.91837562821854	3.0012072387822	9.35124322622101	0.320942057240772	5.53 - 16.3
YBL018C	12.0006226534832	2.09933103152335	11.5837028268184	0.181231430304222	7.75 - 15.1
YBL019W	5.32005382721515	1.16753782458409	5.31068790346531	0.219846815668127	3.2 - 7.57
YBL020W	9.23288455192913	2.17131429633195	9.6896878213619	0.224085062012532	6.81 - 14.2
YBL021C	3.29986038482472	1.01325430770868	3.23162275525471	0.313543499488331	1.47 - 5.17
YBL022C	12.3139315022428	2.40285565562791	12.4874424482796	0.192421760146646	9.04 - 17.3
YBL023C	7.94979444784434	2.17719350430846	8.40678824148412	0.258980414608862	5.49 - 14
YBL024W	16.0558409659663	2.16713084536463	16.3697156290883	0.13238659085279	13.5 - 21
YBL025W	3.17557136579977	1.17435882517129	3.17466657736367	0.369915642022006	1.29 - 5.43
YBL026W	11.1702206512646	2.50156698922649	11.4039706392556	0.219359297595472	7.33 - 16.8
YBL027W	46.7740762787542	12.4278838965367	48.9173389240651	0.254058870942031	29.7 - 78.3
YBL028C	6.04352471575217	1.67551972049055	6.28070643863312	0.266772493964102	3.89 - 9.6
YBL029C-A	6.39266350462144	1.68195855910626	6.61304345363377	0.254339559523392	3.8 - 10.5
YBL029W	6.07199405093281	2.0702652134498	6.38774694276969	0.324099441007621	3.91 - 13.8
YBL030C	24.6438042966393	4.73600731060913	24.7734609193194	0.191172615163987	17 - 33.5
YBL031W	4.29065179703739	0.845377222208609	4.41226521929522	0.191597100399065	2.96 - 5.91
YBL032W	27.7849616076415	6.5555105937774	27.0021672422977	0.242777201361397	13 - 38.4
YBL033C	4.18542525956677	0.597850627928344	4.32612771621778	0.138195325507179	3.25 - 5.51
YBL034C	6.95871673908626	1.42495217746881	7.03854195088483	0.20244990900277	4.04 - 10.1
YBL035C	4.91116347996472	1.05827750140084	5.02417554929434	0.210637047017491	3.33 - 7.1
YBL036C	19.1438141446078	3.41423571783777	19.1847093604842	0.177966507268035	13.4 - 25
YBL037W	4.67013855724007	1.25153302980657	4.77769258115258	0.261953444795446	2.55 - 7.51
YBL038W	3.74328707012763	0.57682273550157	3.83941923741035	0.150236975915824	3.01 - 4.93
YBL039C	21.2822324250582	4.07792521600478	21.585997563539	0.188915300485942	14.1 - 31.8
YBL040C	17.3314838936335	2.45856966373676	17.7577404636929	0.138450591096514	13.9 - 23.8
YBL041W	15.5404165471325	5.01558544570121	16.0386498769786	0.312718681695299	5.98 - 27.5
YBL042C	4.84769822942847	1.01082681783825	4.86663084551872	0.207705669471322	2.81 - 7.04
YBL043W	4.44742271896917	2.75836645078066	4.97051743941267	0.554945533217282	1.92 - 12.2
YBL044W	14.7942888937843	8.22970134970074	16.7904624229059	0.490141435203929	7.53 - 35.7
YBL045C	15.9584965104948	2.43369207383666	16.3511199381847	0.148839472955811	13.4 - 24.4
YBL046W	4.12972600282092	0.859514745800334	4.20030157690154	0.204631674669983	2.81 - 6.08
YBL047C	13.6352015612809	2.8140578823334	14.0331245111118	0.20052967392295	8.68 - 20.2
YBL049W	20.0995033484292	6.88153388481777	21.1974953606608	0.324639008889173	11.7 - 39
YBL050W	10.5617154158037	2.03261716576696	10.7227920714288	0.189560438384601	7.75 - 15.7
YBL051C	10.289272357531	2.83352033009995	10.5202419804503	0.269339843642898	6.3 - 16.9
YBL052C	4.15059453268344	1.11880237089775	4.12264796726486	0.271379555029049	2.22 - 6.09
YBL054W	4.52041905509604	1.01405247960292	4.62180527234173	0.219406145401951	2.81 - 6.92
YBL055C	9.49467174598968	1.88550940032355	9.58044440985124	0.1968081353705	6.49 - 14.2
YBL056W	13.2046919268224	2.3202483733642	13.1535292535549	0.176397400928509	8.52 - 17.2
YBL057C	18.321289636044	2.56222543435857	18.3456219464218	0.139664135772639	13 - 23.1
YBL058W	15.4416916667922	2.2001324229297	15.4692754434087	0.142225951756981	11.9 - 20.4
YBL059C-A	9.20229337234568	2.7939108717887	9.27275785237125	0.301303119985414	4.98 - 15.9
YBL059W	6.80387111518299	1.48194565409251	6.75938930141811	0.219242536271968	4.42 - 10.1
YBL060W	3.41878534226283	1.04391895620586	3.39243766371609	0.307719421751245	1.49 - 5.72
YBL061C	5.45904248375729	1.12705899341461	5.59404329574844	0.201474842761977	4.01 - 7.96
YBL063W	4.96849643520777	1.0816742488119	4.92559073832641	0.21960294841293	2.83 - 6.81
YBL064C	18.9875021848153	4.72100502729963	19.5869932818676	0.241027551261278	12.7 - 30.5
YBL066C	2.24198771631613	0.869005864056153	2.28732804810221	0.379921832715322	1.15 - 4.3
YBL067C	13.0346858990213	4.7742265963813	13.930419949435	0.342719502621667	7.67 - 26.2
YBL068W	14.5927148929126	1.43446978435989	14.6579080086214	0.0978632000907748	12 - 17.3
YBL069W	6.90572381405833	1.39056234963141	7.09305962661141	0.196045489934183	5.16 - 10.2
YBL071C-B	12.1516810924746	6.65468434204106	13.7987599011755	0.482266840621973	5.69 - 33.4
YBL071W-A	7.22595091095778	2.28309633182418	7.5532017207501	0.302268682372414	4.34 - 11.6
YBL072C	40.5029031686289	7.3851138161741	41.1417152499186	0.179504276166238	28.6 - 55.9
YBL074C	6.16219063316548	3.37345453537324	6.62603569909861	0.509121092696823	1.57 - 13.1
YBL075C	5.98985803205435	1.96037254369167	6.49003017292141	0.302059080075005	4.17 - 11.2
YBL076C	24.1188886596574	3.73515703140272	24.6481081570506	0.151539298984059	18.2 - 33.2
YBL078C	5.87838574037421	2.29085271076163	6.2515647344625	0.366444691539868	3.07 - 12.4
YBL079W	11.4396280987116	2.40134399983895	11.5597347184356	0.207733486825547	8.09 - 16.8
YBL080C	3.06104879382303	0.894580273788842	3.15340545580337	0.283687044475204	1.37 - 4.75
YBL081W	3.78413301699874	0.839621801793272	3.78042800204795	0.222097022172735	2.58 - 5.3
YBL082C	14.0991508544236	4.41269449499841	14.5939167309929	0.302365333195799	8.59 - 27.2
YBL084C	4.05813254707151	0.64192430887687	4.14470121409372	0.154878307438437	2.98 - 5.62
YBL085W	5.0420713931707	1.10221567062696	5.18346146542991	0.21264085360294	3.42 - 7.64
YBL086C	3.25226954921679	0.829157055190292	3.29567365992052	0.25158955065056	1.89 - 4.78
YBL087C	35.703071816217	7.08049110975716	35.5946878291834	0.19891988219523	22.5 - 49.9
YBL088C	6.39361136505031	1.71690051027559	6.59277088916401	0.260421685986012	3.27 - 9.82
YBL089W	6.6016740304134	1.5213280335279	6.71566766465382	0.226534145150602	4.03 - 10.1
YBL090W	5.21633349394819	1.13114542375742	5.24729271367162	0.215567433623488	3.02 - 7.79
YBL091C	51.0528691536895	9.47742202410395	52.3146979388084	0.181161746077355	38.2 - 74.8
YBL091C-A	23.1260038930786	6.42727660941167	23.1744578791834	0.277343126769968	14.1 - 37.7
YBL092W	30.2512893543921	6.28021255647043	30.2130303089973	0.207864371505966	20.3 - 43.4
YBL093C	7.2214300560788	1.04517052522464	7.29690072364697	0.143234856113304	5.53 - 9.41
YBL095W	4.70164237169185	1.33151722697543	4.87255965094499	0.273268532837191	2.65 - 7.94
YBL097W	4.5414536685405	2.74910646986766	4.99949959576256	0.549876326062257	1.48 - 10.9
YBL098W	23.4553913958341	5.22687580453784	23.3278194578411	0.224061910886444	12.6 - 32.2
YBL099W	37.6029046406018	5.51115901586971	38.187693551359	0.144317671567614	28.6 - 49.3
YBL101C	10.0675456964804	1.29196687056084	10.0659494420815	0.128350224486493	7.84 - 12.8
YBL102W	16.4384290620497	3.33442902564926	16.9894894511989	0.196264227670124	12.2 - 25.9
YBL103C	3.56285019445711	0.803105783379621	3.5395809372149	0.226892899929431	1.98 - 5.27
YBL104C	4.7008524978167	0.765711825921599	4.70169915508889	0.162858532769548	3.48 - 6.44
YBL105C	6.23692128678031	1.17845570994595	6.24290687709286	0.188767145361413	4.17 - 8.76
YBL106C	6.41854930904878	3.27625342107419	6.8290343318231	0.479753543748777	2.1 - 15.5
YBL107C	5.67343546628987	1.76352805899945	5.98480676301601	0.294667502031549	3.71 - 10.4
YBL108C-A	6.33527119173258	3.03861762043485	7.00667027552613	0.433674984114574	2.73 - 14.2
YBL111C	2.49156447149316	1.90327571098302	3.06877086029137	0.620207828355847	1.13 - 6.63
YBL112C	3.08748229782301	2.64041296972285	3.76887138789266	0.700584524641797	1.07 - 9.39
YBL113C	9.2558693171561	1.43106474520391	9.22865546613614	0.155067523157095	6.35 - 12.4
YBR001C	7.30806448320954	1.57354232355342	7.41084687873636	0.212329622956902	4.8 - 11.2
YBR002C	4.0811215263088	0.65675484527611	4.04670340482721	0.162293793138554	2.83 - 5.21
YBR003W	8.57439141615266	1.28069262419863	8.63621950116343	0.148293199822688	6.26 - 11
YBR004C	7.97972461955112	1.33745321322052	8.16688253741588	0.163765452373423	6.08 - 11.1
YBR005W	4.93355576809227	1.05833509968581	5.08972350886326	0.207935676239156	3.51 - 7.23
YBR006W	13.1539581585079	4.4851943291344	13.7993924246899	0.325028391910175	7.36 - 22.7
YBR007C	3.76581254857469	0.83260493051373	3.68677959180342	0.225835287893208	2.15 - 5.13
YBR008C	4.62404816175065	1.14306158067703	4.70079173847279	0.243163629505609	3.02 - 7.38
YBR009C	14.4575357852673	3.68976662135498	14.1814091976938	0.260183354835782	7.01 - 21.7
YBR010W	14.0539354412032	5.07963859384066	14.6003221023838	0.347912776048367	6.89 - 24.6
YBR011C	78.9957681644665	40.1997411743281	86.5511532858392	0.464462224339941	53.5 - 178
YBR013C	17.6975495896537	5.91115913235481	18.1759770783649	0.325218232113142	9.59 - 31.7
YBR014C	15.9503069058323	2.59343922134889	15.7983394470983	0.164158975696982	11.2 - 21.6
YBR015C	13.6123418437432	2.61898931672201	13.9710066639512	0.187458883938526	10.2 - 20.7
YBR016W	8.09382523207739	2.10672146632261	8.28971938127504	0.254136644369568	4.57 - 12.1
YBR017C	12.174596290961	2.05859591426741	12.1873855464547	0.168912020254111	8.33 - 16.6
YBR018C	7.97249243488114	2.45747519009046	8.29551852629147	0.296241299721271	4.44 - 13.8
YBR019C	25.4478476676629	14.5248384005501	29.592407739561	0.490829895572586	10 - 68.5
YBR020W	3.58358966238859	1.57978361344792	3.88214219568301	0.406936050720825	1.32 - 7.41
YBR021W	5.74946329045742	1.70057826727198	5.72256954276427	0.297170397766896	3.05 - 8.99
YBR022W	8.94765690125819	1.18620707655459	9.00095131450508	0.131786856200745	7.15 - 11.4
YBR023C	11.4726072973892	2.00042165239575	11.5624182960203	0.173010662750739	8.45 - 15.6
YBR024W	12.7452408285812	2.75406805588863	12.7167524805132	0.216570076370432	7.5 - 18
YBR025C	38.9235320355292	6.19992537447833	39.2604938995218	0.15791766120787	28 - 50.2
YBR026C	33.8605242743418	10.2783607290929	34.1938774015401	0.300590676172627	19.4 - 54.2
YBR028C	6.57522077313946	1.4060728061592	6.61378568609746	0.21259727376937	4.33 - 9.18
YBR029C	9.54900040084448	1.25304535825821	9.67128792279307	0.129563442662591	7.57 - 12.3
YBR030W	5.85884724193765	1.14699490367281	6.13640380535235	0.186916464440031	4.43 - 8.57
YBR031W	34.5122862268062	5.83209347690369	34.4230718504536	0.169423969546949	24 - 46.5
YBR033W	9.87992116494608	3.01563152273162	10.1209947295059	0.297958017302399	6.05 - 16
YBR034C	11.7243731526231	1.59694741652104	11.6958240616815	0.136539965726147	9.1 - 14.8
YBR035C	44.4056877632606	8.0615927017665	44.6628513544656	0.180498836444316	31.3 - 61.5
YBR036C	11.5203299258408	2.0807461498666	11.5780980781662	0.179713985476634	8.25 - 15.7
YBR037C	6.00958859269727	1.01864718931208	6.25137534626309	0.162947692769881	4.38 - 8
YBR038W	6.80987731235341	1.68909501720592	7.0055572328498	0.241107874943277	4.09 - 11.1
YBR039W	24.8624167321681	3.34441117170952	25.0692092460776	0.13340712660224	19.9 - 31.2
YBR040W	140.314258480528	1332.23472524291	407.995259843328	3.26531912589988	39.7 - 1040
YBR041W	13.912917686297	4.57169959521102	14.6966820281662	0.311070184851884	8.08 - 23.4
YBR042C	13.6637211314509	2.67576391083482	13.995394873968	0.191188882838301	9.9 - 18.9
YBR043C	3.42244831371492	0.909638497032811	3.50133376123087	0.259797711119386	2.17 - 5.92
YBR044C	6.12684485975665	1.31443730693521	6.00485444147041	0.218895781695808	3.92 - 8.16
YBR045C	6.8579822075528	2.20866744941079	7.09435540400218	0.311327431970042	3.54 - 12.3
YBR046C	23.9372334343381	4.95898493325272	24.0084751658305	0.206551432317138	16 - 32.6
YBR047W	9.73998876119914	1.94577110159352	9.55616296000806	0.203614265446964	5.77 - 13.5
YBR048W	38.8229067948584	11.945032537649	41.2133319464322	0.289834186500008	24.2 - 70.1
YBR049C	6.26003228919307	1.28936304409062	6.37091859850573	0.202382595877624	4.43 - 9.46
YBR050C	7.40131027942067	1.7135525814194	7.60403265091399	0.225347872646685	4.43 - 10.7
YBR052C	29.7467832927751	7.22639127726722	31.2036276336604	0.231588178211429	21.5 - 44.2
YBR053C	26.2221066817861	12.711919607361	29.7161355760059	0.427778355461037	18.3 - 69.1
YBR054W	19.5573006869827	7.32418942600486	20.7874746393972	0.352336662007215	9.25 - 36.6
YBR055C	6.91032208822506	1.3726230525258	6.6218773200659	0.207286089152757	4.19 - 8.72
YBR056W	25.7739873297811	13.6919517601896	28.6984574433325	0.47709713273703	15 - 72.1
YBR056W-A	4.47486921825917	1.67955265958429	4.62181987866493	0.363396390096761	2.22 - 8.35
YBR057C	4.92082444252066	1.83172203845957	5.21184154879987	0.351453899990754	2.59 - 9.45
YBR058C	10.2968522307122	1.9082678722678	10.2738504574702	0.185740281130945	6.79 - 14
YBR058C-A	19.6007501639274	5.94334539145478	19.7886564175451	0.300341027002989	10.7 - 33.5
YBR059C	10.0872612464068	1.89042041682287	10.5408310065548	0.179342635855496	7.66 - 14.8
YBR060C	6.79637588008605	1.46591249677341	6.84014471532904	0.214310158305312	4.05 - 10.4
YBR061C	8.40181164034289	1.08792506223937	8.55690337758005	0.127140042867592	6.72 - 10.5
YBR062C	13.0823946521078	2.20241723093984	13.0724522756076	0.168477741169453	9.66 - 17.2
YBR063C	4.98954322837105	0.787513613205809	4.99656393119222	0.157611035113465	3.65 - 6.46
YBR065C	1.70753059052305	1.07636354810321	1.98833390257394	0.541339433336541	0.661 - 4.23
YBR066C	5.25572636899977	1.22009730141781	5.40832234812338	0.225596261258571	3.41 - 7.82
YBR067C	27.5254211432577	105.43066608784	46.8558682829006	2.25010590885402	13.9 - 139
YBR068C	3.48656269478629	0.940330999133829	3.60416687394863	0.260901071459998	2.27 - 5.01
YBR069C	6.90479807568823	1.24975672609098	7.07560289448262	0.176629008824889	4.94 - 9.48
YBR070C	12.1703340060438	5.88483250869358	13.599792878263	0.432714862746145	6.73 - 28.3
YBR071W	2.90354391579495	1.41112357476422	3.30133437866752	0.427440365896464	1.23 - 6.28
YBR072C-A	7.16543638648444	3.48808268479378	7.97153611504194	0.437567193380949	3.51 - 14.8
YBR072W	358.007562019593	1413.74828851842	975.669294308101	1.4490035678749	104 - 4480
YBR073W	6.74874621359259	1.4271839409594	6.71937566269021	0.212398296002995	4.15 - 9.63
YBR074W	11.9613184124013	2.19956311994651	11.9624517782548	0.183872266381449	7.95 - 16.7
YBR076W	23.244897479108	9.00877160988657	23.797604857792	0.378557912181521	7.74 - 40.2
YBR077C	7.23625167024011	1.42782461218334	7.19204429084982	0.198528339710019	4.79 - 9.9
YBR078W	28.8949568228692	5.64212583368861	30.067599925329	0.187648028033514	20.8 - 42.8
YBR079C	12.3071435148535	1.93156325882591	12.3732600535614	0.15610786894194	8.88 - 15.9
YBR080C	15.0513274440577	2.86561969470092	15.4913771362691	0.184981597794286	10.9 - 23.3
YBR081C	6.43168204696588	0.960013001788135	6.424121428081	0.14943880070382	4.6 - 8.49
YBR082C	25.3735927111094	4.40208212318537	25.8275556455181	0.170441298572878	17.9 - 34.6
YBR083W	5.10770197345779	1.03280186895908	5.33110795867989	0.193731186268235	3.83 - 7.93
YBR084C-A	45.1324109979097	10.9917872242399	46.0469475140097	0.238708270964013	28.4 - 67.1
YBR084W	17.9971054075028	4.22870996927621	17.6507460452699	0.239576840459355	10.5 - 25.8
YBR085C-A	7.00815935659332	2.57315699492409	7.36061422106704	0.349584547925278	3.6 - 12.2
YBR085W	8.78779779125541	2.24382933992127	8.94175549726654	0.250938346570446	4.74 - 13.6
YBR086C	13.9379170488504	2.35832600462937	14.012415014561	0.168302608949187	9.81 - 18.6
YBR087W	12.1411043909014	1.42554746618072	12.0613265891466	0.11819159821636	9.5 - 14.9
YBR088C	10.9135883232322	3.28946702927318	11.4921136467907	0.286236903878149	7.07 - 19.9
YBR089C-A	8.4261160312537	2.55223213730242	8.5749327103325	0.29763873647977	4.59 - 14.3
YBR090C	22.504285282814	9.6390962896423	24.4358675476069	0.394465073558901	10 - 47.9
YBR091C	5.10438134041248	1.13062640960532	5.08634676141103	0.222286537399127	3.16 - 6.72
YBR092C	11.5532596808168	4.61205544741265	12.6454591004365	0.36472028502733	7.25 - 24.4
YBR093C	19.4863098986551	6.64542728166956	20.5092680905118	0.324020694075569	11.1 - 34.6
YBR094W	8.23094109156857	1.53616755058791	8.59880634208209	0.178648929802034	6.4 - 12.8
YBR095C	3.93454876801908	1.7537726806566	4.44866854247637	0.394224173797483	2.59 - 9.23
YBR096W	25.7528412952858	5.03946424840663	26.3135299689018	0.191516085236851	19.3 - 37.5
YBR097W	6.00447026232237	1.23539837579768	5.88624651211249	0.209878803623927	3.53 - 8.2
YBR098W	4.37327852369392	1.15258993853682	4.40311024223599	0.261767222514854	2.4 - 6.69
YBR101C	6.6323381472294	0.931825504599409	6.64434703664352	0.14024335265157	5.36 - 8.42
YBR102C	3.70681635136236	1.14654573121796	3.78686206887193	0.302769340516144	1.61 - 5.98
YBR103W	5.40252997321425	0.717211762009424	5.40397058203488	0.132719405319071	4.08 - 6.79
YBR104W	8.42164376295962	1.03444520172793	8.42266733489167	0.122816818069336	6.06 - 10.7
YBR105C	2.57608824761553	0.822522638488928	2.59086216736764	0.31747062767319	1.31 - 4.29
YBR106W	41.0523645778723	7.46438266154731	42.330853097814	0.176334330997283	30.3 - 57.9
YBR107C	5.31561145010476	1.0056903866805	5.4227563552693	0.185457417002199	3.76 - 7.5
YBR108W	5.72050251759433	1.84640636409969	5.65883862748774	0.326287156366466	2.35 - 8.93
YBR109C	38.0138502412561	5.78674819984663	38.224263101405	0.151389398521431	28.3 - 50
YBR110W	14.4020805223646	2.48709427880464	14.7620014446299	0.16847947672498	11.1 - 19.7
YBR111C	49.446303229356	9.41877799004264	51.2452554916882	0.183798049198337	39.8 - 73.7
YBR111W-A	9.55433223579509	5.95910315831545	11.0047983250127	0.541500442109062	3.82 - 24.9
YBR112C	4.77255224962734	1.12509906757785	4.82068602909194	0.233389824765207	2.81 - 6.86
YBR114W	3.2298854574927	0.964992894633967	3.31932484463256	0.290719631190779	1.53 - 5.57
YBR115C	16.75228329013	4.37491437761693	17.2611835862814	0.253453904580098	11.3 - 25.6
YBR117C	21.3953807391357	12.0954533485378	24.0790251800575	0.502323215250232	10.6 - 66.4
YBR118W	38.7682672396631	7.57039862741255	39.9653389547497	0.189424106623593	27.6 - 54.5
YBR119W	4.53807903355755	2.58686738845511	5.17090702998945	0.500273428520796	1.72 - 11.7
YBR120C	3.0668397736321	0.841045841351928	3.09925732604314	0.271370122862854	1.63 - 4.85
YBR121C	38.5087508155274	5.34777491838334	39.3753490648132	0.135815301842295	31.3 - 49.5
YBR122C	8.55939433031192	1.42348012434323	8.61586554077884	0.165216148929659	6.15 - 11.2
YBR123C	6.0804754086026	1.12949491645252	6.12191286226969	0.18450032561126	4.27 - 8.5
YBR125C	4.62234197141582	0.825411512723101	4.78623782456866	0.172455181496855	3.64 - 6.58
YBR126C	21.256163092512	5.24202656863595	22.4261553304595	0.233746109905703	16 - 37
YBR127C	66.7785733306739	19.1086422725441	72.4106916139954	0.263892552972811	46.4 - 110
YBR128C	5.52488670742685	2.00190218812739	5.69827594225193	0.351317171792887	2.55 - 10.1
YBR129C	5.63366126855488	1.36179313544697	5.818454818718	0.234047213199297	3.86 - 8.6
YBR130C	7.42068087668648	1.37893478672477	7.7088698615851	0.178876386744611	5.46 - 10.1
YBR131W	4.45369758233822	1.00226558222661	4.63838166557413	0.216080877877167	3.14 - 6.74
YBR132C	4.57056254926085	1.58286450458263	4.76382622060605	0.332267473934273	2.1 - 8.01
YBR133C	6.62314323445981	1.04372914788196	6.6385474257799	0.157222518864409	4.99 - 8.67
YBR135W	16.2952103637512	3.15890953015699	16.5424527231128	0.19095774871059	11.6 - 22.4
YBR136W	10.1007396275063	2.10841684974595	10.0235749578539	0.210345795647881	5.88 - 14
YBR137W	25.475242190315	3.62722751318051	25.766694628197	0.140771937010933	19.3 - 32.8
YBR138C	3.10570856864787	1.22262214029245	3.20777263541053	0.381143640542336	1.32 - 5.18
YBR139W	15.4727402171145	6.89655980660216	16.9551927728155	0.406752072890585	8.84 - 38.5
YBR140C	14.6933386093248	4.30285029043518	15.247488648062	0.282200589864487	8.5 - 25.1
YBR141C	5.85025455139704	0.912194034549409	5.86531768955416	0.155523380459678	4.38 - 7.45
YBR142W	9.39919256066171	1.31792113948347	9.41527938963653	0.13997684879475	7.12 - 11.9
YBR143C	20.7945354988469	3.35047023399901	21.0713418469808	0.159006021464128	14.9 - 28.7
YBR145W	7.21087571968265	1.22429847897169	7.26428538741731	0.168536671355497	5.25 - 10.2
YBR146W	7.46253624613138	1.16805628472174	7.50661509679568	0.155603593585123	5.4 - 9.42
YBR147W	7.03018194087089	2.8174162837388	7.72961918226099	0.36449613070261	3.85 - 14.4
YBR148W	7.67748626410708	2.80571984017257	7.94137634244274	0.353303976437609	4.24 - 15.8
YBR149W	50.5840050836261	39.3732816832353	63.8637575755178	0.616519966534651	34.5 - 191
YBR150C	3.03793133681193	0.967970987820581	3.12818936073951	0.309434908247291	1.48 - 5.89
YBR151W	21.2921893572909	3.53654005633089	21.4644000007381	0.164763052133266	16.4 - 30.1
YBR152W	2.47956962261964	1.05607492346872	2.39259086294601	0.441393862955894	0.835 - 4.84
YBR153W	2.51114388249353	0.780901658640877	2.52548830697179	0.309208186189239	1.25 - 4.2
YBR154C	10.3648763143123	0.977346570205301	10.2869482885438	0.0950084070407683	8.39 - 12
YBR155W	16.0068887828656	2.96203554371873	16.2043290972586	0.182792852819796	10.6 - 22.9
YBR156C	3.65008892125731	0.816985132275091	3.71442443104971	0.21994932120458	2.54 - 5.58
YBR157C	3.06270213715149	1.27993253562679	3.16393664085272	0.404537979395766	1.08 - 6.01
YBR158W	7.01810383141506	1.94625360790141	7.45014285886085	0.261237085619993	4.24 - 11.7
YBR159W	25.2115514413589	3.4760377268209	25.1498339206103	0.138213148356908	19.1 - 31.3
YBR160W	7.33472640894595	1.159136043988	7.59995015950714	0.152518900737525	6.02 - 10.7
YBR161W	4.62153625172224	1.00107508929057	4.62605696855402	0.216399213432834	3.12 - 6.55
YBR162C	29.8930074605367	10.4439381960312	31.5032283101591	0.331519617393092	18 - 57.5
YBR162W-A	13.2573511985709	4.38297219761917	14.2163348157898	0.3083053581962	8.66 - 23.6
YBR163W	7.03433802353577	1.42390429619353	7.07054958436162	0.201385235928883	4.73 - 9.69
YBR164C	16.3316646911147	1.9726746240691	16.3655713423047	0.120538084666178	12.5 - 20.1
YBR165W	3.40354691219051	0.660451790127272	3.47226125617509	0.190207977280719	2.39 - 4.73
YBR166C	8.75999600751184	0.909909373137455	8.79282576015675	0.103483157514682	7.4 - 10.8
YBR167C	5.64837673674069	1.1910902829892	5.64440004756167	0.211021591834855	3.85 - 7.86
YBR168W	7.16322240125785	1.63933390044615	7.34840475936716	0.223087044621005	4.43 - 10.8
YBR169C	10.4403674889148	4.20082263924221	11.4152330972151	0.368001476927095	6.57 - 22.6
YBR170C	7.42893118383908	0.904968053959696	7.30605304956546	0.123865519155178	5.56 - 9.13
YBR171W	16.6504341726823	2.30321375049178	16.8037607738991	0.137065373726893	12.5 - 21
YBR172C	3.04706456024871	0.509839664121103	3.10924122159123	0.163975590115256	2.19 - 4.07
YBR173C	14.6228116541921	3.01000693355167	15.0081624318087	0.200557992840761	10.3 - 22.1
YBR175W	6.83178955277624	0.819764378314976	6.73057498282191	0.121797079804804	5.01 - 7.93
YBR176W	6.25421519805142	1.1160267995633	6.27704858124127	0.177794832255801	4.6 - 8.47
YBR177C	15.8787727953145	3.55959395649455	16.177278847033	0.220036632251498	11.1 - 24.2
YBR179C	6.19991690271516	1.21455759172393	6.22603099785997	0.195077344160573	3.77 - 8.44
YBR180W	19.0189158388295	6.4465943964191	18.4108342060141	0.350152216042077	8.51 - 31.6
YBR181C	38.5851178532212	6.24832251315218	38.0082715548008	0.164393755820842	26.1 - 49.2
YBR182C	2.41072007438437	0.885844774478709	2.5150330114188	0.35221993924405	1.12 - 4.49
YBR182C-A	14.8849733065183	4.52009789264641	15.4086036669096	0.293348962070681	7.85 - 24.5
YBR183W	12.2378954588194	2.67558261815544	12.3749002505951	0.216210439193381	8.47 - 18.6
YBR184W	3.6854073149953	1.60900233923974	3.73952577930694	0.430269086027784	1.23 - 7.54
YBR185C	5.46965159941107	1.01296570214568	5.64610246852815	0.179409726938545	3.83 - 7.79
YBR186W	18.5915963371562	7.19570067641421	19.3405581884927	0.372052378544871	8.65 - 32.4
YBR187W	22.3076296526745	3.27092967759712	22.620722004821	0.144598818592086	16 - 29.6
YBR188C	6.5992628116541	1.35901243590057	6.60889214268642	0.205633925710907	4.33 - 9.2
YBR189W	42.1031671848707	10.2855876376019	43.2266062147544	0.237945759296993	26.8 - 66.2
YBR191W	38.1454857028843	8.42867741587391	38.5398963038318	0.218700054339168	25.3 - 57.1
YBR192W	3.91096413279495	0.974892036679779	4.05334853644526	0.24051522535359	2.6 - 5.78
YBR193C	6.46207597448407	0.982205496676105	6.51509050540293	0.150758534491818	4.99 - 8.73
YBR194W	4.91175222212593	1.34499196495054	5.02853093276452	0.267472147021498	3.03 - 7.33
YBR195C	2.81778148273541	0.815305410765057	2.85339758758273	0.285731443214595	1.3 - 4.48
YBR196C	36.3859933939971	6.20493993694192	36.4876977414226	0.17005567139134	26.2 - 50.8
YBR196C-A	4.23815090522602	3.8178599573551	5.2818349397169	0.722828335404159	1.71 - 15.7
YBR196C-B	3.64023443573922	2.27581357964493	4.1527834457438	0.548021251138779	1.03 - 8.55
YBR197C	4.66388354377614	1.1056286007884	4.7478493141692	0.232869353601603	2.87 - 6.89
YBR198C	7.08952057594149	1.41257668946017	7.33785633369153	0.192505361950788	5.14 - 10.3
YBR199W	13.2043284260414	2.62171377180306	13.4744898486533	0.194568685067145	9.78 - 19.1
YBR200W	7.73390450436263	1.66863058390283	7.81947971245717	0.2133940677977	4.85 - 11
YBR200W-A	17.0880920238178	6.08088465872873	17.7591831664377	0.342407902533532	8.59 - 33.3
YBR201W	6.4352133578711	1.0340269600825	6.55662360158102	0.157707232093232	4.92 - 8.72
YBR202W	4.20870654413677	0.993332548088277	4.20329450486078	0.236322376873561	2.5 - 6.07
YBR203W	3.60059476269064	2.07919337011524	3.78132282413649	0.549858731141277	0.896 - 8.54
YBR204C	12.7049460083365	2.13543997345799	12.7907728704191	0.166951598241304	9.09 - 16.6
YBR205W	26.8395056743972	5.42219778510752	27.9521442461233	0.19398146122044	19.8 - 40.4
YBR207W	5.63425490990836	0.76890017915751	5.7187512712578	0.134452460456179	4.25 - 7.62
YBR208C	12.5927285692222	4.50788642101903	13.2627424186916	0.339890972674393	8.55 - 26.4
YBR210W	14.9793517305247	3.15029445734444	15.3955322887694	0.204623938832079	10.4 - 23.4
YBR211C	2.24436497770933	0.629044354236035	2.27337303781099	0.276700895002141	0.886 - 3.54
YBR212W	6.24418927233009	1.15527822081889	6.08231345660834	0.189940592352027	3.79 - 8.34
YBR213W	5.8757151975606	0.941361564646749	5.89575999068658	0.159667551958323	4.35 - 8
YBR214W	10.8458660237639	3.06536712812843	11.1840338390444	0.274084214358059	7.05 - 16.9
YBR215W	5.335522618724	1.22037660481529	5.41429127231422	0.225399141537811	2.88 - 7.8
YBR216C	3.87954276313234	1.15213023741176	4.07122910087377	0.282993221178461	2.24 - 6.59
YBR217W	5.96592214006157	1.20689309134041	6.07802887624669	0.198566528049417	4.18 - 9.18
YBR218C	20.53828322427	4.10911520978142	21.0638235078598	0.195079265084429	13 - 29.5
YBR219C	10.5487070785228	2.83904958725102	10.8780440780427	0.260988976224286	6.05 - 17.8
YBR220C	6.53506141584465	2.0006945838596	7.00514812404286	0.28560346596996	4.23 - 11.1
YBR221C	49.5053549657791	10.0845170706926	50.7409851947957	0.198744999372359	35.6 - 71.1
YBR221W-A	5.67586521147372	2.64592394259788	6.09010410182702	0.434462843057824	1.74 - 12.3
YBR222C	14.7114810931174	2.31880859173582	14.8214311217924	0.156449709389156	10.8 - 19.5
YBR223C	7.77100698887461	2.77523297311664	8.30701234635646	0.33408316460898	4.65 - 14.8
YBR225W	4.38041436427882	1.17152609153147	4.41292993481559	0.265475796995727	2 - 6.43
YBR227C	9.01640585484771	1.0712714098091	9.00149885058015	0.119010336788529	6.96 - 11.4
YBR228W	3.80226195162203	1.45402235018344	3.75449728728742	0.387274843720543	1.44 - 6.67
YBR229C	23.8594305774984	4.83055333468741	24.5561419881082	0.1967146686571	17.3 - 35.2
YBR230C	18.8862852618863	4.40555005944148	19.4348613122107	0.226682865839311	11.6 - 30.1
YBR230W-A	27.7106062461268	16.5166170220363	32.7743682055894	0.503949211726362	16.2 - 69.3
YBR231C	5.45444900859841	1.272030635745	5.52757536269848	0.230124521563107	3.15 - 8.28
YBR233W	4.51891032828893	0.825473045130256	4.60595914718689	0.179218490384227	3.42 - 6.55
YBR233W-A	4.4562784891368	1.54302682211229	4.63419951026903	0.332965125625917	1.79 - 7.38
YBR234C	33.0243925051147	5.1397252394479	33.9993424189491	0.151171313142319	26.1 - 46.2
YBR235W	8.64428765125269	1.75625769223247	8.77575337796613	0.200126144912188	6.06 - 12.7
YBR236C	11.8793801367863	1.42661785606107	11.9390612591194	0.119491627113595	9.15 - 14.9
YBR237W	4.80515403410276	0.941655082948935	4.89788751442896	0.192257392636082	3.4 - 6.92
YBR238C	4.80802719496757	1.62143987960198	4.85685407399585	0.333845706479705	2.01 - 7.73
YBR239C	4.12674003961395	1.42854221730687	4.5166590026372	0.316282946415209	2.47 - 7.59
YBR240C	6.95357985486955	2.08144569572901	7.42401355691472	0.280366634539663	4.22 - 12.2
YBR241C	19.551143837802	4.15244519014617	20.0054026293775	0.207566189347692	13.4 - 28.2
YBR242W	7.2195199271987	1.57272636985619	7.4637639094348	0.210714913941495	4.99 - 10.2
YBR243C	16.2413430593052	3.43594308903088	16.2644848121037	0.211254345202125	10.2 - 22.4
YBR244W	10.7166836001816	2.11129807758627	10.9204094108135	0.193335066311309	7.46 - 14.6
YBR245C	11.5963588215138	2.07337741919426	11.5095092829692	0.180144728000025	7.43 - 15.5
YBR246W	9.69323846827427	1.5191530884856	9.68614950342073	0.156837666809613	7.1 - 12.1
YBR247C	8.18962779737801	0.824557890485277	8.15892270295567	0.101062103479246	6.4 - 9.51
YBR248C	9.60444469627168	1.24093864431738	9.66386965573283	0.128410118153987	7.62 - 12
YBR249C	57.4584863472716	14.384622277735	60.471538276524	0.237874257670726	38.7 - 89.4
YBR250W	3.43066089495011	1.35074170653626	3.48673973592495	0.38739390055964	1.05 - 5.86
YBR251W	3.13971655093326	1.44769429860274	3.49574475716678	0.414130435477236	1.36 - 7.72
YBR252W	21.2227567080015	3.94150204209152	21.6353109699376	0.182179125946849	14.2 - 28.8
YBR253W	4.85836952996502	1.38757456585215	4.97534248324372	0.278890261429301	2.83 - 7.59
YBR254C	10.2177131432079	1.63425927651684	10.0516970798308	0.162585408567082	6.96 - 13.1
YBR255C-A	7.72962390517035	1.93328226554031	8.00260740294269	0.241581545638415	5.12 - 12
YBR255W	4.31800115482201	1.22038114733494	4.42013213314922	0.276096078255799	2.07 - 6.81
YBR256C	13.8340678218146	1.87831068751477	14.1604322892114	0.1326450103466	11.1 - 18.2
YBR257W	4.41937153041809	0.825100327492521	4.45390434225027	0.185253266368009	2.74 - 6.01
YBR258C	3.27787516226313	1.07079560138115	3.46733529951308	0.308823782208638	1.69 - 5.43
YBR259W	4.17669866981852	1.8379076009525	4.61186315664242	0.398517375413749	1.74 - 8.01
YBR260C	6.48606674578156	1.40484810696947	6.68214237040454	0.210239176164758	4.54 - 9.83
YBR261C	23.0969088727368	3.2700085807969	23.1565299575875	0.141213238200461	15.7 - 28.7
YBR262C	4.41811884663239	1.16006570887302	4.53675384575367	0.25570391260236	2.45 - 6.69
YBR263W	52.8104258418834	7.22180442008199	52.7364655513061	0.136941380970176	40.1 - 66.6
YBR264C	11.4010200424445	1.80562699150812	11.4701124094221	0.157420165300637	8.15 - 15.5
YBR265W	11.396454047556	1.76336602340326	11.1821655091014	0.157694502193517	7.78 - 13.9
YBR267W	4.35636121836764	0.706102467450527	4.3335542050454	0.162938418222261	3 - 5.64
YBR268W	10.1366863460405	2.71572266925587	10.304879442767	0.263537548822274	5.15 - 16
YBR269C	11.7018768689678	1.71890491703953	11.6773643749013	0.147199732906687	8.36 - 15.2
YBR270C	1.91413758844614	0.620579888776901	2.00986891060364	0.308766350632548	1.1 - 3.52
YBR271W	7.48491253656919	0.911634070543729	7.41197344762489	0.122994783641036	5.42 - 9.04
YBR272C	6.09604794503488	1.98647333650423	6.43505889807	0.308695439772899	4.01 - 11.5
YBR273C	8.22287273711612	1.27977519376374	8.31745743312542	0.153866154898113	6.24 - 11.1
YBR274W	5.98613018489038	0.793207802691234	6.03090899860072	0.131523755850946	4.77 - 7.73
YBR275C	5.83684050229028	1.39775451622381	6.1015169704377	0.229083115395079	3.64 - 8.7
YBR276C	15.5477056770077	3.4275108812999	15.6157857976309	0.219490131698649	9.28 - 22.2
YBR278W	8.69158602897408	1.42174623038393	8.55106799854745	0.166265340262226	5.83 - 11
YBR279W	5.19730815412262	0.965749905566248	5.23284115297791	0.184555555449387	3.54 - 7.36
YBR280C	7.02638742729792	1.44449004037895	7.32770271200915	0.197127271281301	5.29 - 10.7
YBR281C	5.86676199223388	1.4248114606816	6.0726557730478	0.234627404208439	3.5 - 8.71
YBR282W	4.49917857566459	1.18770812766037	4.42900959735991	0.268165625192673	2.32 - 6.61
YBR283C	29.2740224169764	3.81433669993992	28.9897505156388	0.131575354464753	21.7 - 35.9
YBR284W	8.58437991221545	3.88895906591535	8.95699705575211	0.434181125851536	3.52 - 17
YBR285W	20.7004957631734	7.73019707905233	22.5123389854787	0.343376007443677	11.3 - 38.9
YBR286W	38.7525775705462	7.10456320614642	40.6095387358522	0.174948138474524	30.8 - 53.1
YBR287W	9.71196005108533	2.1484121902046	10.1775399798116	0.211093466050365	7.11 - 15.1
YBR288C	9.36038384901831	1.39194414296907	9.42166212377411	0.147738703074133	7.11 - 11.8
YBR289W	4.47183656954752	0.783276603486497	4.44717108867729	0.176129181420691	3.03 - 6.09
YBR290W	4.58529721690195	1.06644695817774	4.70316196960592	0.226751059195841	2.89 - 7.1
YBR291C	6.12065097911777	1.06646375892895	6.2469505286812	0.170717497126409	4.67 - 8.24
YBR293W	4.86214454783988	0.67156359522106	4.85826899895732	0.138231043889334	3.66 - 6.03
YBR294W	24.5076107433919	6.70965711537382	24.6914841707519	0.27173972487736	13.3 - 37.4
YBR295W	4.212574009274	1.08018024769186	4.32985192395844	0.249472791832644	2.27 - 6.58
YBR296C	26.3005653529519	8.39445695214139	27.0006307146869	0.310898550513313	16 - 48.6
YBR296C-A	8.74350444003901	3.49220437039975	9.47523982781611	0.368561053214486	3.67 - 16.6
YBR297W	5.85539054434534	1.46984850305611	6.12709368469206	0.239893264032895	3.98 - 8.79
YBR298C	3.15648228477379	1.46177814285394	3.40714412433824	0.429033257622424	1.15 - 6.08
YBR298C-A	13.0190731579371	8.12611151251195	14.6688325980589	0.553971248781398	4.46 - 40.5
YBR299W	12.9578378123885	5.18489366008392	13.3350636153833	0.388816567331754	6.81 - 26.4
YBR301W	9.49373404993777	4.34525938356295	10.1863747059014	0.426575647275723	3.92 - 19.8
YBR302C	16.3599348917024	2.18636676534998	16.2388462924525	0.134638060239917	12.6 - 20.7
YCL001W	26.2760877225387	4.37089398141241	26.2539850442524	0.166484972625872	19 - 35.7
YCL001W-A	10.0809608947391	4.97120022495472	11.1848292145233	0.444459198223583	3.72 - 21.6
YCL001W-B	10.1384930768223	4.38783735095969	10.7611134255663	0.407749382190793	4.37 - 20
YCL002C	11.3376400655197	1.47352225331902	11.3953757509268	0.129308790295851	8.69 - 14.4
YCL004W	4.36205009475594	1.11992107154139	4.48059584474504	0.249949138540327	2.61 - 7.04
YCL005W	5.64917399749703	0.758132077206598	5.75206376320383	0.131801751235165	4.38 - 7.11
YCL005W-A	22.783699190632	5.34445251658803	24.1276974734259	0.221506943315846	15.6 - 36.8
YCL008C	5.51515857994715	0.965876616765925	5.60654337718734	0.172276668846622	3.82 - 7.59
YCL009C	76.017601392933	15.0421018147397	77.4432153842079	0.194233952452948	55.1 - 108
YCL010C	1.93071728415226	0.905429536904997	2.07050419007301	0.437299060415361	0.667 - 3.97
YCL011C	13.7253516604929	1.40312784453328	13.763170698656	0.101948008584264	10.9 - 16.2
YCL012C	12.0741427556711	3.35037346003468	12.6932437889629	0.263949350988431	7.56 - 20.9
YCL014W	8.35488163868363	2.54393265989076	8.77420531550605	0.289933112847843	5.12 - 13.9
YCL016C	3.00837657088101	0.892369136329108	3.06793337920621	0.29086978953891	1.5 - 4.85
YCL017C	20.3887489141523	3.09405043592049	20.2438019128505	0.152839394953594	14.6 - 26.2
YCL018W	41.9979354842026	20.553234546079	46.5124089697291	0.441887122196903	18.8 - 92.7
YCL021W-A	42.8752091359821	28.3638683248777	50.546617903201	0.561142752996764	20.5 - 120
YCL024W	2.72472495593134	1.6977809829362	3.19106282893706	0.532042480499116	1.28 - 7.52
YCL025C	6.78002625026025	1.10551431707223	6.67480950779722	0.165624849035888	4.31 - 8.64
YCL026C-A	14.8087561086882	4.88442819458806	15.0599012643832	0.32433334779822	6.91 - 24.3
YCL026C-B	32.9050808663114	19.3013881622662	36.1937142417926	0.533280116909887	10.2 - 77.8
YCL027W	5.4026194122757	10.6072493089989	9.82440523485096	1.0796836098913	2.44 - 39.4
YCL028W	30.9262213704839	5.97256428527082	31.2346408105584	0.19121603867626	21.2 - 44.9
YCL029C	3.91391743882514	0.692161393120649	3.98476215447713	0.173702059567837	2.81 - 5.39
YCL030C	19.1294562155303	5.85180807494596	20.1099894029195	0.290990112311865	11.5 - 29.9
YCL031C	6.15799034532623	0.992458596191723	6.22305568671828	0.159480911975431	4.42 - 7.92
YCL032W	6.66721463011254	1.09614053943619	6.88135523214979	0.159291375384169	5.16 - 9.23
YCL033C	59.0636553230991	21.1670868853581	65.2114590891214	0.324591523959464	42 - 113
YCL034W	8.24476386574095	1.31386600967937	8.32328569606897	0.157854248629228	6.2 - 11.8
YCL035C	26.8579014324396	7.42163130802934	28.0907733132023	0.264201744298056	18.5 - 40.4
YCL036W	5.32660805046151	2.36282038791361	5.57522726819168	0.423807008082738	2.45 - 12.6
YCL037C	14.3075547273145	7.30826244393132	15.7546826794386	0.463878745934333	9.24 - 27.9
YCL038C	12.5269734495309	2.77950645198119	12.859956727866	0.216136532244959	8.3 - 20.6
YCL039W	7.3676384607845	1.39264633854533	7.42335279783086	0.187603415393684	4.67 - 10
YCL040W	43.6004927904583	15.8178130844972	44.6680124742676	0.354119474055613	23.2 - 72.7
YCL042W	11.2678561180704	8.95294798050034	13.0033097822078	0.68851301172187	2.96 - 37.5
YCL043C	35.5947242075206	5.71301241273019	36.1918717861585	0.157853466283419	27.6 - 48.9
YCL044C	4.98232325139714	0.598884827067199	5.14403113405857	0.116423250843485	4.16 - 6.4
YCL045C	22.1579451843395	3.72388024842753	22.3792047712169	0.166399131984216	15.5 - 30.5
YCL047C	7.69046462344819	1.13570540760055	7.79302123122269	0.145733647311309	5.72 - 9.52
YCL048W	33.690366086346	15.0810228005412	35.795149848646	0.421314699458134	18.2 - 80.5
YCL049C	21.0888192534649	3.55935109618932	20.638330178506	0.172463133664575	14.5 - 26.7
YCL050C	21.4034736688173	4.65018417950088	22.7312185135929	0.204572587110548	16 - 34.5
YCL051W	5.10419158758222	0.884762151620415	5.1607676821693	0.17144002716443	3.79 - 6.75
YCL052C	10.4047034240226	1.42501773616916	10.4604798856137	0.136228715293357	8.22 - 13.6
YCL054W	5.7289824972618	1.4406360748316	5.57335056771112	0.258486534684871	3.27 - 8.2
YCL055W	6.36133206423905	3.60877691777463	7.6168510127358	0.473788565870667	4.6 - 18.5
YCL056C	6.54428164653689	1.93483265313545	6.95682151060403	0.278120209090639	4.52 - 11.3
YCL057C-A	21.2662403990001	4.51824763768269	21.703565682101	0.20817996931301	14 - 30.9
YCL057W	23.0175762301545	6.44737744288149	23.7217960410798	0.271791285605709	14.2 - 36.4
YCL058C	23.8110615170555	12.2292042526036	25.3814387254144	0.481816826260463	9.15 - 51.1
YCL059C	15.8609263361315	4.99181485614364	17.1051590180949	0.291830952922623	11.1 - 28.3
YCL061C	4.80548044411272	1.21844307298819	4.93341264001886	0.246977733649203	3.08 - 6.99
YCL063W	4.30499778164772	1.11345380802493	4.41546089052404	0.252171593324379	2.51 - 7.29
YCL064C	11.8456912558319	1.91685673028606	11.859088940779	0.161636086874659	8.65 - 16.2
YCL066W	29.3824718071276	11.7411908176009	32.3557806144486	0.362877686602863	16.5 - 56.4
YCL068C	3.32003799019748	1.34985259668505	3.38644644135422	0.398604442757777	1.31 - 5.84
YCL069W	28.9225617666205	9.11252985148294	29.9442956460659	0.30431605268632	16 - 52.2
YCL073C	4.09709688546418	1.99904803696596	4.49638929880407	0.444589626057881	1.92 - 8.34
YCR002C	13.0841227536334	2.91405916195377	13.4432953939301	0.216766728436952	9.11 - 19.5
YCR003W	4.69979910017816	1.02981938983329	4.66766425683335	0.220628419948084	2.75 - 6.84
YCR004C	59.2995187711324	14.4948384412757	59.4589406843924	0.243778955266192	39.6 - 89.9
YCR005C	7.31299024267501	1.37593627968308	7.38895164860857	0.186215358432098	5.43 - 10.5
YCR007C	4.57364649662788	2.72964264844596	5.01259486261735	0.544556806057264	2.12 - 8.76
YCR008W	10.491584234726	2.44453244511012	10.510156605246	0.232587632794165	6.74 - 15
YCR009C	17.1025261168848	7.36412189126886	19.3419859305138	0.380732460344275	14.8 - 43
YCR010C	25.5682537283293	11.5326602361678	27.5464880559807	0.41866172605128	12.7 - 58.6
YCR011C	13.3097108262634	2.47132317460096	13.3849924887618	0.184633885799779	9.48 - 17.8
YCR012W	42.433408520166	13.1650193052793	44.6819890637358	0.294638165872614	23.6 - 78.9
YCR014C	2.89874866708409	1.64153752518921	3.14614001922754	0.521762386656984	0.917 - 7.01
YCR015C	4.49864590234173	1.08544854379355	4.75003155155955	0.228513965015067	3.1 - 6.99
YCR016W	5.49149711335933	0.888486982178615	5.4712082149991	0.162393194933226	4.02 - 7.6
YCR017C	14.1812150226091	3.85808656741298	14.9157559475925	0.258658466990786	9.19 - 24
YCR018C	4.43245508996278	0.615951021753485	4.48562536481207	0.137316644092789	3.45 - 5.6
YCR019W	5.19589136452984	0.697748055804883	5.20788779762642	0.133979087668305	4 - 6.46
YCR020C	5.45120090423217	1.47955847425237	5.67355720864457	0.260781449775113	3.19 - 8.7
YCR020C-A	13.0914336259689	2.54061977137672	12.9650705222625	0.19595880847807	8.5 - 17.9
YCR020W-B	1.99667802063357	1.37122662142184	2.51691949099521	0.544803529206112	0.761 - 5.46
YCR021C	7.22526338801099	1.82027378628839	7.54214694004892	0.241346900392872	4.89 - 11.2
YCR023C	6.74055771245908	1.55722935778993	6.78852059780102	0.229391564090467	4.14 - 9.71
YCR024C	4.8106839466375	1.03298767102884	4.91869936655794	0.210012361815013	3.22 - 7.31
YCR024C-A	11.1098725398069	7.02820341036958	12.2401235202616	0.574193830539005	4.05 - 31.9
YCR024C-B	21.0056217215717	4.53864424224931	21.1865937365895	0.214222460612488	13.6 - 29.6
YCR026C	4.87328556703427	1.41368688119935	4.90711965478692	0.288088936209308	2.65 - 8.37
YCR027C	3.28635592623083	1.26982370566718	3.59361878644073	0.353355150095056	1.68 - 6.15
YCR028C	6.02943474658428	1.37839347000904	6.19451234411843	0.222518479815089	3.79 - 9.06
YCR028C-A	43.0761363917706	11.3601798620172	45.9010271865267	0.247492933346637	30.1 - 76.1
YCR030C	8.54891335628934	1.59054708836695	8.65718617907632	0.18372564196565	5.84 - 11.7
YCR031C	35.2688460098854	7.74228070959618	35.9562765234688	0.21532487393523	23.2 - 55.6
YCR032W	4.61042689042012	1.65237632790668	4.80232503413766	0.344078402890403	2.38 - 7.99
YCR033W	3.30840637945967	0.605756402404563	3.36056524734241	0.180254319681371	2.13 - 4.39
YCR034W	24.7671496578199	5.58951749433363	24.4715125972837	0.228409154199731	15.5 - 36.2
YCR035C	6.53782000998794	0.846080860186426	6.52690730814624	0.129629673019936	5.19 - 8.18
YCR036W	12.4427627328039	2.97321012608616	12.9347789095644	0.22986168892981	8.18 - 19.1
YCR037C	4.68799936012884	1.23712701523648	4.83262757229644	0.255994693720751	3.07 - 7.32
YCR038C	4.28157605951176	1.27206164725326	4.28777351435036	0.296671837492328	1.96 - 6.8
YCR042C	5.61474825871046	1.18046452988835	5.52275279354414	0.213745676117943	3.34 - 7.47
YCR043C	22.1588826799766	5.82245846166761	21.5104245754317	0.270680778115267	10.9 - 34.2
YCR044C	16.5462200560209	2.60809794635268	16.8915644774329	0.154402391195741	12.6 - 22.5
YCR045C	22.8127855190216	10.6696126194406	25.1325859062376	0.424533020965128	12 - 47.2
YCR046C	13.5170577519484	2.68238415360785	13.451751828001	0.199407793713845	8.04 - 18.3
YCR047C	6.73228036235834	1.02186763200182	6.91387792530082	0.147799490104153	5.17 - 8.94
YCR048W	12.0030291283193	2.99382141113207	12.2633099700732	0.244128332272287	6.95 - 18.6
YCR051W	26.9460127142697	5.00842654777669	27.0372324566488	0.185241834784945	17.5 - 37.2
YCR052W	10.8307761737202	1.44174901303934	10.8139728813133	0.133322787921052	8.19 - 14
YCR053W	39.5772744683854	6.102553807217	40.5425395267796	0.150522238578224	32.3 - 53.2
YCR054C	4.56122957336059	2.87345797749634	5.43647908452423	0.528551279756797	1.95 - 13.3
YCR057C	4.69860260573957	0.821759794531445	4.80509662759623	0.171018370330366	3.31 - 6.41
YCR059C	21.7338428089163	3.52330793909719	22.4490900512893	0.156946581400293	18.1 - 30.5
YCR060W	11.5940720702001	2.74713348800613	11.6875059930983	0.23504873406083	6.76 - 17.2
YCR061W	15.1790277118461	4.83205450902427	16.193859472057	0.298388072180206	9.25 - 25.5
YCR063W	6.17754433706408	1.79875943712047	6.19913480932808	0.290162981197603	3.29 - 10.2
YCR065W	3.91192840159485	1.03193200342974	3.8790455562435	0.266027296784076	1.96 - 5.72
YCR066W	3.73073778975403	0.707436495885835	3.74260508482849	0.189022480291493	2.18 - 5.2
YCR067C	5.41516988216212	1.0450618791756	5.53428663530743	0.188834071677522	3.66 - 8.04
YCR068W	9.86681199513384	4.05116097963966	10.9140229891702	0.371188606040098	5.43 - 20.5
YCR069W	11.8158601482903	2.08641658518462	11.9989758864148	0.17388288841774	8.84 - 15.9
YCR071C	6.70502472980366	1.57238746849369	6.83869221149038	0.229925169881423	4.1 - 9.83
YCR072C	4.88249249705632	0.87625023266068	4.89047802038838	0.17917476144614	3.01 - 6.45
YCR073C	5.83493375054471	1.08510235690212	5.92773410650221	0.183055167017674	3.9 - 7.96
YCR073W-A	15.464801337352	1.9649524826656	15.733586040485	0.124889041672348	12.6 - 19
YCR075C	10.1336342168608	1.78639042573486	10.0877096200399	0.177085829491571	6.15 - 13.4
YCR075W-A	14.2004441993293	4.53093233947825	15.4072696079369	0.294077565641105	8.93 - 26.8
YCR076C	14.5702151643452	2.0624089033914	15.0850130633017	0.136719066449386	11.9 - 19.6
YCR077C	11.0276433510429	2.12820865221448	10.8491997353896	0.196162731272461	7.09 - 15.4
YCR079W	5.74877111286975	1.14981356555626	5.79584815979723	0.198385729552392	3.88 - 7.76
YCR081W	6.84752391523955	1.81688079356457	7.12592398372638	0.254967748423057	4.46 - 10.8
YCR082W	14.4557984148319	3.02560933153244	14.7586926818212	0.205005239743164	9.49 - 21.3
YCR083W	36.9994970805325	13.0830275472066	37.9569925382372	0.344680299263093	19 - 67.4
YCR084C	12.6578348638319	2.34895453508852	12.5850179002402	0.186646896628068	7.4 - 16.9
YCR086W	7.35998592958004	1.71711739228514	7.64987095888537	0.224463576119634	4.3 - 11.2
YCR087C-A	16.3831274426718	6.2649124727048	17.2233394902187	0.363745513828064	8.85 - 28.7
YCR088W	48.7250286428643	14.90669544119	51.1257586427057	0.291569178373783	30.1 - 87.7
YCR089W	14.5730957198982	41.0394562444569	30.5145887454047	1.3449126444687	6.48 - 145
YCR090C	20.0667547967754	5.02370993984372	19.9688646638645	0.251577143939214	9.47 - 30.4
YCR091W	4.10604123620697	1.5716860200899	4.19281298844628	0.374852402055812	1.54 - 7
YCR092C	4.05754047786827	2.026224750781	4.41310960380419	0.459137645037041	1.61 - 8.88
YCR093W	8.89359619151855	1.80944937427242	9.30054759017742	0.194552993437014	6.52 - 12.6
YCR094W	22.1544945685754	4.88210941441115	22.5390466054598	0.216606740288142	14.6 - 32.1
YCR095C	2.98067809263531	0.705704928752079	3.07376362884318	0.22958984943734	1.9 - 4.34
YCR096C	3.16354055414223	1.01133071235908	3.21252367103556	0.314808797045558	1.39 - 4.99
YCR097W	15.388014358206	5.03385235673193	16.2868968582397	0.309073754229938	8.5 - 28.6
YCR098C	4.90410175856014	1.89037362241902	5.10859309951812	0.370038009603335	2.34 - 10
YCR099C	2.94946992828474	2.4124497315193	3.41067848705918	0.707322528544579	0.897 - 7.84
YCR100C	5.84484213466965	2.6543489260173	6.23325115629607	0.425836992519738	2.12 - 12.1
YCR101C	11.7841634698873	7.05199916641479	12.6956050767057	0.555467748390665	3.53 - 29.2
YCR102C	8.55536422281937	3.63744325401073	9.43202445900206	0.385648199898284	5.48 - 17.2
YCR104W	6.23491177137156	4.70980860922277	7.36998773675489	0.639052435017559	1.79 - 19.4
YCR105W	64.8334369905162	51.222322129168	77.5951904410037	0.660122384364954	21.4 - 230
YCR106W	2.96212403403174	1.90707040846986	3.24578125635879	0.587553583512054	1.06 - 6.61
YCR107W	3.25225051550565	1.32550878637543	3.31036446206114	0.400411737609738	1.54 - 6.52
YCR108C	9.23732812833127	4.92990617197405	9.79543204942585	0.503286240678176	2.9 - 20.9
YDL001W	5.55550711385842	1.05096593094645	5.54356519360875	0.189583038034462	3.79 - 8.11
YDL002C	5.44269258054604	1.25905459933386	5.55995695010309	0.226450422302374	3.56 - 8.26
YDL003W	4.45358617196366	1.15140193125758	4.58239191256024	0.251266577199914	2.72 - 7.01
YDL004W	24.6922723493336	4.00304764386005	24.8845436885397	0.160864820105325	18 - 32
YDL005C	4.61139531316302	0.993570960441106	4.81847098329564	0.206200465642639	3.1 - 6.86
YDL006W	3.80682008498788	0.867939543843678	3.79778001116401	0.228538657134502	2.1 - 5.04
YDL007W	16.8133159231005	3.50146491471365	16.7919738402438	0.208520150640182	10 - 23.4
YDL008W	11.2220319314387	1.93333844539023	11.3262291781432	0.17069568476692	8.17 - 14.8
YDL010W	7.34395895859513	1.19321556885144	7.36153096473359	0.162087964387802	5.3 - 10
YDL012C	11.7426022355259	3.06333581357291	12.1499581892451	0.252127272033292	6.43 - 18.3
YDL013W	5.59866581939846	1.05385324614762	5.5899316096951	0.188527037490017	3.92 - 8.03
YDL014W	25.4861200825723	2.85383774287121	25.5485408432301	0.11170257277638	20.9 - 30.1
YDL015C	24.1394338296991	2.84393125525272	24.793074995355	0.114706677400263	19.9 - 30.2
YDL017W	3.46113398474296	0.812551807335587	3.59840127258732	0.225809115155005	2.02 - 5.07
YDL018C	14.0027211073946	4.65467321492463	15.0840179844906	0.308583112252356	8.77 - 26.8
YDL019C	8.37877906230018	1.16040817766026	8.3849608348549	0.138391603790996	6.4 - 10.6
YDL020C	7.08818917689636	0.86300531965538	7.16151450270123	0.120505979472619	5.79 - 8.69
YDL021W	13.1115093593097	4.7076025935635	14.2008727477532	0.331500934990656	7.71 - 22.2
YDL022W	20.6488452920286	9.59360647543227	22.8798550235678	0.419303639186096	12.1 - 56.1
YDL024C	6.59314236014037	2.33973576933645	6.98434493480809	0.334997167404468	3.9 - 12.4
YDL025C	6.4752087510442	1.62239198977877	6.63623997047226	0.24447458153978	4.33 - 9.95
YDL027C	5.52800103451217	1.27619571945237	5.57437267520789	0.228939791759576	3.17 - 8.34
YDL028C	3.86454343790634	0.72466383181399	3.95182491815058	0.1833744780761	2.51 - 5.17
YDL029W	21.1594534421229	2.49416219847566	21.2042794867095	0.117625416135406	17.1 - 26
YDL030W	4.64719924570384	0.559732992776586	4.63956274429744	0.120643479488355	3.54 - 5.96
YDL031W	10.0700028367667	1.4987939448211	10.1123176608439	0.148214681845351	7.51 - 13.8
YDL033C	4.36435778037653	0.710572036245881	4.39475314635851	0.161686450315113	2.88 - 5.78
YDL035C	4.63518086616805	1.50323853475392	4.86848260391459	0.308769416890843	2.84 - 8.27
YDL036C	6.1027315779125	0.86500834802586	6.07836605874371	0.142309354136635	4.49 - 7.83
YDL037C	24.611919095842	8.53447857992235	25.3133793121236	0.337152873770387	8.54 - 41.5
YDL039C	3.16429401026896	0.935526155904798	3.12159279578537	0.299695129091758	1.48 - 5.02
YDL040C	16.187681887151	2.92582420469725	16.3037363967596	0.179457281048703	11 - 22.6
YDL042C	6.4359823437614	1.08891749293172	6.44271080398292	0.169015423175373	4.29 - 8.63
YDL043C	5.94824528527747	1.73462892423261	6.22424760935123	0.278688932880261	3.85 - 10.2
YDL044C	3.27617097688939	0.795555267951357	3.47418401743601	0.228990538197941	2.44 - 5.22
YDL045C	5.94339708547748	0.850388545370609	6.07900657097951	0.139889394005637	4.89 - 7.73
YDL045W-A	6.79835402950233	1.72649023416476	6.77474888394456	0.254841952630357	3.33 - 9.96
YDL046W	25.827392224925	3.64511689628036	26.0157083220735	0.14011215267153	20.3 - 34.8
YDL047W	7.26886998389351	1.1271692723601	7.39254630251341	0.152473752105803	5.53 - 10
YDL048C	5.00086849790249	1.50363349409226	5.05118283322107	0.297679482952592	2.9 - 8.08
YDL049C	5.1735829688768	1.91973656431642	5.29754245580401	0.362382478353364	2.13 - 9.5
YDL051W	26.5421303118125	4.03231068901027	26.5907005860135	0.151643642331531	17.9 - 33.4
YDL052C	12.4040258617729	3.47957248392416	13.0705112805285	0.266215483789664	8.24 - 20.6
YDL053C	12.2315854222133	2.4906235136849	12.2628820850475	0.203102622728615	8.27 - 19
YDL054C	8.5556143515665	1.56779249307194	8.69153143263768	0.180381616890287	6 - 11.5
YDL055C	27.2655297510601	5.7621997914549	27.7100582246315	0.207946145213541	18.8 - 41.1
YDL056W	3.22463205271896	1.15553345357679	3.24764447976589	0.355806634862967	1.19 - 5.75
YDL057W	4.1357032650885	1.29070465108338	4.22493250206869	0.305497105681902	2.2 - 6.75
YDL058W	9.96094459831527	1.75804385280708	10.07903491671	0.174425812325783	6.92 - 13.6
YDL059C	5.211855376495	0.918123453672418	5.3621341426369	0.171223514602512	3.92 - 7.57
YDL060W	8.37675910827332	1.73034515418759	8.639748821895	0.200277252250959	5.64 - 12.2
YDL061C	17.9602742838089	5.7440510914458	18.5448942485781	0.309737602946224	9.77 - 30.2
YDL063C	6.65120520143934	1.53033283701687	6.81668552816452	0.22449808351786	4.28 - 10.3
YDL064W	20.6704767644344	5.55506005949507	20.8741418169544	0.266121601942128	11.6 - 30
YDL065C	10.8414238701529	2.67998018166517	10.9090582096644	0.245665586355655	6.06 - 16.7
YDL066W	107.400178005857	29.1778501104236	110.217573642798	0.264729563045775	62.8 - 173
YDL067C	11.0133010985044	5.05602388027856	11.7919043880136	0.428770766274018	4.52 - 22.5
YDL069C	5.36999300848991	1.27379450280485	5.25385453905543	0.242449518412791	2.85 - 7.58
YDL070W	7.96437599668022	2.09729236954218	8.25894500493802	0.253941922156911	4.66 - 12.5
YDL072C	20.5990561372737	3.69660751412125	20.9928923391664	0.176088528174104	14.4 - 28.8
YDL073W	6.80186472884787	1.42591136787503	7.04698575560918	0.202343444037765	4.94 - 10.5
YDL074C	7.27494514310772	1.12597429703489	7.27388583314031	0.154796806392654	4.83 - 9.51
YDL075W	26.8139708953168	8.07286238031065	27.8013732274856	0.290376389477391	16.1 - 44.9
YDL076C	7.42675656929918	1.01264510948732	7.53312915023173	0.134425560652464	5.76 - 9.47
YDL077C	6.57916803206237	1.11554696588829	6.61804101808433	0.168561506772165	4.57 - 8.83
YDL078C	37.1676170072231	5.92820106922432	37.5819036836006	0.157740840355865	27.3 - 50
YDL079C	27.4524371887561	8.70094315212151	29.4237505268816	0.2957115594143	18.1 - 49.1
YDL080C	4.51476868125923	0.975377800882427	4.69106500725967	0.207922465234009	3.24 - 7.09
YDL081C	27.5166204112545	9.24962739798849	29.1579829339823	0.31722452883421	16.5 - 50.7
YDL082W	39.4210410990825	6.4237837358969	39.2359855317678	0.163721737808671	28 - 53.1
YDL083C	31.6274526253031	6.29409297824948	32.3120195976764	0.194791073310134	22 - 45.4
YDL084W	44.2038254338216	7.94305129868963	43.8913056180868	0.180970950552367	30.7 - 58.9
YDL085C-A	7.46277289244917	5.25024658952067	8.55611056095511	0.613625379442805	1.88 - 19.5
YDL085W	30.4240171808693	17.3937390268697	36.6219493259111	0.474953937379928	18.4 - 83.1
YDL086W	32.8564369532399	7.14783970065914	34.0641738034513	0.209834524151439	24.8 - 51.5
YDL087C	3.11974419759708	0.987315068571344	3.31423099409874	0.297901706407712	1.85 - 5.16
YDL088C	6.70446774864096	1.42801189939038	6.76745424105692	0.211011681575458	4.3 - 9.69
YDL089W	11.3392222183394	1.99851719573822	12.0486054988156	0.165871245094271	9.37 - 16.4
YDL090C	8.23036531925495	1.12094454418644	8.31525414646927	0.134805806827011	6.3 - 10.5
YDL091C	4.27796180685168	0.959819723164193	4.35718733434863	0.220284245205096	2.45 - 6.09
YDL092W	15.5842228143297	3.20679850355098	15.9075313164267	0.201589953825175	11.5 - 23.6
YDL093W	9.07112354127253	2.37405679250776	8.94012173235657	0.265550835165415	4.6 - 13.9
YDL095W	21.2027155450535	5.5885009465841	22.4577804554174	0.248844758175379	12.4 - 34.8
YDL097C	12.1746215542996	2.20305158745296	12.5834366774666	0.175075509490821	9.16 - 17.7
YDL098C	9.29445891293481	1.58417130571931	9.33794723447189	0.169648774611961	6.32 - 12.4
YDL099W	10.0297851284107	2.4502771323764	10.1043844757153	0.242496426998137	5.97 - 14.6
YDL100C	54.995388871469	16.1502431194136	55.7569923566315	0.289654130124411	29.3 - 92.4
YDL101C	5.4344699793033	1.44443064350031	5.62562924318493	0.256758947499098	3.44 - 8.57
YDL102W	12.5238358378499	3.43641490513402	12.6851061623066	0.270901548726902	6.74 - 20
YDL103C	15.786691512067	4.17487961948578	16.3410804925495	0.25548369469138	9.98 - 24.5
YDL104C	2.58004527348592	1.02544737601324	2.70365317723868	0.379282144857263	1.22 - 5.2
YDL105W	4.28228687057509	1.37557622532468	4.45408141673724	0.308834997976382	2.27 - 7.13
YDL106C	2.9709927326517	0.842596267364068	2.99404840021911	0.281423729590479	1.56 - 4.26
YDL107W	4.67595697933464	1.05738465348779	4.63779089818014	0.227993171038113	2.65 - 6.83
YDL108W	4.52903041446412	0.901584804150096	4.65613966748202	0.193633539484794	3.46 - 7
YDL109C	4.3238692946213	1.68302179851618	4.4895838870699	0.374872558537845	1.74 - 8.4
YDL110C	3.6313864808278	2.01187045234325	4.15105380058056	0.484664990866145	1.84 - 8.86
YDL111C	10.9359606510808	1.622959453681	11.0186643090513	0.147291850278787	8.37 - 14.3
YDL112W	12.3267315400188	1.759182686355	12.2395063543118	0.14372987238454	8.5 - 15.5
YDL113C	5.85457632136302	2.5737160014595	6.20456433098261	0.414810108198508	2.82 - 12.6
YDL114W	18.8656518591375	7.95347718647453	20.3595195215648	0.390651516999221	8.01 - 40.8
YDL115C	4.79464905641252	0.761956987593001	4.81294103636864	0.158314216159169	3.31 - 6.29
YDL116W	6.59394389420656	1.12734880217006	6.57847637397392	0.171369286455164	4.34 - 9.13
YDL117W	5.08003979751684	0.913522231724687	5.18306998855112	0.176251185830515	3.93 - 7.03
YDL119C	3.36783146007942	1.01989863991771	3.51757210136325	0.289943918853134	2.1 - 5.76
YDL120W	25.3443022625594	4.19742448139348	25.6216350768972	0.163823443304689	16.7 - 34.3
YDL121C	13.4564654971688	3.22920422303396	13.6666774690341	0.236283049069583	9.01 - 19
YDL122W	7.60993958175013	1.30805451855652	7.54571093744997	0.173350732541919	5.24 - 10.6
YDL123W	6.04681545290536	1.60226168713861	6.20929154176432	0.258042592518267	4.13 - 9.17
YDL124W	19.0181080044406	4.6669907999906	19.7165791674212	0.236703880544457	11.9 - 27.8
YDL125C	25.201286004142	3.69374941604116	24.7844946570923	0.149034687499031	17.7 - 31.8
YDL126C	34.6408852868977	6.66492144235483	35.8496715324616	0.185913040690479	25.9 - 50.7
YDL127W	6.30166344240707	2.24411379036831	6.64279518661456	0.337826732169956	3.52 - 11.4
YDL128W	13.9419354777214	3.93466733214067	14.5779679478635	0.269905061268661	8.2 - 22.4
YDL129W	3.27369674115768	1.00184021068401	3.34590914759304	0.29942241898729	1.37 - 5.17
YDL130W	33.7336280202588	7.58756749074818	34.0784387851681	0.222650090826652	20.8 - 51.9
YDL130W-A	40.5943042156923	27.8557791810047	49.4170196930988	0.563687963256408	25.4 - 105
YDL131W	16.9863909140811	3.92220051119503	17.3728637857758	0.225765916291036	11.6 - 27.1
YDL132W	10.1466591267623	1.91117622930853	10.2559844093219	0.186347419519419	6.6 - 14.1
YDL133W	6.48539958799585	1.01335212193888	6.51780846619818	0.155474363383674	4.39 - 8.52
YDL134C	7.43293403388627	1.02853658282027	7.42532963832047	0.138517295920738	5.69 - 9.91
YDL135C	30.6466372444893	6.84572598256462	31.810454274055	0.215203653603529	21.9 - 47.2
YDL137W	40.2087374232289	7.83190549222584	40.6139098008208	0.192838008717584	24.9 - 55.6
YDL138W	4.01692777305147	1.11327425179405	4.14656764427079	0.268480909344921	2.17 - 6.23
YDL139C	2.78390617835821	0.963708303826252	2.97623580115076	0.323801058858857	1.44 - 5.13
YDL140C	4.18755690415826	1.13396163544254	4.26005629512396	0.266184659752142	2.46 - 6.4
YDL141W	9.40992972275862	1.95960491732884	9.54278414542508	0.205349391484276	6.68 - 14.1
YDL142C	4.03972906284517	0.918679606677765	4.11912133642335	0.223028051772677	2.75 - 5.89
YDL143W	19.8807142418959	2.0316966642961	19.8970928302932	0.102110226937417	16.5 - 23.5
YDL144C	17.153615654304	2.9139634514923	17.3841054496329	0.167622283466639	12.5 - 22.9
YDL145C	23.3922825228253	3.33530853893336	23.1347218293502	0.144168949319372	16.1 - 29.9
YDL146W	5.13958121928886	1.2195094718183	5.37843642521378	0.226740519995982	3.44 - 8.27
YDL147W	10.2741083158906	1.63528717294711	10.5156363021488	0.155510054357142	8.06 - 14
YDL148C	9.26676655978051	1.5343591399919	9.17980167156414	0.167145129588672	6.3 - 12.3
YDL149W	2.54466242408337	1.00706178297576	2.57794168614696	0.390645679996326	0.717 - 4.59
YDL150W	6.64535985660647	1.53996912432808	6.81715895086324	0.225896027278794	4.45 - 10.5
YDL153C	11.0029411420705	1.78957944696723	11.32279401439	0.158051046825799	8.87 - 15.6
YDL154W	4.24767872975259	1.25014433101721	4.23398007962301	0.295264575531146	2.14 - 6.57
YDL155W	4.3237800854295	0.762307821325496	4.21182820742127	0.180992144927066	2.4 - 5.33
YDL156W	3.01794478076462	1.52755510154948	3.15111218321663	0.484766968845318	1.15 - 6.07
YDL157C	29.0547635152484	16.1967029716998	33.8141935758639	0.478991253639146	14.1 - 79.2
YDL159W	4.04156516056985	0.619126204545555	4.11580558737287	0.150426494012499	3.24 - 5.58
YDL159W-A	14.6773413185656	5.15939516833122	15.0998663818369	0.341684822756926	7.28 - 26.1
YDL160C	15.5009821714489	5.05871784209905	15.6134943314469	0.323996520875557	7.89 - 26.5
YDL160C-A	8.15127491818239	2.48080382962893	8.35394654450973	0.29696189895533	4.66 - 14.9
YDL161W	3.96561912840684	0.984726328863532	4.19758293405625	0.234593656476481	2.78 - 6.27
YDL164C	7.30434124668877	1.82024047484817	7.50102623520124	0.242665525725806	5.09 - 10.8
YDL165W	10.4909064814442	1.56918079070534	10.5843913671433	0.148254229863088	7.47 - 13
YDL166C	13.5313921450416	1.61830682324085	13.4047765911338	0.120726131632156	9.9 - 16
YDL167C	6.85064075082938	1.47127309271407	6.740242210741	0.218281932119517	3.88 - 9.14
YDL168W	21.3736997050957	4.30254209721944	22.1438531909185	0.194299612633992	15.4 - 30.8
YDL169C	23.9086156011651	13.7426374583469	27.1752200412082	0.505704735325333	12.4 - 62.2
YDL170W	4.42596532569396	0.777510521583234	4.58608274800865	0.169536958730376	3.12 - 6.14
YDL171C	18.4138911365373	2.60275342655735	18.803455306709	0.138418890789115	13.9 - 23.5
YDL173W	12.1318092847983	2.2601530734509	12.4001685094866	0.182267932223808	9.29 - 17.4
YDL174C	14.0182005963271	2.43664499866081	14.2043464482419	0.171542211219608	10.5 - 19.8
YDL175C	4.2908518474163	0.887745718488582	4.39168528289991	0.202142380726879	2.87 - 6.26
YDL176W	3.91223441220243	1.17277452328883	3.98711364924259	0.294141232596069	2.12 - 7.13
YDL177C	2.26404744553516	0.960410578508137	2.42904504061865	0.395386072488608	0.961 - 4.52
YDL178W	7.81018551947498	1.21933523008799	7.96915413224245	0.153006857422255	5.91 - 9.92
YDL179W	2.11064883483625	1.08239188430983	2.46561421473055	0.438994826458736	1.04 - 5.31
YDL180W	3.75868296241397	0.69147755353603	3.75490910312581	0.184152940735743	2.51 - 4.95
YDL181W	18.7246242878819	6.16054733917897	19.8768737510413	0.309935426281823	11 - 34.3
YDL182W	15.7521822536133	2.26361584497793	15.9927636778961	0.141540004627625	11.4 - 20.2
YDL183C	5.49398835334452	2.07422969314778	5.54371513239783	0.374158780458585	2.17 - 10.3
YDL184C	4.4673296980002	5.2571997556832	5.79648345279801	0.906963644163515	1.31 - 14.5
YDL185W	52.3271170907892	8.36880943869231	53.4831015123205	0.156475769019574	36.9 - 67.5
YDL186W	21.1190138517141	6.54206614296657	21.0554499332823	0.310706546936598	8.95 - 33.9
YDL188C	12.5694658867554	2.07301048831996	13.0087987171516	0.159354490248725	9.79 - 17.1
YDL189W	8.8778425340379	1.94691737637407	8.74397947243595	0.222658045173989	5.01 - 12.3
YDL190C	9.90749118762617	1.48005840997095	10.0082655162489	0.14788360756097	7.57 - 12.6
YDL191W	24.1150488182723	5.14122759494854	24.0608734361268	0.213675850488001	15.7 - 35.1
YDL192W	35.3136284970845	7.12777430801875	35.9211732201935	0.19842821570237	22.9 - 48.8
YDL193W	10.575062244473	1.46618334871421	10.7526186659859	0.136355932843804	8.11 - 13.6
YDL194W	5.61446064430502	1.39897426670975	5.62796264912078	0.248575613224495	3.18 - 8.78
YDL195W	10.7041002118077	2.18688427964585	10.9134052215508	0.200385144256111	7.06 - 16.3
YDL197C	4.23047025040392	1.52603736285839	4.43798772934017	0.343857950027564	2.16 - 8.18
YDL198C	16.1083933438755	2.12135050731304	16.1066815190659	0.131706242828601	12.5 - 20.8
YDL199C	3.89032225784428	1.46444592046972	3.89586417832169	0.375897580983071	1.54 - 6.59
YDL200C	13.3402682891223	2.236388990732	13.6774128186848	0.163509650573452	9.72 - 18.9
YDL201W	11.2017877896258	1.3158609184727	11.2783182882186	0.116671731090197	8.72 - 13.9
YDL202W	5.12869680567511	0.657873341792095	5.11479314275559	0.128621690737167	3.79 - 6.47
YDL203C	4.08913812676289	1.45373777862559	4.33973098544062	0.334983385722005	2.03 - 7.87
YDL204W	4.30659367571128	1.99836325580557	4.6087623840598	0.433600843193229	1.72 - 9.85
YDL205C	11.3331061171472	6.21708610234557	12.4996777375439	0.497379711132231	7.26 - 26.9
YDL206W	7.47702059510386	2.44958373570155	8.07798391527168	0.303241967475391	4.78 - 12.7
YDL207W	6.50047477930813	0.976902094296138	6.5575768345774	0.148973030578161	4.81 - 8.48
YDL208W	18.4866651342805	3.18198620010463	18.5133309955585	0.171875401615626	12.8 - 24.9
YDL209C	4.51132387593093	1.25621002371419	4.57554475790008	0.274548734671479	2.15 - 7.6
YDL210W	12.4926771881298	3.90001589648095	12.9284093311468	0.301662470346226	7.3 - 22
YDL211C	3.40046107098759	0.974670461995145	3.56392817225097	0.27348207227744	1.98 - 5.37
YDL212W	29.7646170863398	9.4415973872938	32.4970468647073	0.290537088696131	21.8 - 56.9
YDL213C	17.6049133332321	3.49334510741964	18.2641430054762	0.191267945414806	12 - 24.9
YDL214C	4.62105736247599	1.58552854484388	4.66166183553315	0.340120884092945	1.94 - 8.06
YDL215C	7.43340297225946	1.57733213483713	7.44992231175253	0.211724642060875	4.54 - 10.8
YDL216C	2.54416590543227	0.638155190866672	2.48886206183847	0.256404402900207	1.31 - 3.69
YDL217C	4.10139153276434	0.832380758692916	4.02296155085805	0.206907460628198	2.5 - 5.5
YDL218W	6.0964802158127	2.51702466680006	6.34916480774741	0.396433978801232	2.36 - 11.5
YDL219W	20.177915311824	5.51397989051007	20.6328695475997	0.267242512137704	11.2 - 32.4
YDL220C	4.25125903683461	1.58407416310763	4.32454739065479	0.366298255056878	2.1 - 8.03
YDL222C	19.8512362286767	6.51372631151406	20.2803468460924	0.321184167161772	9.68 - 34.9
YDL223C	7.36943572009588	2.31994005755355	7.33574146933372	0.316251610999626	3.3 - 11.3
YDL224C	3.72406191475377	1.00739571793959	3.83457594109681	0.26271372204235	2.13 - 5.95
YDL225W	8.15690211992613	1.25977957100185	8.17294608596473	0.154140203269572	5.98 - 10.5
YDL226C	16.1033847846424	2.37189666536406	16.0486248170547	0.14779438689622	11.2 - 20.5
YDL227C	3.58236794240029	4.59975351874462	5.19910212255284	0.88472074799063	1.88 - 18.2
YDL229W	37.6238206317237	7.10607104126925	38.7640102228569	0.18331619975374	28 - 55.7
YDL230W	6.37857467071605	0.965176403560191	6.43102766184992	0.150081208526874	4.76 - 8.38
YDL231C	4.14343064886647	0.899018870432472	4.2012329916513	0.213989291291153	2.55 - 5.78
YDL232W	6.68459653583896	1.97850417291221	7.00430916656808	0.282469566357194	4.17 - 11
YDL233W	7.07065618974317	1.24042760856324	7.12045131666272	0.174206318307449	4.9 - 9.48
YDL234C	7.05218937121868	1.93258993456789	7.18910420460776	0.268822078462741	4.72 - 12.8
YDL235C	8.88813615644385	1.88011623286328	8.94732859384102	0.210131573144355	5.84 - 13.1
YDL236W	15.7295220039458	2.07405820854585	15.8788661363906	0.130617525881939	12 - 19.2
YDL237W	30.8317903579122	8.37200458830185	32.4093205510117	0.258320891828771	21.7 - 55.2
YDL238C	7.8195136021602	1.8363835708314	7.93583129207467	0.231404058786551	4.78 - 11.5
YDL239C	4.88793538896949	1.54361348685287	5.11845387346375	0.301578079047585	2.31 - 8.33
YDL240W	4.24640300421206	1.11231944127216	4.36202110532792	0.255000930626753	2.58 - 7.34
YDL241W	9.24496160804942	3.95144332170898	10.0187667345424	0.394404164345431	5.77 - 21.4
YDL243C	3.44960663660634	1.13561205040608	3.70507908138156	0.306501433697503	1.97 - 5.92
YDL244W	20.8754796561993	4.95415376416823	21.9817398035534	0.225375871447963	15.4 - 34.4
YDL245C	28.6636029337652	8.27010960958116	29.1268230943865	0.283934488247536	16.2 - 45
YDL246C	11.2991861818829	2.503458952754	11.7468051827565	0.213118283125093	7.77 - 17.1
YDL247W	11.8019181103319	3.67698110644978	12.0227632780146	0.305834941720401	5.81 - 19
YDL248W	7.69227315533307	1.29817670230795	7.65614129404143	0.169560180833951	5.22 - 10.8
YDR001C	13.0097664911353	3.66728751765352	14.1407238441044	0.259342276822873	8 - 22.4
YDR002W	43.7167334290017	9.46474381309679	42.8997255208636	0.220624810489609	27.3 - 63.3
YDR003W	5.33355188771459	0.913307803588181	5.37073014253244	0.170052819514319	3.93 - 7.38
YDR003W-A	2.66158731072441	1.54971292879488	2.90059032014543	0.534275012238606	1.12 - 6.41
YDR004W	2.77732353079412	0.996487186048798	2.82891221400489	0.352251010517598	1.39 - 4.8
YDR005C	5.14862637372319	0.706085217742811	5.2380254429528	0.134799883168336	3.91 - 6.62
YDR006C	6.57342518263073	0.985521831729304	6.50785914599788	0.151435642600742	4.85 - 8.46
YDR009W	5.60585467837886	1.79447470195469	5.90115885861318	0.304088526499421	3.34 - 9.65
YDR011W	9.52708260692422	1.79130349553917	9.79360860120874	0.182905358839651	7.03 - 13.6
YDR012W	29.2488839672527	5.21017543719061	28.5180389821176	0.182697535425128	18.6 - 35.7
YDR013W	5.90112186904157	1.07587209939877	5.84971965521016	0.183918574361171	3.67 - 7.87
YDR014W	2.42816800989417	0.906375713653473	2.36447518917355	0.383330608755627	0.89 - 4.27
YDR016C	7.17513318240747	1.9672733976414	7.50298503528072	0.262198763344301	4.04 - 11.6
YDR017C	5.45181319063209	1.10614868933032	5.60969805273471	0.197185067526241	3.72 - 7.89
YDR018C	10.728509486145	5.21421210635761	11.3386785652646	0.459860650987238	5.07 - 20.1
YDR019C	11.1144725260135	2.71177562742823	11.3465277090943	0.238996078532002	7.88 - 14.6
YDR020C	4.02654875496358	0.774529421799394	4.00388146376619	0.193444643356361	2.29 - 5.54
YDR021W	3.84139043345193	0.783744361086127	3.85261990403066	0.203431529870404	2.29 - 5.44
YDR022C	6.45330229830828	1.3354009030801	6.41569028545115	0.208146098652608	4.25 - 8.86
YDR023W	42.1903491194422	7.99094156717783	43.1190950742469	0.185322571204664	30 - 59
YDR025W	41.5009087467051	10.3705508328921	42.6762324634875	0.243005303754609	25.8 - 64.7
YDR026C	6.0444818189921	0.90298378980937	6.08168932066726	0.148475816865683	4.56 - 7.83
YDR027C	5.81122517580179	1.08779846867486	5.82108556312039	0.186872097460074	3.86 - 8.03
YDR028C	9.20454528106557	1.7711259506489	9.29087050029941	0.190630786490009	5.43 - 12.7
YDR030C	3.39031493630521	1.09628359563143	3.57254784753624	0.306863236663847	2.07 - 5.42
YDR031W	8.26214263632963	4.40555271753815	8.66960606543281	0.508160657391786	2.39 - 17.3
YDR032C	108.421476367163	91.4269782848397	143.910027042691	0.635306518688361	67.2 - 365
YDR033W	20.0975303906054	8.64374829471601	20.6745086472913	0.418087241741945	7.18 - 40.9
YDR034C	4.06644587228009	0.735351035235361	4.04081591737238	0.181980830176876	2.55 - 5.22
YDR034C-A	10.5502769146894	8.76700009141905	12.3268168588452	0.711213624069397	1.85 - 35.7
YDR034W-B	50.0486366390813	135.19634997309	89.6663610322991	1.50777112416094	21.1 - 488
YDR035W	22.34201869499	2.53229142756107	22.4898543814843	0.112597057526788	18.9 - 27.9
YDR036C	11.4323154128847	1.74062888179073	11.4196010961081	0.152424665900453	7.94 - 15.6
YDR037W	28.7459513518529	7.68059151946639	30.2805264807643	0.253647885691337	17.6 - 49
YDR038C	6.27024682154019	1.18440609356195	6.29085398941737	0.18827429400752	4.17 - 8.84
YDR041W	8.56511835203401	1.75471590536491	8.75849328064695	0.200344494097197	5.78 - 11.7
YDR042C	14.7374711738578	4.45965113732059	14.7417741243565	0.302517939815148	6.51 - 23.2
YDR043C	3.23898937372404	1.06917985024986	3.31959881291891	0.322081043675798	1.64 - 5.39
YDR044W	16.3040075929228	3.06396231949775	16.3230999223854	0.187707134923303	11.7 - 22.9
YDR045C	10.6664778619548	2.00788925397832	10.7428463871727	0.186904771939753	7.21 - 15
YDR046C	7.29191551901804	0.880615639302048	7.27436893845466	0.121057324250744	5.69 - 8.76
YDR047W	6.21387093816922	1.0537069785746	6.18667071374563	0.170318904517329	4.19 - 8.63
YDR049W	3.92901796435481	0.947071045401483	3.90581100837749	0.242477437687111	2.16 - 6.02
YDR050C	31.3422089798946	5.37417885308934	31.6183195191904	0.169970413823782	22.9 - 41.6
YDR051C	8.38438051647656	1.26679206344703	8.33780000221888	0.151933611157608	6.17 - 11.1
YDR052C	3.91313880578217	0.917556017610749	3.95610833356458	0.231933996808424	2.31 - 5.87
YDR054C	6.51118217620716	0.740123675400607	6.48803447705591	0.114075176082673	5.12 - 7.95
YDR055W	5.95078420372569	4.3146766140543	7.53274093974776	0.572789725355772	3.76 - 20.2
YDR056C	25.0895802107309	6.46495572983352	26.0326188175136	0.248340582833878	16.5 - 40.9
YDR057W	3.56606908988922	1.03881545924236	3.57757118086974	0.290368914194409	1.73 - 5.56
YDR058C	7.37585205005156	1.19281938565364	7.30746250170853	0.163233049143222	5.41 - 9.64
YDR059C	9.35660777905238	1.82997391623297	9.38167260400397	0.195058386012316	6.76 - 12.6
YDR060W	10.1977319776916	1.57213640170199	10.1364107300819	0.155097937876209	6.97 - 13
YDR061W	5.16441961411968	1.0322752618327	5.11597749235192	0.201774785634983	3.48 - 7.32
YDR062W	19.4361075090644	3.86171750206442	20.3129912161048	0.190110725741009	14.5 - 28.2
YDR063W	17.2612909039502	3.28251822468096	17.5869085557823	0.186645550255148	11.3 - 23.9
YDR064W	35.1901562207188	6.5696707803348	35.6197547697276	0.184438967163193	23.8 - 46.5
YDR065W	3.43046154408631	0.904444649753812	3.40766705203445	0.265414618254398	1.82 - 5.1
YDR066C	6.73392278449331	0.943686427511998	6.65872494167057	0.141721791450848	4.86 - 8.58
YDR067C	5.81370400275515	1.43051280394442	5.83165328135774	0.245301415383763	3.44 - 8.41
YDR068W	10.2390506862912	1.53681735332883	10.3176404544344	0.148950465963206	7.65 - 13.5
YDR069C	4.16877493656042	1.21496450442927	4.28348039968345	0.283639562006414	2.45 - 6.6
YDR070C	30.0465039574634	178.75637371664	58.3653339868047	3.06271482584256	8.95 - 116
YDR071C	20.0763971597877	2.46024459677629	20.3494616819932	0.120899738539684	16.4 - 25.7
YDR072C	5.78214661212742	0.855712720654608	5.91945859944341	0.144559288029326	4.4 - 8.03
YDR073W	4.87538945607366	1.0395628060265	5.02749620022702	0.206775453351821	3.23 - 7.35
YDR074W	10.6589687769471	2.03478331632628	10.5665946853952	0.192567556238216	6.98 - 14.1
YDR075W	3.13057244598153	0.714357815446908	3.20127695788265	0.223147770357048	1.93 - 4.65
YDR076W	2.93441722051817	1.60255713081638	3.05363557441158	0.524803006699704	0.659 - 6.5
YDR077W	37.3079952247132	10.1736684576504	37.2011153827236	0.273477511439756	21.8 - 60.4
YDR078C	7.88064140934755	1.62464200725682	8.01389935516133	0.202728027300527	5.18 - 11
YDR079C-A	12.3610171440421	2.91160788058764	12.3201112749818	0.236329673945411	7.91 - 18
YDR079W	5.16592105845265	1.43567449927486	5.44108434768498	0.26385815906083	3.36 - 8.44
YDR080W	5.17776824539656	1.61258717516551	5.49667863942402	0.293374832503305	3.32 - 9.54
YDR081C	4.05968703666235	1.12323971509627	4.09363947247301	0.274386575234411	1.97 - 6.09
YDR082W	3.61494606975681	1.38213349397227	3.86359399859643	0.357732591590724	2.3 - 7.21
YDR083W	13.2508922994072	3.04189295567398	13.810791848134	0.220254782573163	8.67 - 20.8
YDR084C	21.2143068880173	3.96884665782021	21.5766574498688	0.183941681747576	15 - 29.3
YDR085C	13.8569294357442	26.5243192575252	22.2479381386579	1.19221471635777	7.66 - 91.2
YDR086C	20.9221124931368	5.13555654468625	21.2197046899995	0.24201828534902	11.9 - 31
YDR087C	9.89339491078694	1.23599475224161	9.87127339400222	0.125211277502718	7.61 - 12.2
YDR088C	3.0162254365198	0.824503613760057	3.05190018043292	0.270160740854604	1.61 - 4.5
YDR089W	6.31780735349441	1.29584032575895	6.39188788470918	0.202732017383923	4.15 - 8.96
YDR090C	5.9692948313028	0.78193348879692	6.02970792406479	0.129680160074785	4.63 - 7.53
YDR091C	16.2420781169428	3.44077074167269	16.5875778059305	0.207430571354578	10.3 - 25.2
YDR092W	15.4010831375047	2.79261176562331	15.3904193195401	0.181451311211368	10.3 - 20.3
YDR093W	7.89651632101629	1.48675751001086	7.92014349572697	0.18771850671809	4.99 - 10.7
YDR096W	4.30703994821481	1.264420464211	4.38539993757344	0.288325006204711	2.33 - 7.84
YDR097C	9.86901124194438	3.00485171717457	10.1779147582234	0.295232548960656	5.3 - 16.3
YDR098C	33.1857220544438	4.3193951171354	32.9056380017703	0.131266110594878	25.3 - 42
YDR099W	29.6475007779501	4.52898722223514	29.6798179278796	0.15259484519886	21.6 - 39.5
YDR100W	13.2529600623445	2.0919173278438	13.3129080990963	0.157134512780555	9.84 - 17.8
YDR101C	9.60711216040752	1.80472794577107	9.74714287412525	0.185154559554256	7.05 - 13
YDR103W	3.73290494545869	0.632186199260286	3.85204675668464	0.164116958903269	2.84 - 4.99
YDR104C	5.98589471706861	1.35108920065844	5.974467239114	0.226143879710822	3.68 - 8.52
YDR105C	9.02101651108069	2.01013264450341	9.20001214329934	0.218492390357055	6.2 - 13.8
YDR106W	5.52515510622278	1.44468491820422	5.45747510280039	0.264716721742425	3.11 - 8.4
YDR107C	11.6749902668582	3.91226889604887	12.4479919951718	0.314289155838654	5.39 - 20.3
YDR108W	4.07208244122681	1.06259601584136	4.25589328959045	0.249676376623535	2.28 - 6.19
YDR109C	4.31375124446996	1.09076491645518	4.22248953867822	0.258322704287059	2.08 - 6.21
YDR110W	4.46157113137854	0.604309931508724	4.52745968866178	0.133476601243322	3.45 - 5.97
YDR111C	7.60821970624799	1.25247697131987	7.59419920561456	0.164925482912522	4.8 - 9.74
YDR113C	3.41114505549175	0.903452512723325	3.51438933586761	0.257072403305676	2.18 - 5.45
YDR115W	7.09700350476677	1.35463166535592	7.03781913056814	0.192478897258413	4.28 - 9.64
YDR116C	5.13402383854281	0.776777821503217	5.07528063801192	0.153051205816176	3.65 - 6.51
YDR117C	9.596137024347	1.02738928621677	9.71452794802273	0.105758024652745	8.15 - 12.1
YDR118W	4.36296647592605	0.982234298160347	4.2704451511219	0.230007473085634	2.49 - 6.14
YDR119W	11.1426237787567	2.10386574361964	11.1789523277863	0.188198829544187	7.25 - 15
YDR120C	13.6584522016625	2.20954810935832	13.8451889650108	0.159589595703044	9.89 - 18.3
YDR121W	8.62502486594892	1.27578996961652	8.53330941629434	0.149507056099524	6.12 - 11.1
YDR122W	11.4610005882828	2.44401784543861	11.5438276829431	0.211716417861109	7 - 16.2
YDR123C	1.74617254275306	0.642814760681213	1.92028656815546	0.334749391752854	0.981 - 3.37
YDR124W	18.8634459658934	2070.72991235674	252.789728483771	8.19151128005458	7.32 - 154
YDR125C	12.3535037192717	5.66966338007348	13.3250582315562	0.425488825755874	5.13 - 25.8
YDR126W	8.72910361661803	1.65920393282728	8.99251603274687	0.184509421699686	5.99 - 12.2
YDR127W	13.9526138384488	2.2872384617609	14.3599927021161	0.159278525359129	10.1 - 18.6
YDR128W	11.9111569005893	2.05027561892786	12.0696716960949	0.169870040424648	8.8 - 15.7
YDR129C	23.4029713597221	14.677997249299	26.9691289385799	0.5442518103839	12.7 - 65.6
YDR130C	3.73889069350966	0.807867539670825	3.71651658091226	0.21737224147471	2.12 - 5.44
YDR131C	3.26406289797132	0.667355455661017	3.386674205412	0.197053337635656	2.52 - 4.72
YDR132C	4.29505314827482	0.846695141071312	4.35707481780188	0.194326509522383	3.12 - 6.18
YDR135C	14.7305692650463	3.73276632081012	14.5042473883271	0.257356774251812	8.64 - 22.3
YDR137W	4.44865369821894	0.927897655891934	4.42328867968022	0.209775513896375	2.87 - 6.17
YDR138W	3.72823786676408	1.76414610604646	4.21097485365766	0.418940071445481	1.3 - 8.01
YDR139C	13.596591205589	3.34432502470717	13.476620723712	0.248157538397059	8.14 - 20.1
YDR140W	11.1971781889603	1.46046733574525	11.6125321202722	0.125766484055246	9.69 - 15
YDR141C	9.76421500224662	2.11623324284878	9.65756086427692	0.219127093537321	5.65 - 14.8
YDR142C	3.93896122258714	0.655695304139549	3.96624927713309	0.165318732718056	2.71 - 5.49
YDR143C	4.87949523837218	1.57133511345154	5.11376338925045	0.307275678173655	2.9 - 8.56
YDR144C	13.1260633290375	2.47672412944355	13.1008708567881	0.189050343028171	8.76 - 18.2
YDR145W	7.80346530544986	1.19386021538591	7.85474250264722	0.151992279184652	5.77 - 10.1
YDR146C	5.03321329557949	1.44159311664958	5.04613792092604	0.285682464339981	1.85 - 8.21
YDR147W	3.75803278122229	0.976537984932073	3.81040810507584	0.25628173098604	1.98 - 6.06
YDR148C	28.8280584447611	4.88380321615053	29.1274782093391	0.167669963772719	20.4 - 37.6
YDR150W	11.0597529244627	2.20909168423039	11.280413441396	0.1958342835311	7.34 - 15.8
YDR151C	5.22543662368396	1.29476843105699	5.29744935941367	0.244413555130294	2.61 - 7.74
YDR152W	9.25899842596343	1.15599394665023	9.35702050407159	0.123542953245343	7.43 - 11.8
YDR153C	3.0759055438044	0.703459964333555	3.11734931899301	0.22565965259254	1.93 - 4.51
YDR155C	42.8411588739723	9.81579914144915	44.6279267229368	0.219947460306379	29.1 - 68.1
YDR156W	8.43668246834763	1.69234717946766	8.43797331665125	0.200563229576471	5.57 - 11.9
YDR158W	47.6531368741167	8.07148905296542	49.0542228684502	0.164542185789201	37.2 - 67.8
YDR159W	5.13359169487279	0.879428624949622	5.16666701907137	0.170211980316023	3.53 - 6.69
YDR160W	4.92865187567516	1.9127166181859	5.20405702363233	0.36754336270721	2.3 - 9.67
YDR161W	13.1124186508005	1.568439901208	13.0524881875918	0.120164054444349	10.2 - 16.3
YDR162C	5.42003926544235	1.26127305073117	5.54755211342636	0.22735668362242	3.39 - 8.4
YDR163W	6.52144922449915	1.74201892671727	6.64372791276003	0.262205037531945	3.84 - 10.1
YDR164C	8.19724000287318	1.64107346435677	8.15176691415303	0.201315062321955	5.62 - 11.8
YDR165W	12.0709156506389	2.55448549219183	12.1966925123054	0.209440837310162	7.68 - 17.8
YDR166C	5.18194999059759	1.23744690649772	5.32168526010249	0.232529141806836	3.3 - 7.53
YDR167W	10.1690228527352	1.51002707897555	10.13834918938	0.148942105935482	7.29 - 12.8
YDR168W	9.26533362932233	1.8054122128357	9.5739403783886	0.188575669106012	6.85 - 13.5
YDR169C	3.74972619163641	1.3043667314311	3.68565808460076	0.353903346835385	1.78 - 6.18
YDR169C-A	9.88026309371388	3.98450889254629	10.6382868842338	0.374544222759344	4.84 - 19.3
YDR170C	25.9226767220293	5.20329649434872	26.1332793901879	0.199106144187261	16.7 - 36.3
YDR171W	8.94661208587522	6.20064376350129	11.4328284675921	0.542354307254575	6.3 - 27.8
YDR172W	18.8950067413975	2.78791804650427	19.1274398911951	0.145754897799346	14.1 - 25.8
YDR173C	6.33042841087811	1.43793257033879	6.36381735614553	0.225954405958897	4.08 - 8.72
YDR174W	16.2149886356526	3.54709970182119	16.5698930288258	0.214068956006564	11.4 - 23.5
YDR175C	5.45660137301113	0.647484854757426	5.44630502363655	0.118885161948769	4.21 - 6.55
YDR176W	2.60556951324693	0.556938742111013	2.7159221928278	0.20506432164433	1.78 - 3.73
YDR177W	14.607547607603	2.12817516634053	14.8005250605376	0.143790518082014	11.3 - 20.3
YDR178W	20.9842368401663	4.5104395618628	21.2877811942948	0.211879271056752	14.8 - 32.5
YDR179C	8.55278506090855	2.50608769184368	8.73184783073737	0.287005424329761	4.75 - 13.9
YDR179W-A	5.65173598776079	0.874420346587923	5.65759051011628	0.154557022998462	4.02 - 7.49
YDR180W	6.23360134955256	1.74038790102298	6.36330901704252	0.273503596377574	3.3 - 9.39
YDR181C	5.10581818317742	1.79421792243816	5.56062455063243	0.322664820489292	3.28 - 10.1
YDR182W	12.358246387866	2.77870106528665	12.0591020654078	0.23042354648092	6.78 - 17.1
YDR182W-A	8.68084480889854	4.79051467931151	9.85285759610289	0.486205614217575	3.61 - 21
YDR183W	6.0625592531333	1.12248464858378	6.09453238915334	0.1841789618809	4.04 - 8.42
YDR184C	5.71018094063506	1.29246472513062	5.69480004188995	0.226955242611413	2.87 - 8.16
YDR185C	7.27860681795758	3.82324819906747	8.23559862104921	0.464234401770832	3.08 - 18.4
YDR186C	4.71075451814462	1.20561723624329	4.80378349078732	0.250972434239682	2.21 - 6.89
YDR188W	15.3608714768915	2.54154486824715	15.9197806809527	0.159646977504406	12.4 - 20.7
YDR189W	8.60135060382787	1.406858947299	8.55651721959871	0.164419577638036	6.43 - 11.3
YDR190C	15.32498374664	2.41101393924535	15.0677734021276	0.160011295292303	9.01 - 18.6
YDR191W	2.9499517809922	1.26322835353398	3.25005052565537	0.388679604689915	1.57 - 5.52
YDR192C	4.56923327503929	1.25582266112571	4.72855118188431	0.265582968824982	2.51 - 7.55
YDR194C	8.01003233128498	1.39694234271717	8.18758616118134	0.170617116597843	5.75 - 11.7
YDR194W-A	13.349931285788	5.00194677926778	14.0712241645783	0.355473462775134	6.3 - 25.2
YDR195W	5.04680031931129	1.17953287317498	4.98119415257189	0.236797209072039	2.58 - 7.14
YDR196C	13.4942381960991	1.99673108495015	13.5025666830025	0.147877891057832	10 - 18
YDR197W	3.16013669767737	1.23368191307272	3.37278786641867	0.365775127856672	1.58 - 6.11
YDR198C	4.14607679974996	0.95898389832016	4.20610385919778	0.22799814993229	2.51 - 5.9
YDR200C	7.02764709476633	1.21664958305928	7.01931798840252	0.173328745765537	4.53 - 9.66
YDR201W	7.27827216782608	1.80968572126844	7.23381693708623	0.250170240276689	3.81 - 10.4
YDR202C	9.81314477119958	1.2250274542297	9.78831550713047	0.125152019603098	7.34 - 12.1
YDR204W	21.5364757016124	4.46417043637934	21.5483107771648	0.20717031987074	14.6 - 31.8
YDR205W	8.3362275048705	1.79538362389339	8.23031841997531	0.218142668640368	4.74 - 11.1
YDR206W	6.57272691066263	1.18288914803574	6.65992259573553	0.177613047453909	4.81 - 8.95
YDR207C	6.92531236208018	1.06795575105316	7.00374689819217	0.15248348727862	5.21 - 9.13
YDR208W	3.41989524348212	0.752185401106519	3.40653772967799	0.220806420123702	1.86 - 4.73
YDR210W	10.5313350131879	4.43797540157904	11.4167581918077	0.388724656072998	5.82 - 22
YDR211W	9.64167102695879	1.95681052367489	9.87301113991124	0.198197945484389	6.3 - 14.8
YDR212W	21.9077821292158	3.03327428197483	22.3233048868689	0.135879265966532	17.3 - 30
YDR213W	4.09919264058677	1.40475638870932	4.31304331426155	0.325699578315001	2.16 - 7.14
YDR214W	13.3952529159575	3.0660987710476	13.4434668382943	0.228073517637109	8.97 - 19
YDR216W	5.45036133553726	2.96441025102706	6.05401120294382	0.489660516251702	3.11 - 15
YDR217C	5.99353670133646	1.27966517480985	6.08877942404314	0.210167766918401	3.77 - 9.17
YDR218C	24.2191918462266	9.44747876795176	24.8717831065144	0.379847264166487	6.67 - 42.5
YDR219C	3.73865265955785	0.982786859273601	3.7967624369241	0.258848657402382	2.07 - 5.48
YDR221W	9.86260238054442	4.01296199799164	10.3492159565772	0.387755170520072	4.63 - 18.1
YDR222W	4.78901213225723	1.1876541075114	4.68058950293026	0.253740283519389	2.28 - 6.94
YDR223W	9.9724930678657	3.91209734538899	10.7680390065954	0.363306386891137	4.98 - 19.9
YDR224C	16.2741905954147	3.60442194286486	16.7270373002205	0.21548477941263	10.6 - 24.4
YDR225W	16.6666482624711	4.03943835928328	17.1764727356596	0.235172751789552	10.1 - 24.3
YDR226W	38.0330473933794	6.39051885809516	38.5310993681858	0.165853530340005	27 - 52.1
YDR227W	7.14508302761438	1.43042059467229	7.22574552111924	0.197961662293737	4.59 - 10.4
YDR228C	5.58576027346506	1.04081476413843	5.70951197062344	0.182294873798957	4.08 - 8.08
YDR229W	4.11280524497804	0.957446036807554	4.28984965166149	0.223188716284434	2.7 - 6.41
YDR231C	12.7696919786537	3.01480758334347	13.277211107488	0.227066328834916	8.3 - 19.8
YDR232W	10.9020699680352	2.06563919608297	11.1783318699847	0.184789575055423	8.03 - 15.2
YDR233C	25.3369691220619	2.82254557758875	25.9469788144158	0.108781280386315	21.9 - 33
YDR234W	10.8010080706927	1.9591019777737	11.044009100145	0.177390471160331	7.62 - 14.1
YDR235W	4.75299801348249	1.68219240352909	4.85486774925978	0.346496030460475	2.2 - 8.31
YDR236C	17.2359757773717	3.41931793586723	17.2478463127609	0.198246080923009	10.9 - 23.8
YDR237W	6.4928799291407	0.974462881042356	6.48274320981215	0.150316440047699	4.67 - 8.41
YDR238C	16.1568850528557	2.72667474595364	16.5154107632021	0.165098814982485	12.1 - 22.3
YDR239C	3.92977102851422	0.990800673973939	3.9511317083087	0.250763767730248	2.22 - 6.25
YDR240C	4.62343728104895	0.783897615763011	4.68685142338437	0.167254633217487	3.31 - 6.46
YDR242W	2.92427873767964	0.893454762101497	3.03465860673728	0.29441689424897	1.38 - 5.35
YDR243C	4.46955163178492	1.16337434099489	4.5843820629225	0.253769063098822	2.36 - 6.92
YDR244W	3.89233364819965	0.543180814994455	3.93441208961813	0.13805895331294	2.88 - 5.08
YDR245W	8.71957949356353	1.37715231107139	8.58616116805272	0.160392087233987	5.83 - 11.1
YDR246W	6.88977785175845	1.13306344625656	6.94416591321837	0.163167680671302	5.12 - 9.3
YDR246W-A	2.3357600882832	1.73616862269353	2.65785386719074	0.653222001452095	0.615 - 7.28
YDR247W	3.08379273088139	1.13924095963276	3.26924868800569	0.348471795312615	1.44 - 5.59
YDR248C	23.0181838443472	6.68949380332061	24.1462006217989	0.277041258295577	15.1 - 39
YDR249C	3.67554243316023	0.978341814106561	3.90982685198007	0.250226378595537	2.45 - 6.33
YDR251W	5.50284379766421	1.49622857687911	5.83521014838463	0.25641382895067	3.28 - 9.52
YDR252W	3.07427472774468	1.22359453984455	3.21974242900102	0.380028703173065	1.22 - 6.06
YDR253C	3.1487186161555	1.04996719474126	3.21162688649598	0.326926891525317	1.08 - 5.01
YDR254W	4.05471949583353	1.15402406720352	4.1583878923626	0.277517176625834	2.34 - 6.75
YDR255C	10.9589383544613	2.74455572901854	11.0844082433887	0.247605074511356	6.78 - 17.2
YDR256C	10.2654283564093	3.48518736836638	10.9183123927362	0.319205683351305	4.96 - 18.6
YDR257C	5.62582358352067	0.778377772799999	5.7044573001385	0.136450801863501	4.43 - 7.32
YDR258C	5.75931443612052	2.17120911674041	6.12999107844899	0.35419449864677	3.54 - 11.9
YDR259C	4.89704575328448	1.91596170634844	5.28313864070983	0.362655958256476	2.66 - 9.02
YDR260C	5.16914496458596	0.997644165057594	5.05494495254714	0.197360045346268	3.33 - 6.81
YDR261C	19.4869962130315	4.19256797292024	19.7250635531282	0.212550289717842	12 - 28.7
YDR261C-D	25.3844531988948	24.5856094463818	32.6810283210417	0.752289958714435	10.8 - 105
YDR261W-B	30.3984273793528	50.3631884017324	44.6142458545003	1.12885889780545	12.4 - 224
YDR262W	6.54118017581852	0.881325967984663	6.64800050675992	0.132570081348294	5.3 - 8.56
YDR263C	5.96219475696964	1.89308395080936	6.22450376483445	0.304134116120935	3.6 - 10.2
YDR264C	9.52328989746755	2.11498884222501	9.42724290453915	0.224348610048719	5.81 - 13.4
YDR265W	4.57532420781807	0.79203346424932	4.61801382048546	0.171509548268537	3.39 - 6.45
YDR266C	8.2793958670458	1.54893890072848	8.25596557985837	0.187614505625768	5.29 - 11.4
YDR267C	4.74090485468846	0.720538296136883	4.75710902394751	0.151465583931261	3.5 - 6.19
YDR268W	7.89552455559548	1.12593348937213	7.83606082843021	0.143686159924525	5.76 - 9.93
YDR270W	4.04061266980539	0.585444546371883	4.14455799766984	0.141256207948117	3.11 - 5.12
YDR272W	18.81451891712	4.07345606422949	19.7129708469082	0.206638364955954	14.1 - 28.9
YDR273W	6.39307312617936	2.00388323371553	6.57562949230531	0.304743939125592	3.34 - 11.5
YDR275W	5.34865058840909	1.4951241442296	5.72371343910729	0.261215757940319	3.59 - 9.88
YDR276C	15.6342379934801	4.0371683589923	16.2294562111009	0.248755614881963	10.1 - 24.3
YDR277C	2.73354697251885	0.98600156146077	2.86382656309731	0.344295137899126	1.26 - 4.67
YDR279W	9.39946810358411	1.4405117503624	9.4724012527778	0.152074612542407	6.86 - 12.4
YDR280W	4.65317793077052	0.605476794620689	4.75616662897436	0.12730352863	3.8 - 5.93
YDR281C	4.67475705593384	1.43199613501719	4.55268363121168	0.314538907381991	1.97 - 7.24
YDR282C	4.12238875985214	1.55180545830791	4.44301913312777	0.349268236712608	1.74 - 8.33
YDR283C	8.62306626787284	1.92062576559173	8.83265810871885	0.217445953636069	5.99 - 13.3
YDR284C	15.4119951951067	2.34060296796316	15.5820268823483	0.150211714152198	11.2 - 20.6
YDR285W	5.93416201235316	1.72696869615479	6.01890801026738	0.286923922613344	2.82 - 9.89
YDR286C	9.97906973065548	2.09430138470913	10.1214026113163	0.206918098719597	6.78 - 14.4
YDR287W	18.9456977810032	3.4071409350434	18.9932107171186	0.179387307695825	13.7 - 26.5
YDR288W	3.97365851219472	0.966516931143139	4.00868163613715	0.241105934287786	2.32 - 5.82
YDR289C	4.56732218330809	1.02037455577278	4.55244760221265	0.224137572781033	2.77 - 6.8
YDR291W	6.11862357485362	1.07256712233614	6.02553317573077	0.178003687151893	3.7 - 7.86
YDR292C	12.901257005151	2.25008004703038	12.941083187231	0.173871075123799	8.92 - 17.4
YDR293C	8.18394168598364	1.62115722515837	8.32092528552498	0.194828960666011	5.52 - 11.3
YDR294C	15.3049587441621	2.93258710736172	15.7323164515258	0.186405296155691	11.5 - 21.5
YDR295C	5.15849701894797	1.44823617059725	5.26304573518033	0.275170736388751	3.23 - 7.84
YDR296W	5.99111631774803	1.91381603623201	6.35502181544749	0.301150191424991	3.51 - 11.3
YDR297W	13.9608472029487	2.27777586840408	13.7680696132251	0.165439014501795	9.3 - 17.5
YDR298C	17.9587914098682	3.12442012121815	18.0943299949096	0.172673988044715	12.5 - 24.4
YDR299W	6.40215454227757	0.895347852565488	6.41210673314949	0.139633959605927	4.86 - 8.52
YDR300C	9.11778959051618	2.7368703247613	9.35002721065056	0.292712551856934	5.35 - 17.7
YDR301W	6.30366899919443	1.41358613465582	6.34259402949082	0.222871924024011	3.17 - 8.62
YDR302W	12.8497345499162	3.09040631285404	13.3288266113189	0.231858842715355	9.37 - 20.5
YDR303C	5.91265969090181	1.09963406220359	6.04895685517579	0.181789040413256	4.37 - 8.2
YDR304C	72.6219175661337	14.2034376271418	74.9388736471655	0.189533641698644	52 - 102
YDR305C	9.82653683077479	1.42790366233072	9.82631622949461	0.145314238722007	7.74 - 13.5
YDR306C	3.48032538870142	0.730764847448125	3.52347317960952	0.207399009499232	2.22 - 4.93
YDR307W	8.62443162152227	2.37089732131425	8.92141065531926	0.265753636158496	5.59 - 14.1
YDR308C	4.75103128038566	1.03284496588833	4.55436549416537	0.226781308441651	2.61 - 6.1
YDR309C	5.42698027166138	1.12917156154026	5.44696504640826	0.207302883701235	3.61 - 7.3
YDR310C	4.48032378744572	1.42422201230652	4.78045275855854	0.297926176502153	2.82 - 7.89
YDR311W	4.46072904848458	0.950971538138078	4.62337377748872	0.205687790757557	3.34 - 6.68
YDR312W	6.03333173536173	3.15085515110324	6.7545777367379	0.466476998845666	2.79 - 13.8
YDR313C	4.24767675363738	1.00339705702072	4.35040745200143	0.230644386322733	2.34 - 6.39
YDR314C	4.200929749187	2.07629046434316	4.32971978957273	0.479543842385248	1.74 - 9.72
YDR315C	7.79971260005336	1.92644479124566	7.82583344571882	0.246164808465166	4.56 - 11.2
YDR316W	5.08040892884545	0.835422686515977	5.08310573432322	0.164352805190508	3.54 - 6.79
YDR316W-B	26.4543224529382	6.12791301620908	27.2042123877396	0.225256034942986	18.7 - 40.3
YDR317W	6.66805194348473	2.09544851926135	6.97140318604667	0.30057772636869	4.11 - 11.2
YDR318W	6.18018181350036	1.13553090973136	6.35508611145416	0.178680648824682	4.67 - 8.38
YDR319C	4.30428350242671	0.691046204106936	4.34375194654078	0.159089702315359	3.08 - 5.68
YDR320C	8.19600881277143	1.69068698736229	8.13916044301249	0.207722528533486	5.43 - 11.5
YDR320C-A	3.96619516398922	1.31508450375654	4.11012097414131	0.319962480917314	1.99 - 6.66
YDR321W	39.3855283263611	7.12047457569035	39.9544995918124	0.178214585301664	25.4 - 54.9
YDR322C-A	14.0449020304327	3.14909536944212	14.4291484241726	0.218245406926896	10.2 - 21.5
YDR322W	5.45487580971211	0.747428143814999	5.49528091064034	0.136012727278014	4.38 - 7
YDR323C	3.88792734570134	1.37669053625591	4.1321388908266	0.333166568846991	2.13 - 7.5
YDR324C	4.77067799001907	1.63631337006544	5.04207001000947	0.324532060605476	2.59 - 8.77
YDR325W	5.5350629419919	1.87175263319169	5.72510184858514	0.326937875114704	2.94 - 10.2
YDR326C	4.76424771207234	1.44327538747281	4.83516329913896	0.298495686325594	1.99 - 8.05
YDR328C	22.5148541138078	3.96890308339269	22.7963775266216	0.174102358094298	16 - 31.7
YDR329C	5.80904383667236	0.942741358767552	5.77961886624376	0.163114797114684	4.28 - 7.53
YDR330W	7.53375803157895	1.94086268814283	7.71557259108098	0.251551348293504	4.25 - 11.8
YDR331W	6.15769035265651	0.753832846817575	6.18383151704855	0.121903846302942	4.84 - 7.53
YDR332W	6.55023277183183	1.77694580352895	6.49955555023867	0.273394971362879	3.32 - 10
YDR333C	5.81795038624411	1.14412364979022	5.87613535470835	0.19470682357129	3.57 - 8.11
YDR334W	5.19378428244041	1.03089117186598	5.36156567503626	0.192274278512686	3.63 - 7.95
YDR335W	8.82954081252933	1.46444685992579	8.90957915578412	0.164367680484108	6.31 - 11.6
YDR336W	5.46734792873193	1.14446553184561	5.51814039353705	0.207400582483554	3.41 - 7.39
YDR337W	6.13947708098778	1.01336954149664	6.03859768165408	0.167815376171751	3.93 - 7.68
YDR338C	3.94638565110308	0.975491689715442	3.89177477766388	0.250654712938194	2.25 - 5.94
YDR339C	6.93749326904134	1.23564234025262	6.99988212615647	0.176523306819039	4.62 - 9.17
YDR341C	31.6573446475411	3.75153792916104	31.9686791426685	0.117350420154015	24.7 - 39.3
YDR342C	13.3599245506509	14.3032742811612	17.2284000835324	0.830214890054294	5.1 - 71.4
YDR345C	16.220602923992	2.61678827181538	16.3463808511625	0.16008364760627	12.2 - 20.9
YDR346C	16.9947826206165	5.96782451338794	17.1278870891052	0.34842736190058	7.96 - 26.8
YDR347W	8.30107456020915	1.47933970755163	8.35585220518329	0.177042349628201	5.58 - 11.8
YDR348C	4.74200592106967	1.70752633415005	4.97620566026956	0.343138216288584	2.18 - 8.35
YDR349C	7.50501129712597	0.984498707254212	7.60514733299266	0.129451628502088	5.93 - 9.4
YDR350C	3.62410593894275	2.11518747488049	4.26708239437271	0.495698765430433	1.88 - 9.73
YDR351W	4.43131693170262	1.22500832846617	4.54163868024772	0.269728266538226	2.68 - 7.61
YDR352W	6.41754222937661	1.01952676349209	6.40090649038716	0.159278496729051	3.75 - 8.13
YDR353W	18.9980864204174	3.12396813796681	19.0283190340896	0.164174677351697	13.2 - 24.5
YDR354W	11.9823752200553	2.09348635065035	12.1958148148467	0.171656128141747	8.84 - 16.8
YDR356W	6.11542372739056	1.73703313945228	6.09061130659175	0.285198488626638	3.23 - 9.27
YDR357C	14.1464833883935	4.47837871209106	14.7670012125321	0.303269340039768	8.76 - 25.6
YDR358W	6.84792496898016	1.16460082698372	6.94657173101324	0.16765116262808	5 - 9.77
YDR359C	3.72361169943669	0.905632887834208	3.60259968968842	0.251383158230532	2 - 5.29
YDR361C	8.85406541396605	0.972513416456633	8.80709974494112	0.110423799505081	7.11 - 10.4
YDR362C	6.4318436082183	1.32857179678908	6.29932138766608	0.210907130312543	3.52 - 9.31
YDR363W	3.64701280729011	1.42126963689731	3.92047204324532	0.362525129938383	1.62 - 6.64
YDR363W-A	10.3564180417446	3.67324598254301	11.0811598768451	0.331485694942324	4.74 - 18.7
YDR364C	4.31119738766526	0.643769788970864	4.4070606711825	0.146076906356301	3.34 - 5.44
YDR365C	6.50411721209514	2.72017047426306	6.68638180990275	0.406822486600211	2.66 - 12.3
YDR366C	15.3947977686075	5.34795596001269	15.5150088944188	0.344695642548842	7.41 - 28.3
YDR367W	23.8874919403249	5.99390404799721	24.9068428478195	0.240652903485997	16.4 - 36.7
YDR368W	39.9040028663454	13.3796084106093	42.0982339766207	0.317818757386348	23.9 - 78.5
YDR369C	7.17970664295432	1.78451034965594	7.26676342101093	0.245571549019507	4.13 - 10.4
YDR370C	4.396516492554	0.566457330234332	4.43964649628603	0.127590638288026	3.45 - 5.59
YDR371W	8.32868661834953	1.34162479668594	8.46867974685726	0.158421954400132	5.92 - 10.8
YDR372C	12.0300757812261	3.38737222315774	12.6853021164561	0.267031261223448	7.75 - 20
YDR373W	16.313146347915	2.06334985938355	16.6921729031919	0.123611819225105	13.8 - 21.2
YDR374C	29.023103505658	10.9565426093848	29.9811480565282	0.365447733646715	12.5 - 54
YDR375C	5.53609132017397	1.21233733940282	5.71956655770196	0.211963149160367	3.61 - 8.4
YDR376W	9.16798490912844	1.46556719197671	9.14652299015691	0.16023216620719	6.47 - 12.2
YDR377W	17.5185098536447	4.52929185948597	18.3095409556737	0.247373315936818	11 - 29.9
YDR378C	17.8272739342268	4.17597537406419	18.3884636720525	0.227097567721821	11 - 27.6
YDR379C-A	7.99066297352666	5.08752985404418	9.65249351726229	0.527068973933602	4.44 - 23.5
YDR379W	4.45527507013131	0.920393239873446	4.56047082066313	0.201819784857129	3.01 - 6.42
YDR380W	14.9675655917054	9.88910781056909	17.9864866026228	0.549807643318572	9.06 - 51.5
YDR381C-A	7.24099475855387	2.60590817956472	7.49601115975221	0.347639314300442	3.76 - 13.1
YDR381W	13.4336550052476	3.34890686909897	13.8762022942876	0.241341744525994	7.95 - 20.6
YDR382W	30.1650415046676	7.35503438015945	30.4720866300372	0.241369567809951	18.1 - 47.1
YDR383C	3.46088875456282	1.45386738025949	3.76558444073422	0.38609342139092	1.46 - 6.95
YDR384C	11.6718896802084	1.24582668477705	11.8242497588475	0.105362006908291	9.77 - 14.1
YDR385W	39.8031224297293	6.58416685208301	40.1965386655187	0.163799348667079	29.5 - 51.3
YDR386W	6.00866897354641	1.49377976533707	6.24257763828684	0.239288936700675	3.86 - 10
YDR387C	6.27014813519973	1.77839626749878	6.31924845652355	0.281425280194971	3.4 - 9.98
YDR388W	29.4123204907899	6.31300336091613	31.0538000540139	0.203292458569821	22.4 - 45.6
YDR389W	4.01429112027054	0.844018804997556	4.03545212583272	0.209150989450381	2.44 - 5.64
YDR390C	4.29371735835386	0.721690385746555	4.30839151278795	0.167508078967399	2.73 - 5.54
YDR391C	7.57773187057995	2.5780773391527	8.05968018610545	0.319873404356317	4.82 - 16.9
YDR392W	6.18274016048843	0.983610479353404	6.18206334816302	0.159107149823316	4.51 - 7.92
YDR393W	2.25842369536789	0.599308373630996	2.25277722006486	0.266030909888969	1.22 - 3.61
YDR394W	10.6219680506391	1.2365215510097	10.7575553184145	0.11494447524644	8.76 - 13.3
YDR395W	9.90596588621313	2.28048414562936	10.1253819997965	0.225224504682904	6.63 - 14.6
YDR397C	11.3659524484997	1.66465982221143	11.2862061533655	0.147495074925159	8.17 - 14
YDR398W	7.89608715352517	0.768251427624307	7.93640799360953	0.0968008988755252	6.29 - 9.35
YDR399W	12.9311009876009	2.07346333524418	13.1890426913739	0.157211056462824	9.65 - 17.3
YDR400W	19.0183737391059	5.89144784940833	20.1805446949177	0.291937008563105	11.3 - 34.6
YDR402C	22.433479730809	9.88948359026601	22.5082109947436	0.439372262530129	4 - 42.6
YDR403W	15.11626237424	5.29362006427695	15.9743224053933	0.331383074031967	8.48 - 28.5
YDR404C	8.83611301826744	1.45725831503724	8.81723122595552	0.16527391396377	5.91 - 11.3
YDR405W	5.44595988258143	1.31505882874651	5.59742100924454	0.23494013163823	3.78 - 8.41
YDR406W	9.67648020451356	2.04791949218824	9.66957314232429	0.211790061675461	6.05 - 13.8
YDR407C	6.54676886152168	1.38125430156196	6.64417506590579	0.207889510414888	4.05 - 9.55
YDR408C	23.0578348208659	4.62356167779906	23.3577314426261	0.197945664764404	16.2 - 32.2
YDR409W	2.88881785314126	0.762517829935424	2.88100436879286	0.264670834308703	1.51 - 4.12
YDR410C	10.8327296975726	2.33969964244054	11.2406362837016	0.208146548237043	7.34 - 15.7
YDR411C	8.0104015980182	1.45853716223857	8.12607273228375	0.179488568499271	5.34 - 11.3
YDR412W	9.5578162362278	2.70931770436721	9.93548902517397	0.272690926184156	5.58 - 16
YDR414C	7.382919247723	1.13345647496633	7.17706054843417	0.1579276734977	5 - 9.19
YDR415C	9.24135359033927	2.49990356632953	9.73113859544191	0.256897334449691	6.17 - 17.1
YDR416W	2.94521820936641	0.905830805883233	2.92438246119924	0.309751141617696	1.16 - 4.63
YDR418W	34.6360768178215	6.80566880865291	35.5929677688246	0.19120824239371	25.1 - 49.5
YDR419W	5.7182803994586	1.41173687956356	5.88253271333082	0.239987935190623	3.45 - 8.35
YDR420W	6.04670212399725	0.859905269931813	6.10067687504294	0.140952436515622	4.52 - 7.78
YDR421W	4.5160300066142	1.84594596100019	4.81158891748283	0.383645816934396	2.18 - 8.97
YDR422C	5.37911615421384	0.878803302103127	5.42796532884652	0.161902895258522	4.07 - 7.27
YDR423C	4.95595710425272	0.638022931184645	5.05248193522647	0.126279111803701	4.01 - 6.46
YDR424C	32.2524539026694	9.92640402096309	33.0558227438635	0.300292148160367	19.6 - 55.7
YDR425W	4.25243709886308	1.11615082048565	4.39255187830999	0.254100771352774	2.55 - 6.83
YDR427W	10.926433676019	1.3679791696378	11.1138156871014	0.123088164150991	8.97 - 13.8
YDR428C	15.1680391803732	3.22032347156935	15.5175965879097	0.207527206505575	9.65 - 21.9
YDR429C	20.1608616700396	2.83098476921798	20.3364991284666	0.139207085316628	15.2 - 25.6
YDR430C	4.25960267328824	0.757180755810074	4.31427389937568	0.175505953833771	2.88 - 5.67
YDR432W	23.6533340533811	4.17944870914017	23.8786250828373	0.175028867643814	16.8 - 33.8
YDR434W	12.0420624308473	1.62131214815558	12.2729971454611	0.132104010857297	9.51 - 16.1
YDR435C	16.2103154694795	2.93708925190502	16.0814102182716	0.182638786775547	11.5 - 22
YDR436W	5.6527361646465	1.55230016273619	5.88171688956628	0.263919564964076	3.84 - 8.58
YDR437W	2.16926767969641	1.23061925327051	2.45652821101883	0.500958730191062	1.05 - 5.76
YDR438W	3.7473907864204	0.998091439397581	3.89093935285665	0.256516832796379	2.22 - 5.71
YDR439W	6.51265982715949	1.34969651111626	6.620706100153	0.203859904170201	4.08 - 9.35
YDR440W	5.85636160814008	0.943083708787819	5.95206152547485	0.158446565908537	4.02 - 7.9
YDR441C	12.4017492962424	2.27864119971033	12.6163356535825	0.180610381831692	8.78 - 17.2
YDR443C	9.41065594011647	3.26815500810112	10.0763359563306	0.324339623278229	6.25 - 18
YDR444W	4.44396023364161	0.893762795700585	4.55562082678472	0.196189022239454	3.15 - 6.62
YDR446W	19.3646850519086	7.00775377110588	20.0018621200618	0.350355068395213	9.68 - 35.9
YDR447C	35.5207885160134	6.87986962947384	35.8556938842421	0.19187662778707	24.5 - 50.2
YDR448W	3.3300961735831	1.26663501220916	3.58395667622372	0.353418059044107	1.83 - 6.13
YDR449C	5.95777487851328	1.25271801077861	6.03459409648034	0.207589440275569	3.79 - 8.74
YDR450W	42.661011729287	9.51551492001954	44.0055967463031	0.21623419800162	28.7 - 64.8
YDR451C	4.28233993670473	0.869819748993555	4.12681781506476	0.210772509951449	2.46 - 5.95
YDR452W	13.3193722634791	1.44878205404949	13.5422855591674	0.106982093068385	11 - 16.9
YDR453C	43.3437217028276	14.216275358188	46.193391158993	0.307755611820248	25.6 - 83.2
YDR454C	65.9594786271401	15.2095397996006	67.3734451087354	0.225749770923152	40.9 - 100
YDR456W	14.1408390892804	2.82681537771963	14.3901830251948	0.196440543721393	10.3 - 20
YDR457W	13.8729137363262	1.96207848500286	13.9001236442727	0.141155469923557	10.1 - 17.5
YDR458C	4.88548110334756	1.57948811672061	5.03994196949592	0.313394107765607	2 - 8.7
YDR459C	5.11280413876266	0.79591828732372	5.18671958167639	0.153453117098433	3.96 - 6.6
YDR460W	5.20418646406093	1.13793349770658	5.15132008581857	0.220901337666685	3.1 - 7.51
YDR461W	3.73327225561942	16.2552702209997	11.120531701428	1.46173498331131	1.21 - 52.4
YDR462W	4.0496491670716	0.903178537769431	3.97352718277689	0.227298945300846	1.75 - 5.45
YDR463W	6.18337838737698	0.954233543509162	6.2242281048466	0.153309539341293	4.51 - 8.13
YDR464W	7.57971283077535	1.23868002065016	7.65790754194251	0.161751759715808	5.54 - 10.3
YDR465C	10.063225068652	1.83588380323983	10.1282774937972	0.181263181657905	6.27 - 13.8
YDR466W	5.15022017368992	1.00594844130136	5.24429149752394	0.191817796889497	3.37 - 7.36
YDR468C	11.0316733300228	2.25242037373209	11.1938844099787	0.201218834431074	7.48 - 16.3
YDR469W	7.48226244234594	1.77079313447897	7.73728330408003	0.228864972999657	4.43 - 11.6
YDR470C	4.76938031724623	0.829584414600305	4.83885662585206	0.171442239095941	3.29 - 6.66
YDR471W	19.8044682587309	3.73251734249962	20.2318857769051	0.184486873030903	14.8 - 28.3
YDR472W	6.36349832052942	1.00241808037376	6.43238348758443	0.155839290724597	4.59 - 8.3
YDR473C	7.60395747708198	1.49323058998803	7.74884697827392	0.192703584697791	5.45 - 10.7
YDR475C	6.04820846149669	1.11390994750373	6.0932351913554	0.182810922690799	4.29 - 8.38
YDR476C	21.4091480405131	3.46807661748251	21.6588334726622	0.160122964233504	16 - 29.9
YDR477W	9.53401477701175	1.6974512160824	9.54132765779084	0.177905138253623	6.51 - 13.3
YDR478W	4.45960316530981	0.809378561452811	4.43389435856454	0.182543492469416	3.03 - 5.81
YDR479C	6.17773374346539	0.824814599133083	6.1398611048982	0.134337664165574	4.63 - 7.68
YDR480W	6.05656849010126	1.37505876777176	6.05626394318654	0.227047364624644	3.87 - 8.75
YDR481C	18.4821665033235	3.53845175189496	18.6945463393739	0.189277219551586	12.3 - 25.4
YDR482C	6.60872434733642	1.78425330587955	6.50544469458924	0.274270766972097	3.3 - 9.73
YDR483W	27.7315397907326	4.50593077879836	28.8320478698295	0.156282023363088	22.8 - 36
YDR484W	3.27871247056402	1.08812822085776	3.38550160592066	0.321408271954386	1.72 - 5.78
YDR485C	3.51571549762393	0.664951661059244	3.56910281247915	0.186307791060062	2.49 - 4.87
YDR486C	16.1581736806338	2.26399879154525	16.3235007204858	0.138695665244402	12.6 - 20.8
YDR487C	23.3856241639956	3.85544731185759	23.1170756921864	0.166779196607499	16.3 - 30.2
YDR488C	6.67269954630308	2.19213668215272	6.9130257589655	0.317102345425191	3.55 - 10.9
YDR489W	5.28705572710173	0.908667598971662	5.32920084559188	0.170507290923981	3.59 - 7.04
YDR490C	5.6643930302349	1.51722486266921	5.6364107475329	0.2691828063335	3.21 - 8.48
YDR492W	7.30451520687966	1.91718253209479	7.3925702455361	0.2593391024255	4.4 - 12.4
YDR493W	3.98591372149768	1.22750304441322	4.00984591103793	0.306122247998174	1.57 - 6.51
YDR494W	4.95348569500252	0.825253489759391	4.91446069143557	0.167923510141725	3.61 - 6.83
YDR495C	4.81185620607137	1.83524804399516	4.89976056107323	0.374558719986343	1.64 - 8.17
YDR496C	7.95742207831515	0.882443651497577	8.03171083758663	0.109869947927898	6.65 - 9.59
YDR497C	18.4760226126322	2.65304820044329	18.354967276173	0.144541156653941	13.7 - 23.7
YDR498C	5.46231658604519	0.855547897023389	5.49453053618079	0.155709007601234	3.96 - 7.14
YDR499W	3.67096893956263	0.83841618495578	3.60907493484158	0.232307779719897	2.05 - 5.24
YDR500C	31.3268767113696	8.92709060096329	32.5791840598155	0.274012098785934	18.9 - 54.8
YDR501W	4.39685415454502	1.19464685119029	4.47570292255515	0.266918263312319	2.68 - 6.96
YDR502C	23.0726171294682	5.46336760958084	23.7774529170701	0.229770935879286	15.4 - 36
YDR503C	8.58142302206681	1.58966832747364	8.72620150601049	0.18217185637745	5.79 - 11.7
YDR504C	13.3248423977757	3.95076385040266	13.3270266515139	0.296447508788756	7.17 - 21.7
YDR505C	9.29230421412143	2.76203405807366	9.53826090417694	0.28957417770614	5.75 - 16.1
YDR506C	4.82855175707071	2.13285820814194	5.20160190150877	0.410038724325153	2.08 - 10.6
YDR507C	4.97065927880963	1.1123778553673	4.95016777813135	0.224715182439173	2.96 - 7.53
YDR508C	11.5623018110587	1.82281420335846	11.8102632777807	0.154341538413272	9.11 - 14.8
YDR510W	23.7181741267237	5.8321178816021	23.7772025780092	0.245281919202558	13.5 - 33.6
YDR511W	5.56868587731979	1.11274039768482	5.53445317902404	0.201056971970092	3.53 - 7.48
YDR512C	27.0977422787072	37.7032556718255	36.7683836319513	1.02542597600243	8.33 - 104
YDR513W	15.2297285306844	3.74099495549759	16.0038865647423	0.233755403124343	10.3 - 24.2
YDR514C	4.66529022327471	1.35016517261283	4.90630021632147	0.275190084805925	2.86 - 7.77
YDR515W	4.35542710885685	1.3682374123685	4.54915399457203	0.300767442474152	2.39 - 7.53
YDR516C	18.4965616065502	5.20517514649509	20.020701301723	0.259989651114126	11.7 - 31.8
YDR517W	13.1316861914005	1.87540501925959	13.3200194185894	0.140795967357396	10.6 - 16.6
YDR518W	31.7755259798061	9.959376311203	32.724655380995	0.304338615494999	18.9 - 54.8
YDR519W	18.5302416081658	4.50317740160821	19.6155447441776	0.229571875792278	13.4 - 29.9
YDR520C	3.93646881322804	0.896418433923685	4.04656021287385	0.221526033659846	2.59 - 6.02
YDR522C	28.2180107031609	9.24376306299583	29.3403265380447	0.315053176078654	16 - 51.1
YDR523C	11.7150153519627	3.72279698136947	12.1948984814437	0.305274946489653	5.34 - 20.7
YDR524C	3.89488831646787	1.3960324940889	4.03481027343259	0.345997060451925	1.49 - 6.87
YDR524C-B	15.7163458089475	4.37716740212005	16.3606185333416	0.267542904517928	9.48 - 26.9
YDR525W-A	6.96211891868147	2.00313445414464	7.44540347754964	0.269043102927163	4.44 - 12.2
YDR527W	8.04704186339709	0.792198583528583	8.17301569440517	0.0969285528315922	6.55 - 9.58
YDR528W	4.27009330482247	1.14465680754572	4.45854047252691	0.256733524030785	2.97 - 6.96
YDR529C	17.8630488549245	2.9343656022875	17.920249579472	0.1637457999273	13 - 25
YDR530C	8.0646456120608	2.09062699937003	8.74105716536045	0.239173244130571	6.33 - 14.6
YDR531W	13.0292163392506	1.82896276693445	13.0772366376025	0.139858505096973	9.96 - 17.4
YDR532C	3.51178978713519	1.2520805662726	3.52481993559028	0.355218305942463	1.07 - 5.46
YDR533C	17.0637268092314	8.69063437155686	20.0807992371371	0.432783290591569	11.4 - 43.6
YDR534C	15.1682417364644	4.8125713684736	15.5615112800499	0.309261181762172	7.97 - 25.2
YDR536W	16.272719744401	5.75762706724752	17.3846099387423	0.331191041244845	9.65 - 31.1
YDR538W	8.42340120599315	1.42955564135239	8.52634036264588	0.167663450032479	5.65 - 10.9
YDR539W	13.1743455418225	1.88300325626562	13.1991927452533	0.142660486334877	9.88 - 16.8
YDR540C	6.49833414695966	2.07267825346548	6.60394447275152	0.31385458524334	3.1 - 10.4
YDR541C	7.38624057573624	1.47133689828472	7.41519469505141	0.198421883550358	5.09 - 10.4
YEL001C	44.7999110251482	10.4658245039851	46.5537826015076	0.224811474366557	31.1 - 75.9
YEL002C	26.0480657034373	5.26505259805929	26.4940211087972	0.198726066399602	18.7 - 36.4
YEL003W	10.8748607373957	3.13813013624627	11.303443307997	0.277626034009132	6.74 - 18.4
YEL004W	7.10160417657971	1.09545823356521	7.01269644480602	0.156210701858707	4.76 - 8.89
YEL005C	6.88868244603144	1.48602842777467	7.08241808150978	0.20981935981078	4.74 - 10.8
YEL006W	5.69451857255063	1.10651646752868	5.78473956143232	0.191281985261011	4.02 - 7.94
YEL007W	6.22225606531876	1.16465805640902	6.25272546702069	0.186264063975282	4.06 - 9.08
YEL009C	15.7322381890263	1.97407376796907	16.1138669489027	0.122507761434849	13.5 - 20.6
YEL011W	14.9110434504051	4.47546974895555	15.8878336761049	0.281691628965539	10.9 - 25.4
YEL012W	11.3484359149465	2.18799398961462	11.3801826806079	0.192263520808239	7.47 - 15.9
YEL013W	19.2923106153134	4.63245892509917	19.45952448877	0.238056121452122	11.4 - 27.8
YEL015W	6.59043725496581	0.70555506697199	6.57845437192476	0.107252407189009	5.17 - 7.76
YEL016C	6.25509111163282	1.55052640832699	6.37261087304365	0.243311013212146	3.76 - 10.1
YEL017C-A	12.7930793116399	5.36842889304824	13.6168542183452	0.394248833612072	5.45 - 26.1
YEL017W	11.1922653484218	1.97039816374858	11.4000448273149	0.17284126453849	7.87 - 14.7
YEL018W	5.33534595945489	0.784021874406953	5.43605655080735	0.144226217494097	3.91 - 6.91
YEL019C	1.40288001827484	0.563599915588729	1.48504968674208	0.379515864432227	0.702 - 2.58
YEL020C	5.23412454342869	1.00004290975981	5.36731784832327	0.186320791505244	4 - 7.1
YEL020W-A	7.99534187575671	2.46171352763549	8.10994893503367	0.303542420224286	3.43 - 13.5
YEL021W	31.2482035017451	11.7630303126495	32.5720391421938	0.36113889773059	16.6 - 57
YEL022W	12.7377541982888	3.14650843709099	13.0173366082038	0.241716760639652	7.65 - 18.8
YEL023C	3.35544104500888	1.2036743774366	3.48756063291223	0.345133606016046	1.09 - 5.72
YEL024W	10.1619343517537	1.67509986195542	10.3875622295428	0.161260151798787	7.86 - 13.7
YEL025C	5.05064070126587	1.3769563982373	5.18418079557447	0.265607325927513	3.12 - 8.41
YEL026W	27.2482563591995	4.2474762705992	27.2217819335752	0.156032264197972	19.7 - 35.5
YEL027W	41.6765033802048	8.14279208900328	41.8118740343651	0.19474831676549	28.1 - 59.3
YEL029C	9.91691913432144	1.96128047254553	9.82264595659201	0.199669262356882	5.92 - 13.6
YEL030W	8.9114585878738	1.64184386540213	8.86921983805592	0.185117055995988	5.64 - 12.2
YEL031W	33.1673480709468	12.7561713466844	34.6496250522431	0.368147456933551	13.5 - 66.4
YEL032W	6.73011008982502	1.21743607684665	6.68390100885234	0.18214454032671	4.13 - 8.89
YEL034W	27.2876608420858	5.00106736669971	26.8964808585297	0.185937609942519	19.1 - 37.7
YEL035C	20.7920735535917	8.30782792414275	22.6295923567352	0.36712229691005	9.49 - 45.9
YEL036C	7.22403787277455	1.17677291621487	7.31834123500399	0.160797765289532	5.43 - 9.67
YEL037C	13.4188892136608	1.73820547447082	13.5319250994342	0.128452194473313	10.8 - 16.5
YEL038W	32.2093352965236	4.94728375550387	31.2718948816731	0.158202237959147	23.1 - 39.1
YEL039C	13.0967199291915	6.17930956010719	14.5680803694953	0.424167728580513	5.81 - 31.7
YEL040W	7.84667002932987	1.25532437034439	8.01748224648171	0.15657338946965	5.93 - 10.3
YEL041W	5.5436668690085	1.76077153392819	5.68859468265508	0.309526628658727	2.76 - 9.66
YEL042W	18.4038050749003	3.42885867690612	18.1844988592108	0.188559426545281	10.5 - 24.3
YEL043W	8.72464243366617	1.29042962561099	8.56999888664138	0.150575238419513	6.03 - 11
YEL044W	10.1617254248961	2.240578483248	10.4770163243133	0.213856542157756	6.68 - 15.1
YEL046C	7.91152520229506	1.3502585096822	8.13738665600365	0.16593269642484	5.96 - 11.5
YEL047C	26.8881063486347	11.4533927387646	30.5789541648539	0.374551486522998	16.5 - 57.9
YEL048C	4.83157043193864	1.21614278377599	5.02440071235488	0.242047331293765	3.08 - 7.21
YEL049W	10.4597646092703	5.06765240156705	11.6016674505519	0.436803797658067	4.51 - 24.3
YEL050C	6.57197269819261	1.06897877162949	6.77383210438169	0.157810048308994	5.13 - 8.6
YEL051W	65.9379767908942	24.1621874379885	66.8800446775835	0.361276484704369	32.6 - 120
YEL052W	10.3531097311613	2.56668799233504	10.5540472346069	0.243194666015785	7.01 - 16.1
YEL053C	8.87708763124831	2.25442767487543	9.24917279852083	0.243743708111494	6.31 - 15.7
YEL054C	28.8831914762126	4.89576306820639	28.8190388253688	0.169879470924504	21.1 - 39.3
YEL055C	10.280513245501	2.01891913464569	10.3110939139816	0.195800673671305	7.13 - 14.1
YEL056W	5.54593404378293	1.05594307145191	5.58737005175432	0.188987495310135	3.83 - 7.61
YEL057C	8.86890589531397	3.18768420002487	9.09970675305273	0.350306255633511	4.68 - 15.9
YEL058W	24.9166124404481	4.65057524297304	25.4419055963325	0.182791938495496	19 - 38.6
YEL059C-A	8.5092445894524	3.21280580134538	9.04136100543869	0.355345373269883	3.5 - 14.5
YEL060C	18.7578363434332	5.45758396972339	19.5131898675121	0.279686919810576	12.4 - 34
YEL061C	3.78249572817735	1.38252853151087	3.87037212788257	0.357208166509621	1.55 - 6.95
YEL062W	5.01646604573531	1.0353194604121	5.0672111484697	0.204317410519742	3.53 - 6.7
YEL063C	8.66115670959582	2.04633794389737	9.07682435324666	0.225446462800111	5.23 - 14.1
YEL064C	2.88291699658509	0.913881922843347	2.93038606601328	0.311864000939188	1.37 - 4.8
YEL065W	8.85815837715801	1.88540241477458	8.88214399170687	0.21226884145708	5.34 - 12.9
YEL066W	36.4279060035663	16.4889270225102	41.1131118713198	0.401062490091215	21.6 - 83
YEL069C	31.7397053502533	8.27959415496616	31.6419589727833	0.261665030350612	17.7 - 51.8
YEL070W	10.9272508264808	3.9486175475453	11.8672184191607	0.332733198975245	5.53 - 19.8
YEL071W	17.726674858833	4.34651573379837	18.7820486694888	0.231418617334286	13 - 29.3
YEL072W	3.52975539658755	0.963990154829529	3.65849075951235	0.263493942774922	2.1 - 5.86
YEL073C	2.93701559114569	1.82437038005167	3.25401213253846	0.560652605381797	0.798 - 7.91
YEL075C	16.8785694771693	5.26555699511271	17.2122813152791	0.305918599554758	8.29 - 29
YEL076C	6.70870643395552	5.60498148841092	8.46042610224605	0.66249399506284	1.48 - 20.3
YEL076C-A	2.89146125749079	4.82655374129204	4.998428737043	0.965614195021488	0.87 - 16.5
YER001W	5.43051418103028	1.55823892319077	5.46218187327926	0.285277744194788	2.44 - 7.97
YER002W	8.48929604762927	1.44428584002814	8.63381500603503	0.167282463084811	6.21 - 11.7
YER003C	39.0383246931937	25.2819960507782	45.1206540577979	0.560319804282822	15.3 - 109
YER004W	19.6120145286531	4.48075621034893	18.7213661849492	0.239339168204038	9.7 - 25.1
YER005W	6.23612260524067	1.17082183415082	6.21404383997885	0.188415444805552	3.92 - 8.8
YER006W	14.8758722446714	1.80133840967893	14.7550401281728	0.122082921769864	11.5 - 17.8
YER007C-A	23.9326828805968	4.82927956370025	23.9939316181918	0.201270873008522	16.4 - 33.6
YER007W	3.79962675586322	0.681309971572944	3.88575957241648	0.17533508156534	2.79 - 5.27
YER008C	7.56494199548458	1.25452042970363	7.56844805407833	0.165756628140907	5.42 - 10.2
YER009W	41.5210638182181	10.3105604574774	43.0551698374569	0.239473226941203	28.5 - 68
YER010C	26.0004516460673	4.34773536427508	26.0182123072287	0.16710353935682	18.1 - 35.2
YER011W	75.6791764394397	417.683732788509	192.775203977367	2.16668806034591	13 - 1260
YER012W	18.2178338048042	2.86344589249269	18.3255304796723	0.15625446126479	12.6 - 23.9
YER013W	3.61061038770732	0.797440136593828	3.58985370174002	0.22213722420145	1.8 - 5.44
YER014C-A	21.3812978517822	7.65719305143107	23.081811890799	0.331741419939542	12.4 - 40
YER014W	11.2493752052725	1.91299202501977	11.1845770087285	0.171038388266885	7.58 - 14.9
YER015W	5.26538130903035	2.63414706867705	5.65864085800855	0.465508791735564	3.12 - 8.51
YER016W	7.11020148339038	1.48936885812502	7.18633475723195	0.207250136326616	4.66 - 9.95
YER017C	7.54598015349945	1.44699477357314	7.59256253573982	0.190580553898874	4.77 - 10.1
YER018C	11.0157932731795	3.84335422765632	11.5190835774493	0.333651041058544	6.99 - 19.7
YER019C-A	20.3010254706283	5.6765678753887	21.1396380560742	0.26852720279937	12.7 - 33.4
YER019W	8.92231181511849	1.38642394208176	9.08178768828361	0.152659805499569	6.79 - 12
YER020W	8.01669290620138	1.01825190012186	8.17514531220942	0.124554593372319	6.33 - 10.3
YER021W	11.3208614220234	1.18002922610119	11.5216834549533	0.102418125850688	9.66 - 13.7
YER023W	74.5125309800872	20.4760480284179	76.0985690121984	0.269072707860455	43.1 - 112
YER024W	3.74617035565178	1.04775002614244	3.76468189955426	0.278310373651089	1.8 - 5.67
YER025W	19.8079102048013	3.64237357714408	20.5637462112224	0.177125974019087	15.7 - 27.9
YER026C	16.5550769868433	3.20778095775547	16.831184297558	0.190585576216457	11.7 - 23.2
YER027C	14.2957890298565	1.89121746740238	14.4292200755683	0.131068585654509	11.4 - 18.7
YER028C	5.74761300828183	1.42445064942782	5.94116552619545	0.239759461867746	3.46 - 8.65
YER029C	5.04450041682954	1.15047760007978	5.26898088985551	0.218349169247286	3.26 - 7.89
YER030W	25.4791489218833	8.65207238047638	26.5217300146132	0.326225792047094	13.6 - 51.5
YER031C	29.9001312212056	5.34297044265354	30.2496052101483	0.176629427244923	20.1 - 40.7
YER032W	3.97301450842669	1.0528601154887	3.87339307270826	0.271818556940968	2.17 - 5.66
YER033C	5.64857557686789	1.64270825701331	5.70643102495607	0.287869642133449	3.03 - 8.83
YER034W	4.50011073162132	0.867254626047338	4.46512253690734	0.194228628414758	3.07 - 6.18
YER035W	3.76454859230404	1.51967349906079	4.06005535369357	0.374298714345925	2.04 - 7.97
YER036C	26.9770336026649	3.73575841026855	27.2616226411826	0.137033604324973	21.5 - 33.3
YER037W	13.4139931494577	4.46540017341724	14.2597643375909	0.313146842240989	8.33 - 21.8
YER038C	3.33477234880356	1.41030457965174	3.36236462053048	0.419438323565644	0.925 - 6.31
YER039C	5.30857466424913	1.45644566901762	5.48543853961964	0.265511254660527	3.1 - 8.64
YER039C-A	3.25157662793314	2.09583005471338	3.76949346909317	0.555997794371447	1.41 - 9.54
YER040W	2.38399314488495	1.09735619607614	2.59653277047796	0.422623665124837	1.05 - 4.89
YER041W	2.66355285049166	0.910022730753049	2.72339523753783	0.334150077891663	1.25 - 4.65
YER042W	18.4791606534608	5.29688568567209	19.0798748170147	0.277616375184418	9.93 - 30.2
YER043C	33.7882720836744	4.90036430740167	34.567782219873	0.141761026965289	26.8 - 43.7
YER044C	26.3041495454204	8.52099300792991	27.0602853729987	0.314889251553583	16.7 - 49.3
YER044C-A	3.89884377790437	1.44986875703162	3.87192334043486	0.374456989344419	1.35 - 6.7
YER045C	5.86371167254537	2.0540209646982	6.09927666189207	0.336764681873116	3.32 - 11.1
YER046W	7.86057673090659	1.6297941065049	7.83438474072973	0.208030899737647	4.66 - 10.9
YER047C	2.76839321424779	1.01930110002286	2.73883919168032	0.372165369591306	0.845 - 4.62
YER048C	28.0553011079637	4.44387595001162	28.7225532820098	0.154717301988435	21.6 - 38.9
YER048W-A	7.72939124793654	2.03723308105673	7.6860281560999	0.265056676827278	4.43 - 12.2
YER049W	15.9273834226898	3.13870901383151	16.4603104344886	0.190683464101327	11 - 21.8
YER050C	6.98575738189911	1.79024177410205	7.27054864707695	0.246232005451445	4.43 - 11.3
YER051W	6.43879395910042	1.31515232702359	6.48717732077765	0.202731058824509	4.47 - 9.46
YER052C	13.0964840712889	1.9396810970994	13.2108019002215	0.146825386660811	9.54 - 17
YER053C	10.5607573240948	3.29853284654887	10.9689015933175	0.300716787226755	6.47 - 19.9
YER053C-A	3.16520577787301	1.90462505023242	3.44534545072032	0.552811054065483	0.901 - 7.87
YER054C	8.51795943934085	2.9818795511843	8.95914002114583	0.33283100209912	4.27 - 15.2
YER055C	26.7555295511517	6.40093816668489	27.2573326756463	0.234833622308317	17.9 - 37.9
YER056C	11.8622155969848	1.71469282685163	11.6823001411452	0.146776987933435	8.8 - 14.6
YER056C-A	38.6918690932088	8.77105216190665	39.878719396997	0.219943175070139	27.1 - 60.9
YER057C	104.290458703933	42.6145012890906	114.026516236775	0.373724487035997	65.5 - 229
YER058W	3.65171933741239	1.59850356550187	4.01812173161108	0.397823578346629	1.67 - 7.71
YER059W	4.95002116634018	1.26953379427839	4.93956710689978	0.25701316872587	2.62 - 7.33
YER060W	19.5414709357635	5.88326243581111	19.9835243946296	0.294405647353787	11.1 - 31.7
YER060W-A	18.1487155979641	4.62077185877337	18.8554623998002	0.245062770713188	11.6 - 28.5
YER061C	7.20408902426468	1.63388281248962	7.3626965874448	0.221913641705104	4.59 - 11.3
YER062C	61.3499311441926	58.6470833551618	76.7092298934405	0.764537506589892	25.9 - 219
YER063W	15.629316717165	3.59969833809142	15.4609429604153	0.232825277688931	9.26 - 23.9
YER064C	4.96990830358455	0.583115242775953	5.01157929557827	0.116353590033073	3.96 - 6.13
YER065C	5.21095197569279	1.58548562415819	5.50065084796401	0.28823600478933	3.2 - 9.54
YER066W	2.59915734481501	1.01431360162747	2.75534408374246	0.368125929393826	1.21 - 5.22
YER067W	7.07325138918842	3.11618379377338	7.74226372823374	0.402490008498365	3.46 - 15.5
YER068W	4.4142532747435	0.785219634452586	4.53236930189969	0.173247055160194	3.33 - 6.17
YER069W	7.32118510431544	4.5535465906164	8.21875432849167	0.554043399841115	2.62 - 21.6
YER070W	8.31194613674877	2.61328981083378	8.75360242818969	0.298538782435225	4.9 - 15
YER071C	7.5224479764698	3.05001697544952	7.94250845222488	0.384011801031844	3.69 - 12.7
YER072W	28.5122523040672	7.04232224330569	29.6607886492207	0.237428691684189	19.2 - 45.5
YER073W	12.0961872366499	1.81773918623932	12.0765323295824	0.150518305804277	8.89 - 15.6
YER074W	32.520267145681	7.09966445685727	32.8069315607603	0.216407451690759	20.2 - 45.8
YER074W-A	14.646945149178	3.47064212654722	14.9873628134827	0.231571235696317	9.06 - 23.3
YER075C	4.92632602292023	1.57461196870355	5.27275176407566	0.298631917290646	3.02 - 8.13
YER076C	5.83835174110199	1.44130522920416	6.22538857898512	0.231520524529109	3.92 - 8.99
YER077C	3.53400910153945	0.790602278808486	3.47073022166969	0.22779133735959	1.59 - 5.02
YER078C	13.41327056821	6.28870545143481	14.5412423256765	0.432473739903943	6.16 - 27.5
YER078W-A	4.96048451349247	2.92704979683874	5.78226049441649	0.506212025498536	1.89 - 11.5
YER079W	8.56412476199428	2.25942796793932	8.98488695207663	0.251469827054097	5.38 - 13.1
YER080W	24.072957158745	5.06665426467527	24.5673330124613	0.206235420918718	17.7 - 36.9
YER081W	5.21077791879316	1.86862851607171	5.65219109664301	0.330602501600049	2.71 - 9.73
YER082C	7.89109091702559	1.07207436498899	7.95574303979379	0.134754775214155	6.15 - 9.54
YER083C	17.1829746488073	2.3203302418987	17.1275780021818	0.135473342559183	12.4 - 20.9
YER085C	19.9096640960188	6.43332441883	20.5553392462227	0.312975832788174	10.9 - 34.1
YER086W	30.0360375732839	6.22851244389642	31.0728404852189	0.200448763184662	20 - 40.8
YER087C-B	23.5494722493567	6.55600053853631	24.0465704415244	0.272637653443304	13.2 - 35.7
YER087W	6.0200624610852	0.962807175333504	6.07350849952857	0.158525698187174	4.22 - 7.96
YER088C	6.48060828529326	0.855892755132102	6.40102930512829	0.133711738274091	4.72 - 8.02
YER089C	10.8453483688334	2.39751260954971	11.2789463387055	0.21256529976761	7.56 - 16.4
YER090W	26.1467778874871	4.62576807127266	26.6879412036318	0.173328022419473	20.4 - 35.5
YER091C	21.726948010878	4.69682835677396	22.3802599069606	0.209864781566419	14.6 - 32.8
YER092W	7.98517853434403	2.67442702229534	8.16871797212941	0.327398623801205	4.03 - 14
YER093C	5.06960759861793	0.985699891074317	5.18075771189221	0.190261723456336	3.57 - 7.35
YER093C-A	4.52730819491663	0.988763069057445	4.58422052983379	0.215688373328169	2.79 - 6.41
YER094C	17.5573855631346	2.30013754304406	17.7198271791811	0.129805867731401	13.6 - 21.6
YER095W	6.78296791601383	1.73436390206974	6.62692685057062	0.261714659174244	3.78 - 9.84
YER096W	11.8175152984629	7.99184076016962	13.4762883872231	0.593029811364581	5.17 - 37.7
YER098W	3.55090649399176	1.43870688953115	3.82335972004659	0.37629388675822	1.13 - 6.54
YER099C	9.46130133158303	1.24805690370015	9.50609109753817	0.131290231799205	7.47 - 11.9
YER100W	9.41891223133602	1.57020768257586	9.59784215372474	0.163600073581799	7.27 - 14.5
YER101C	6.66396520787389	1.22267071347077	6.87757441054028	0.177776442752397	4.85 - 9.09
YER102W	53.0927812614887	21.0736130447831	56.5998259892498	0.372326463490995	27.6 - 117
YER103W	9.83362730807747	4.82292738693018	11.2947870767994	0.427004719445923	5.97 - 24.8
YER104W	2.72893076137091	0.648996772801253	2.69984437094057	0.240383030883797	1.48 - 4.07
YER105C	9.99586694910284	2.34320478049282	10.3872370277207	0.225584991874109	6.9 - 15.6
YER106W	6.51299207728955	2.26140344570231	6.72564274796888	0.336236034300996	3.38 - 11.9
YER107C	7.67038070567299	1.39168642304876	7.93438589076074	0.175399387200126	5.71 - 10.7
YER109C	5.03453829508373	1.17639608133637	5.27754423155811	0.222905963402803	3.25 - 7.54
YER110C	30.4372664801429	6.56328604259464	29.7110379362286	0.220903963593665	15.5 - 42.9
YER111C	5.44819812482638	2.23152323522154	5.74993042618682	0.388095693307617	2.43 - 10.5
YER112W	7.59010697621883	1.79316807397957	7.73427997160555	0.231846801584986	5.11 - 11.5
YER113C	7.69061522186391	1.95459458462021	7.95949316564922	0.245567719444205	5.26 - 12.2
YER114C	8.05375662207568	1.73538316229793	8.05755064940777	0.215373534440702	5.26 - 10.5
YER115C	4.05543549585893	0.784894398271887	4.15526447331764	0.188891562333026	2.97 - 5.77
YER116C	3.88810962088303	0.789504919323445	3.86906770621845	0.204055596663386	2.53 - 5.28
YER117W	36.4910130933621	10.3903716197008	37.6659240588984	0.275856012544743	21 - 58.4
YER118C	8.49082460843296	1.9147800164115	8.57045998172433	0.223416248427106	4.87 - 12.3
YER119C	14.6721401021107	2.76855016984794	14.7311193358926	0.187938886836816	10 - 20.6
YER120W	32.5691869159202	6.78377581926959	33.2144259550366	0.204241850467414	20 - 46.1
YER122C	11.6274982181066	1.58584398467086	11.6086124029684	0.136609262986966	8.74 - 14.8
YER123W	4.64904846215616	1.24452671129551	4.71608637863177	0.263889719436516	2.45 - 6.91
YER124C	4.09793226146519	2.81727207325424	4.68097871452105	0.601855348009737	1.54 - 12.4
YER125W	14.2072765447084	3.32674439505373	14.9014717906486	0.223249383805258	9.93 - 22.9
YER126C	11.6400037321252	1.368272801892	11.7402894132945	0.116545065775175	8.79 - 14.1
YER127W	6.2418945866022	0.79195855252618	6.30525875861571	0.125602863077431	4.89 - 8.13
YER128W	7.74107003902722	1.49204863362637	7.69684437209249	0.193851994596161	5.13 - 10.8
YER129W	3.89573482601502	1.05766182407799	3.91997619318294	0.269813328437382	1.88 - 5.76
YER130C	5.04298316158609	0.810033289567215	5.09313233185405	0.159044225986631	3.68 - 6.64
YER131W	19.5394553250442	4.13694903399515	19.4755302075676	0.212417787341556	11.8 - 26.6
YER132C	6.70881310818582	2.22452396023818	6.4527540402308	0.344740237481393	2.28 - 10
YER133W	17.9028319896975	2.55223594289952	18.1376750376401	0.140714614061781	13.8 - 23.6
YER134C	8.44729262115581	1.74654062376561	8.79350500438223	0.198617118304388	6.36 - 12.8
YER136W	24.4046763609947	4.91511566838303	25.4556525218628	0.193085432171171	18.5 - 37.1
YER137C	3.29826956250522	0.884386797516978	3.2546475471603	0.271730436153866	1.65 - 4.73
YER138W-A	11.5172648943292	6.4692197669136	12.0750588798942	0.535750577389338	3.39 - 29.3
YER139C	5.48874586909384	1.65437500632137	5.81192188512703	0.284651968663756	3.5 - 9.6
YER140W	6.18586696292686	1.11247201008356	6.17012886458535	0.180299639521113	4.19 - 8.2
YER141W	11.1664288641762	1.93098699935309	11.3287554220509	0.170450056287252	8.07 - 15.1
YER142C	12.7327862293504	2.13815009511984	12.8016485291617	0.167021465262791	9.33 - 18.2
YER143W	5.66726699288803	0.988501437713428	5.76297428724475	0.171526262038213	4.31 - 8.38
YER144C	5.8159055447771	1.72928044221361	6.03259654665518	0.286656074020468	3.71 - 10.4
YER145C	14.72270203106	2.8367346179559	14.650548547426	0.193626512261501	8.48 - 20.3
YER146W	16.3854082224544	4.46308314378438	16.9656609528821	0.263065680504844	9.27 - 25.9
YER147C	4.77795206978779	0.617275015838295	4.80121747041632	0.128566352105848	3.79 - 5.89
YER148W	18.7545578052691	2.22986160559955	18.6989252929442	0.119250789586339	13.5 - 22.3
YER149C	7.24573949984225	0.985090578102675	7.3930805148408	0.133244941148039	5.67 - 9.73
YER150W	12.6026813015763	10.6328590811373	16.4782889602565	0.645264754537466	7.58 - 48
YER151C	9.92189531708889	1.78492158957706	10.2492557532597	0.174151336696753	7.31 - 14.3
YER152C	13.4193896898859	3.50829137833312	14.0267998162688	0.250113455976187	7.8 - 21.2
YER153C	6.20970108382661	7.38152655851712	9.47917963568405	0.778709428686171	1.96 - 29.1
YER154W	12.4564328333256	1.70872553848189	12.2897716509205	0.139036394411276	9.4 - 15.7
YER155C	10.1914111910957	2.13287559376713	10.4731046275423	0.203652657890771	7.15 - 14.5
YER156C	12.9023622586088	1.90592776437632	12.9308803461501	0.147393504027263	9.84 - 16.6
YER157W	2.756741985531	0.815913777843131	2.67238805765538	0.30531261188129	1.34 - 4.5
YER158C	4.54638396384205	1.5963757251229	4.65475597549601	0.342955835606998	2.32 - 7.4
YER159C	3.64557453902584	1.1587210251379	3.63336649234478	0.318911133126602	1.69 - 5.68
YER161C	3.85271804917614	1.05356951369248	3.83576975887003	0.274669643884686	2.08 - 5.79
YER162C	3.74147308888943	1.13511593306447	3.83026441754732	0.296354457374861	1.87 - 6
YER163C	35.4678156499641	5.87492704783641	35.6998414220228	0.164564513841572	26.4 - 46.7
YER164W	8.1879313934975	1.65918746514198	8.32582014521605	0.199282165144455	5.59 - 11.7
YER165W	44.4549745575233	9.46195095843502	47.0062562349387	0.201291311334047	34.6 - 70.5
YER166W	6.6368937254744	1.69679297574279	7.04826457710064	0.240739114881635	4.64 - 10.6
YER167W	4.6705163626758	0.761604383026752	4.75352798616972	0.160218764934723	3.72 - 6.57
YER168C	6.24735158741602	0.697859127351984	6.2286320092598	0.112040513280366	5.03 - 7.45
YER169W	4.6710581065433	0.875850310833131	4.6794486024831	0.187169554628374	3.12 - 6.55
YER170W	3.45135308171179	1.02901240739778	3.55340394992554	0.289584978769257	1.93 - 5.45
YER171W	8.27491964100067	1.89544165698841	8.59283076177569	0.220584078697335	5.39 - 13.5
YER172C	8.15823544024602	1.78724909890786	8.18083243913079	0.218467877469173	4.71 - 11.4
YER173W	4.91591621678963	0.891455569934661	4.96538666174419	0.179533967979348	3.24 - 6.45
YER174C	9.73258858812685	1.41688934757395	9.73611190252009	0.14552927921948	7.08 - 12.2
YER175C	9.31510965368379	2.13478070984813	9.35822760494557	0.228118058244273	6.17 - 14.5
YER175W-A	11.9467850990433	4.02494522441349	12.2807387331416	0.327744552821688	5.67 - 20.4
YER176W	8.02588243537049	1.08552897822334	7.96901783702349	0.136218665891303	5.98 - 9.91
YER177W	28.7528671351176	5.20867296547182	29.2075285556197	0.178333231980001	21.2 - 41.9
YER178W	65.9191387209337	11.7880586382268	67.7454250881209	0.174005235377789	49.7 - 92.2
YER179W	47.8678897426505	40.0681310116094	58.0970695358041	0.689675595202202	23.7 - 149
YER180C	3.32465184463179	0.984219829640647	3.42118315701465	0.287684050946715	1.48 - 5.27
YER180C-A	1.72017147086583	0.622648817369609	1.79770362162221	0.346357881177179	1.09 - 2.93
YER182W	6.67986118864193	1.38155780258016	6.58036653830255	0.209951496552431	3.96 - 9.46
YER183C	13.4566846785974	2.19106838345761	13.3483035102766	0.164145831848276	9.15 - 17.2
YER184C	4.12788761753516	1.36411529210463	4.26758611753267	0.319645639135527	2.06 - 7.03
YER185W	10.4557947105995	3.45432396766937	10.7055906371053	0.322665426389159	5.77 - 16.3
YER186C	10.4764222468015	2.51666828015146	10.6750773391292	0.235751760872653	6.48 - 16.4
YER187W	2.96670968555771	1.36317134373889	3.18226889460681	0.428364600505364	1.36 - 6.09
YER188C-A	5.28921448543658	2.57371132710682	5.83643495387761	0.440973187818516	1.92 - 11.1
YFL001W	5.01042962860184	0.638406761141047	5.06930282642714	0.125935810702198	3.74 - 6.45
YFL002C	7.74327702154458	1.84858294588916	8.11827722239709	0.227706309509757	5.05 - 12.4
YFL003C	6.45253112193827	2.45098843510931	6.94923583974818	0.352698986137464	2.97 - 12.2
YFL004W	19.9195663951599	4.78231444417301	20.6889097523927	0.231153526280907	12.3 - 28.4
YFL005W	22.2667809641379	2.34548571530206	22.3356370026807	0.105010916636072	18.3 - 26.7
YFL007W	15.8842947750381	3.24478632536613	16.1279322378572	0.201190473615062	10.9 - 21.8
YFL008W	5.53796087943909	0.978332193666702	5.51534189305899	0.177383780123935	3.5 - 7.61
YFL009W	8.78806900230779	1.45224642418227	8.9100472547753	0.162989755571043	6.85 - 12.2
YFL010C	36.4409195831605	8.63941793326343	38.0276715026569	0.227187666030507	24.5 - 61.1
YFL010W-A	48.1963659555683	85.154623184095	67.330178549292	1.26473187831744	14.3 - 233
YFL011W	34.440617925948	13.790539920035	37.0719268724947	0.371994149844604	20.5 - 71.1
YFL012W	18.3190404856075	7.98646397581666	20.3497310460813	0.392460419144193	8.94 - 40.3
YFL013C	5.60987539295324	0.995232210686435	5.6114239806353	0.177358227451877	3.9 - 7.27
YFL014W	72.3228883808144	70.4791459269455	92.6497682564915	0.760705042799795	26.8 - 186
YFL016C	5.54181355795485	0.723045941533734	5.60501549604664	0.128999811337492	4.53 - 7.17
YFL017C	11.4445982823796	2.36241745716897	11.2364533441391	0.210245829784112	6.51 - 15.9
YFL017W-A	7.26390622813063	1.74841025292997	7.57271789748399	0.230882792228517	4.6 - 11.1
YFL018C	42.0475193224256	6.0949229126032	42.9278206187455	0.141980720771594	33.7 - 54.2
YFL020C	4.47257781339123	1.57913548494652	4.50301873720711	0.350683747304578	1.83 - 7.76
YFL021W	8.25843529292222	2.08248139731187	8.74466909668906	0.238142961647382	6.33 - 14.2
YFL022C	24.4435469132916	3.21316995353264	24.1008848740939	0.133321658948153	19.3 - 30.9
YFL023W	6.61706049881513	1.23914564777807	6.58243397294064	0.188250372563098	4.5 - 9.6
YFL024C	3.38388053714762	0.948461973195582	3.33940865795354	0.284020936142874	1.49 - 5.03
YFL025C	6.93190157037437	1.44879157804267	6.89838294604639	0.21001901306059	4.23 - 9.53
YFL026W	12.0845601888323	5.21087190122929	13.8507725345555	0.376215253570081	8.66 - 30.9
YFL027C	5.83402602741139	1.82677803604253	6.1599519558169	0.296557188943249	3.93 - 10.6
YFL028C	13.8806982598872	3.77676699427808	14.2923782746695	0.264250422266788	8.8 - 20.8
YFL029C	8.02051670824978	1.16389684513833	8.01198427237487	0.145269487004789	6.12 - 10.4
YFL030W	12.973036773084	2.67940597322073	13.1122236595687	0.204344132832529	9.31 - 18.1
YFL031W	32.0217508488297	11.9705870087751	34.6381229822008	0.345589944782121	23.1 - 48.1
YFL033C	4.58883689124141	1.53255211850196	4.72678020493647	0.324227497801023	2.52 - 8.07
YFL034C-A	10.0874262541941	1.6779944395019	10.0940267803071	0.166236376821941	6.99 - 13.7
YFL034C-B	5.70996527328539	1.2366666586733	5.91353176925648	0.209124886265521	4.21 - 8.72
YFL034W	6.27468191280366	1.35419053473462	6.60865960727726	0.204911527481825	4.57 - 9.5
YFL036W	5.27478226424315	1.6556734870782	5.45021682711013	0.303781214509238	2.81 - 10.3
YFL037W	54.0833363281051	16.2504990018412	56.1588569585778	0.289366626778522	32.3 - 89.5
YFL038C	29.8461584677375	4.14882450318243	29.7886561025115	0.139275316378997	22.6 - 37.7
YFL039C	43.6649969111776	6.39200850715251	43.7038626788987	0.146257289752989	33 - 57.9
YFL040W	26.0495170762522	8.61124380087297	26.9488439973364	0.319540378122494	14.5 - 44.8
YFL041W	8.27764881118298	2.08095471222932	8.55594141230997	0.243217503714474	5.81 - 13.5
YFL041W-A	2.7231865640327	1.37369812614264	2.91184427672788	0.471762222012196	0.938 - 5.73
YFL042C	7.13326681098911	1.30142720187384	7.18275063628065	0.181187857935681	5.03 - 9.8
YFL044C	13.5517461152656	4.136730985547	13.9047336549821	0.297505230103046	8.58 - 21.9
YFL045C	40.2888181975796	9.25888046870736	39.8858449551498	0.23213449480934	21.5 - 57.5
YFL046W	11.3841149337083	1.65132589095209	11.5363077520336	0.1431416295791	8.71 - 14.8
YFL047W	7.28454787416475	1.49818952641495	7.52078335204617	0.199206579459219	5.36 - 10.8
YFL048C	13.9597079454221	3.37056092319964	14.4954867949011	0.232524852106744	8.79 - 20.3
YFL049W	4.79667902289058	1.0787440099311	4.77806830147931	0.225769901530523	2.97 - 6.82
YFL050C	3.21097525581279	1.0714663263313	3.26021111580562	0.328649369096619	1.39 - 5.73
YFL051C	16.5825608098347	6.19182481246314	17.4464980745263	0.354903590738582	7.58 - 30.5
YFL052W	17.8388586175989	5.85405639068621	18.1004738395685	0.323420063064259	8.47 - 29.2
YFL053W	33.8946880561232	8.72187951542667	33.8736032093808	0.257483074992484	18.6 - 53.5
YFL054C	7.65394573533358	1.73725624847922	8.0330379757799	0.216263915808335	5.35 - 11.1
YFL055W	5.79367866051719	1.78945964713843	6.06279691917336	0.295154146014579	3.33 - 9.88
YFL056C	3.13636750606846	1.22786551019085	3.21739626315739	0.381633286596127	1.16 - 5.42
YFL059W	20.6488970921743	9.53746738081008	24.1542815434658	0.394856181652406	12.8 - 44
YFL060C	8.79670273739007	2.1577073849469	9.1392303571264	0.236092898486185	5.66 - 13.6
YFL061W	17.3550137245143	5.41870309283762	18.3171915541866	0.295826086483171	10.3 - 31.3
YFL062W	16.5370638201685	2.94048422611874	17.1223678370986	0.171733504039533	12.5 - 24.4
YFL064C	3.50818475009969	3.87836278867519	4.55814612509169	0.85086407549016	0.802 - 13.3
YFL065C	1.66696786582467	0.810002869930545	1.83217388973171	0.442099341372645	0.824 - 3.24
YFL067W	13.4901374295455	6.71953486093606	14.0427055319214	0.478507139928373	4.4 - 27.8
YFL068W	9.97287782416516	10.0050552408863	12.4452913251142	0.80392294398898	1.78 - 32.7
YFR001W	10.4911162172469	1.77695459706951	10.4862582323071	0.169455544361371	7.74 - 14.1
YFR002W	6.97828402695518	1.48915556884239	7.12836948912665	0.208905496707753	4.92 - 10.6
YFR003C	6.80126210005688	1.96280694429282	7.30066944098096	0.26885300863986	4.47 - 11.3
YFR004W	8.65001298369828	1.17134483381208	8.63839001688447	0.135597586069	6.54 - 10.7
YFR005C	6.16027259701817	1.01161448786309	6.42346848829043	0.157487265596024	5.1 - 8.66
YFR006W	20.7864285991535	4.25999818011196	21.4236368969355	0.19884570489156	14.5 - 28.9
YFR007W	6.52483975979286	1.94695064478085	6.73179988770293	0.289216951968131	4.03 - 11
YFR008W	3.85462906343924	1.21070712152184	3.90037354157241	0.310407992623638	1.91 - 6.84
YFR009W	17.5508107377323	2.9018060912448	17.7100502750264	0.163850810482269	12.6 - 23.1
YFR010W	10.7265107928617	2.14155096016562	10.9749164024384	0.195131414366838	7.78 - 15.9
YFR011C	11.3814337090387	2.38652322218286	11.8399745168726	0.201564895159354	8.17 - 17.3
YFR012W	8.16855838424271	2.98598230609072	8.34529140902597	0.357804438423947	2.96 - 14.3
YFR012W-A	NA	NA	NaN	NA	NA - NA
YFR013W	5.93062417772947	1.40158295967685	5.95234212732568	0.235467473088037	3.85 - 9.23
YFR014C	6.12371647951471	1.14438663850485	6.02555604097535	0.189922163319488	3.94 - 8.44
YFR015C	14.2723153439091	5.66937089170188	15.0386479233997	0.376986742463762	7.21 - 30.9
YFR016C	12.5871510697127	2.16230192976207	12.7274822028388	0.169892355400801	8.5 - 17.2
YFR017C	10.6718397997783	4.34531346841415	11.2346668036656	0.386777244430282	5.36 - 21.2
YFR018C	22.7959990724126	4.1042450360779	22.746853290026	0.180431331918667	14.9 - 31
YFR019W	10.349412339917	3.41579848350104	11.1072484466474	0.307528772756682	5.9 - 18.9
YFR021W	5.02381784092037	0.725271772344625	5.13230860402267	0.141314918548772	4.12 - 6.75
YFR022W	4.73227883260865	1.29506046169725	4.78701465222515	0.270536139072662	2.31 - 7.59
YFR023W	9.48220700509383	5.80816910204993	10.1372595550049	0.57295258847174	2.71 - 20.6
YFR024C-A	17.6341867596217	2.81446378730834	18.2310002385537	0.154377914019029	13.9 - 23.9
YFR025C	17.6153399314187	3.81052583993345	18.1951646159662	0.209425191822102	12.7 - 28.1
YFR026C	3.44390008794604	2.24391351337668	3.97068359172476	0.56512020198567	1.7 - 11.9
YFR027W	4.02315004014197	1.11457975933955	4.11221533185337	0.271041195412598	2.42 - 6.5
YFR028C	6.81188279037799	1.10520201008821	6.74336550687804	0.163894721257647	3.77 - 8.65
YFR029W	4.02553348107375	0.75715459461496	4.04091700687737	0.187371973570933	2.86 - 5.71
YFR030W	7.76723382045791	1.67646550021504	7.90166731236637	0.212166044701897	4.65 - 11.5
YFR031C	5.8309331359728	0.91552130482878	5.87476668390381	0.155839602504931	4.15 - 7.76
YFR031C-A	35.7852769850131	6.80155183182509	36.947942962156	0.184084722626956	25.9 - 52.4
YFR032C	12.6220106446443	5.04699444154741	13.8935202707369	0.363262466473497	7.3 - 27.1
YFR032C-A	17.5455012717877	5.04415529948954	17.9984706204746	0.280254661957302	9.99 - 28.4
YFR032C-B	24.1081004994656	37.319651346938	35.306932830628	1.05700632581044	4.19 - 129
YFR033C	5.82725037219272	1.56723983455799	5.89165437668974	0.266010144919354	3.14 - 8.72
YFR034C	4.69820974971803	0.887511823388327	4.74252192560531	0.187139213547242	3.33 - 6.24
YFR035C	30.8628545830084	21.0484290371643	37.9412087149091	0.554764324861726	13.5 - 90.8
YFR036W	7.90394115761167	2.82776221509117	8.30432691609436	0.340516726239519	3.77 - 14.3
YFR037C	10.5054092935136	1.1600183018698	10.5046022467361	0.110429531230488	8.56 - 12.6
YFR038W	6.32687138129695	1.85359248661629	6.32035093782416	0.293273665473773	3.36 - 9.5
YFR039C	7.73459014213016	1.88583142736674	7.99422305321231	0.235899275616153	4.84 - 11.5
YFR040W	4.94744715529334	1.13049069873579	4.98742867684772	0.226668043191008	3.18 - 7.17
YFR041C	10.4629824056061	2.17051064969075	10.3194809295472	0.210331378536303	6.78 - 13.9
YFR042W	8.50509309832792	2.36198707735427	8.74731286480786	0.270024305047668	6.12 - 10.9
YFR043C	6.89697077312413	1.10129571799664	7.01864844208035	0.156909941719522	5.38 - 9.43
YFR044C	68.332277809104	27.3337894326361	74.8796209993394	0.365036428708383	49.8 - 169
YFR045W	6.70046461516523	0.897599655759093	6.7139186516978	0.133692363927005	5.42 - 8.68
YFR046C	5.90494866660595	1.35304381610332	6.10810273184837	0.221516217965424	4.15 - 8.45
YFR047C	39.6147830975411	11.4595563810387	41.2355745443902	0.277904612889593	28.5 - 77.4
YFR048W	5.94204720744817	1.34870989783703	6.09057372817905	0.221442175734119	3.82 - 8.72
YFR049W	21.8179418497765	4.94484754069892	22.5772077779775	0.219019446041608	15.2 - 32.1
YFR050C	14.0704552739463	2.55482413768373	14.4163654622872	0.177216937539984	9.88 - 21.4
YFR051C	13.8213541081535	1.44674939450262	13.7381514439916	0.10530888383352	11.6 - 16.2
YFR052W	11.9564830366956	1.6969229945775	12.1075475525416	0.140154146594394	9.37 - 15.7
YFR053C	68.8066278311831	92.1553745224355	88.4219151618405	1.04222323565104	26.1 - 298
YFR055W	8.88882792774836	1.35116719873294	8.96996557482155	0.150632372829348	6.51 - 11.7
YFR057W	27.1746542693999	7.30833562074756	27.9495295041083	0.261483314761106	17.3 - 42.8
YGL001C	21.8163701840263	3.22205471362515	21.9253916487057	0.146955400626349	16.5 - 29.4
YGL002W	14.135170660732	5.17739231824622	14.8751304708213	0.348056934922491	6.54 - 24.1
YGL003C	3.69352452945397	0.608831488802597	3.7361221889409	0.162958130921084	2.91 - 4.94
YGL004C	6.28925335288532	1.0083306635565	6.30721912496059	0.159869293198656	4.71 - 8.03
YGL005C	6.29054998647348	1.18649750115911	6.31427821018467	0.187907067389799	3.84 - 9.07
YGL006W	8.2118902938309	1.95498667398094	8.28153514927321	0.236065734038756	4.82 - 12.5
YGL006W-A	3.81360988064141	2.8864604161974	4.36601274806157	0.661120473704281	0.923 - 12.4
YGL007C-A	2.98819436323588	1.73471018586667	3.3841487858729	0.512598675657584	0.896 - 6.93
YGL008C	27.6937418360313	6.65924711584761	27.3830251759193	0.243188876067052	16.7 - 40
YGL009C	24.5212413052885	4.61429924082774	25.1013507055951	0.183826730877841	17.5 - 35.2
YGL010W	8.47599633331157	1.66171267325461	8.50865972467377	0.195296642129888	5.37 - 12.2
YGL011C	21.339875980926	2.86448075147533	21.5891733622116	0.132681353909045	16.7 - 27.7
YGL012W	23.7274996739886	5.8756183871585	23.359523229815	0.251529893369533	11.1 - 35.1
YGL013C	5.39274983965937	1.00548664537873	5.53068119083396	0.181801592007352	3.86 - 8.27
YGL014W	8.6455268661854	1.24130190731217	8.56142116307452	0.144987833639807	6.22 - 11
YGL015C	8.17845509516052	4.34079935730266	8.53991560967219	0.508295345727578	2.53 - 17.6
YGL016W	20.113544194491	5.33752002420801	20.3832079730758	0.261858684425844	9.29 - 33.2
YGL017W	5.72992415765456	0.915569932712829	5.81275281588956	0.157510556824308	4.19 - 7.86
YGL018C	8.4807603573422	1.44205868687423	8.60895030249243	0.167506912713473	6.08 - 11.3
YGL019W	18.2976988628065	3.60887901960159	18.7940391043047	0.192022534356385	12.8 - 25.7
YGL020C	13.2206333214212	2.4320357672491	13.5260035761128	0.179804459873433	9.05 - 18.5
YGL021W	4.99144967933955	1.1790325279268	4.91476688947217	0.23989592069003	3 - 7.21
YGL022W	23.0878993858159	3.49545048852672	23.5724809355049	0.14828521860259	17.7 - 30
YGL023C	5.56915583986472	1.09291166266271	5.73551698778578	0.190551551846181	4.15 - 8.12
YGL025C	2.22173134097666	0.677378193464086	2.16196391695243	0.313316141935865	0.869 - 3.88
YGL026C	35.6781208210117	5.93942444317693	36.5425307823073	0.162534567694819	27.6 - 49.7
YGL027C	27.8457725173833	12.9760363688464	30.99196137397	0.418690389171204	13 - 60.6
YGL028C	3.27310296265746	2.08676944585525	3.93682811088752	0.530063641865432	2.12 - 9.8
YGL029W	2.82454980004688	1.32970451257926	2.90305411385245	0.458036419725809	0.683 - 5.94
YGL030W	29.4050561895563	6.72158418192797	29.4102427209253	0.228545688850966	18.4 - 44.8
YGL031C	43.9442006453806	10.0702733734164	45.1214943249208	0.223181291401834	28 - 65.5
YGL032C	15.0037414712881	188.599910231491	52.2865111900179	3.60704713202392	7.08 - 258
YGL033W	22.6289369215709	7.6334706498462	22.347724291449	0.341577090816671	8.96 - 35.9
YGL035C	5.87976400586872	0.991423393065447	5.89729349168937	0.16811498265477	4.29 - 7.97
YGL036W	6.1425308464692	1.85426603537548	5.97464058426411	0.310356080708723	2.34 - 9.86
YGL037C	31.9932403907408	55.3666236083216	48.3111217174146	1.14604301535735	20.4 - 188
YGL038C	6.69077468223383	1.35429216489333	6.6900272518583	0.202434476558694	4.4 - 9.33
YGL039W	14.0684317853229	2.60648370235172	14.2868099525233	0.182439866633165	9.46 - 20
YGL040C	12.2962428754224	1.51354374805716	12.2663042461826	0.123390364178207	9.83 - 14.9
YGL041C-B	6.77923541865364	4.07943543262216	8.03960018820223	0.507417699527964	2.69 - 17.1
YGL043W	13.581918352367	1.81508209237147	13.6523135336856	0.13295051332457	10.5 - 17.1
YGL044C	7.91309922471379	1.05702756661485	7.89089552871623	0.133955336598762	6.05 - 9.77
YGL045W	5.25049691604783	1.01054109473817	5.2786168674331	0.191440508018832	3.5 - 7.36
YGL047W	16.4339001969258	3.44877688661734	16.6958293957434	0.20656517294652	12.2 - 22.3
YGL048C	18.0124323431128	2.35236110217647	18.3060107327224	0.128502115317324	14.9 - 24
YGL049C	14.3274228895244	3.37984312046905	14.2404033574548	0.237341810876426	8.27 - 21.2
YGL050W	9.44811243240876	1.56519441807464	9.46591763286098	0.165350521606173	6.77 - 12.4
YGL051W	23.3754801107518	10.6970325252879	25.500008823561	0.419491326426688	9.78 - 50.9
YGL053W	28.8120653079195	301.152617275793	96.6302477074222	3.1165460548919	14.3 - 424
YGL054C	20.1334038661347	3.10468602503774	19.8644629950414	0.156293478752118	14.4 - 26
YGL055W	18.7801391119351	15.4438941361752	22.7303967087406	0.679437949722915	11.2 - 72.6
YGL056C	4.84519853851813	0.745049807065363	4.97717443127753	0.149693328484396	3.9 - 6.41
YGL057C	6.19205107377741	1.0487699341971	6.27256388273752	0.167199562061597	4.64 - 8.38
YGL058W	9.13651016252457	1.18739519323874	9.12270291813835	0.130158266019809	7.06 - 11.2
YGL059W	2.90099403947783	0.900866211168996	2.99974839190722	0.300313924194232	1.54 - 4.75
YGL060W	8.56354189241139	1.71010808493141	8.57164779155638	0.199507507368184	5.81 - 12.3
YGL061C	6.68866168972618	1.32006895463128	6.81191053074313	0.193788357711631	4.36 - 9.16
YGL062W	25.8253329219789	12.5475276502667	29.1015812496258	0.431163088446543	16.3 - 68.3
YGL063W	5.18674242067633	0.818113163834533	5.26910035978428	0.155266194980584	3.96 - 6.81
YGL064C	4.68928395098699	0.762719739106881	4.73252602462141	0.161165461138251	3.47 - 6.11
YGL065C	8.13982190799786	1.37721980349834	8.37146601384996	0.164513575187409	6.24 - 11.8
YGL066W	2.8516396279013	0.952575690591083	2.79449140575279	0.34087622836488	0.952 - 4.58
YGL067W	19.1701610390187	2.65755912433689	19.4796965504657	0.136427131575279	14.7 - 24
YGL068W	10.9637750948837	2.21167069817807	10.9558586043083	0.201871051649786	7.53 - 15.3
YGL070C	6.50221414956971	1.16398078531269	6.40132546940135	0.181834338978166	3.77 - 8.52
YGL071W	3.02824369974517	0.705149135113157	3.14509330623071	0.224206109788919	1.9 - 4.8
YGL073W	6.31737180489464	1.32291485570859	6.30534860658437	0.209808360845765	4.16 - 8.53
YGL075C	3.1724632363968	0.98841094697509	3.25491374153543	0.303667324378566	1.26 - 5.04
YGL076C	39.5811012961423	7.58847695926398	40.8617641450873	0.185710948071642	28.8 - 55.5
YGL077C	12.8127009159857	2.73291120804834	12.9942274544915	0.210317328800004	9.06 - 19.5
YGL078C	14.4916790519592	2.33578639263367	14.6152597309814	0.159818329309761	9.9 - 18.7
YGL079W	13.8872789477995	2.60504806898468	14.3029699648816	0.18213336638341	10.7 - 20.2
YGL080W	10.9937309452445	2.07386249981774	11.1996616891917	0.18517188798829	7.88 - 15.9
YGL081W	7.50878165312916	1.81928772836277	7.43489886147459	0.244695692874824	4.1 - 10.4
YGL082W	6.6105666716772	1.4388956689106	7.01294235946558	0.20517717031689	5.07 - 10.8
YGL083W	7.08347033209475	1.61910923586773	6.89089894940062	0.234963427523279	4.13 - 10.1
YGL084C	9.57444235978297	2.6698049194326	10.2422061107256	0.26066697843903	6.82 - 16
YGL085W	5.22288464820947	0.678608295041475	5.35881308616289	0.126634066934285	4.31 - 6.88
YGL086W	6.2564869015868	1.52145127548951	6.31777412241943	0.240820777382725	3.66 - 9.2
YGL087C	27.0648796463608	5.9723135154544	27.9883607032013	0.213385613355029	19.2 - 44.2
YGL089C	16.7879265879972	9.73995034607787	19.3363698739228	0.503711420994965	6.58 - 43.1
YGL090W	2.08441167487489	0.880512197775805	2.1084077125698	0.417619510935391	0.796 - 3.96
YGL091C	5.55245432173641	0.796450805678669	5.60936704252144	0.141985860372699	4.27 - 7.39
YGL092W	9.05093203578126	1.49926845459268	9.15442017183381	0.163775359493068	6.1 - 11.7
YGL093W	5.08510293586326	1.74641524697322	5.53754178144149	0.315377348993764	3.39 - 9.98
YGL094C	8.40836016979438	1.40069404490119	8.37855901847178	0.16717600745106	5.9 - 10.8
YGL095C	8.37459584069517	2.00415829992394	8.69943042849326	0.230378105371096	5.6 - 12.3
YGL096W	3.859104976476	0.9545608771448	3.93182249183442	0.242778222853963	2.19 - 5.69
YGL097W	12.6646236096564	1.39386846304016	12.6491691164031	0.110194468127763	9.73 - 15
YGL098W	5.92137702107726	1.11204409674599	5.84350381635547	0.190304333101226	3.9 - 8.12
YGL099W	14.5647518369812	1.62341369452074	14.6286767370237	0.110974746636655	11.9 - 17.9
YGL100W	16.383273428315	2.72355135490277	16.7405841706057	0.162691536158277	12.1 - 22.5
YGL101W	7.20259766904718	1.91580808450605	7.32605832871874	0.26150598296439	4.27 - 11
YGL103W	34.1459692016324	7.43154608354	34.7504076568208	0.213854932492608	22.1 - 52
YGL104C	13.7306046250826	2.79604156323236	13.5682782121528	0.206071951025297	8.85 - 19.4
YGL105W	38.1886429695009	4.92214112150092	38.7828898967089	0.126915274612339	30.3 - 48.1
YGL106W	17.4496501834358	3.09128800652411	17.4510216067822	0.177140804485779	12.3 - 23.1
YGL107C	2.87910759481672	0.87237098938587	2.97248759125188	0.293481793482766	1.6 - 4.96
YGL108C	3.2308596553613	1.07785260017951	3.28591650727605	0.328021907371293	1.48 - 5.02
YGL110C	5.49687687564008	1.45996102714463	5.50854211539685	0.265035829183173	3.09 - 8.76
YGL111W	10.291583304788	1.22021136967223	10.3911535908898	0.117427902397866	8.16 - 12.9
YGL112C	10.3934790991345	3.52413682602962	10.722644786721	0.328663020749687	5.63 - 19
YGL113W	5.26876767728335	1.71875186939689	5.54275358341236	0.310089893683989	2.66 - 9.4
YGL114W	6.64980968271896	1.73984904808949	6.9866690340208	0.24902411143529	4.36 - 10.5
YGL115W	16.839602878466	2.71851831604473	16.9813559174583	0.160088412801587	12 - 22.6
YGL116W	1.76575012627835	0.596960274179533	1.76099851412321	0.338989652399994	0.788 - 2.98
YGL117W	7.27384027525383	1.40350313828224	7.39228331637202	0.18986057192557	4.97 - 10.7
YGL119W	8.37043463184028	1.24249092910146	8.5680586245654	0.145014288947455	6.19 - 11.5
YGL120C	13.7115686591342	1.6854281759702	13.6386773204991	0.123577098890446	10.8 - 17.8
YGL121C	30.912902545282	38.326358440386	44.5131014763941	0.86101298649592	13.4 - 170
YGL122C	7.22797212763574	1.06362156024449	7.2709015604368	0.146284687174419	5.81 - 9.68
YGL123W	40.1650328275216	7.58737640652304	41.5912620042679	0.182427174384477	30.3 - 56.4
YGL124C	5.86116563838434	1.32139817379073	5.92534939749416	0.223007638055833	3.46 - 8.87
YGL125W	4.51209018179423	1.17402973394365	4.59322487387858	0.255600317027867	2.8 - 7.37
YGL126W	23.8298091462524	3.91502244144705	23.4139997837825	0.167208613547471	15.1 - 29.8
YGL127C	5.0036303853842	1.38623832424932	5.26119335303612	0.263483630277407	3.27 - 8.19
YGL128C	6.93867605445752	1.85193076662567	7.27296296082657	0.254632228515461	4.34 - 11.3
YGL129C	7.66596647875982	1.37789540845107	7.68317859557862	0.179339239783388	5.27 - 10.6
YGL130W	6.54871626297659	1.1655287213654	6.53800308145945	0.178269833593474	4.65 - 8.86
YGL131C	5.22353335490382	1.62545189913752	5.27357030553282	0.308226079290565	2.84 - 8.72
YGL133W	4.18448476632767	0.984857764340641	4.37223284694387	0.22525281676822	2.79 - 6.39
YGL134W	5.73651801845586	0.844283617286359	5.76625160035919	0.146418102400139	4.24 - 7.76
YGL135W	35.3283433402166	5.71979654475489	36.3298558076314	0.157440661890912	25.9 - 46.7
YGL136C	6.06923177994297	0.905840995673265	6.12691511860435	0.147846180033192	4.81 - 8.2
YGL137W	22.0333673553889	5.89162191144134	22.7428620746429	0.259053671086111	13.9 - 35.9
YGL138C	28.7177735017408	9.26356457008361	29.9135516940154	0.309677856539413	14.1 - 49
YGL139W	8.7876229295193	1.69521130252176	8.76256375786182	0.193460652540281	5.85 - 12.5
YGL140C	9.30057567614192	2.06236191536146	9.46423706425651	0.217911058372614	5.78 - 13.8
YGL141W	7.35805764672378	1.42898860213282	7.64283252973699	0.186971073430284	5.26 - 10.9
YGL142C	11.4774185607584	1.92404722017365	11.6103605269658	0.165718128709693	8.05 - 16.2
YGL143C	5.8538660421873	1.0410888417686	5.87359140969786	0.177249108620267	4.11 - 8.58
YGL144C	3.01778515861268	0.715567029139368	3.02362779778511	0.236658437147436	1.93 - 4.55
YGL145W	4.19671627197681	0.914329080710216	4.18393362001656	0.21853336208202	2.05 - 5.5
YGL146C	4.69575082832593	2.27938557276586	5.08528804996887	0.448231358846981	2.02 - 9.99
YGL147C	36.2115393101344	9.25009709479327	36.8219853372854	0.251211253550382	22.6 - 57.5
YGL148W	46.1117526430905	7.48234011486178	46.521790351385	0.160835171182079	34.2 - 61.9
YGL150C	10.4171262573295	1.51608277511536	10.2205674861906	0.148336457556178	7.25 - 13
YGL151W	5.87688996420126	1.29855891631156	5.97060032986605	0.217492185805158	4.11 - 8.47
YGL153W	11.4079009947383	1.81202288554103	11.3831480864661	0.159184688785294	7.79 - 15
YGL154C	11.9746899014556	2.12418022878894	11.874031691128	0.178892922306758	8.13 - 15.2
YGL155W	7.04942815633692	1.26842827156117	7.09916252951057	0.178672944349201	4.94 - 9.39
YGL156W	11.2663059521581	5.81659875473262	12.9688559364577	0.448505155985359	6.89 - 31.7
YGL157W	34.8110056168778	23.243603024557	42.4436618484772	0.547634252377566	20.8 - 98.5
YGL158W	4.89570736650412	1.98185503091538	5.21524363553173	0.380011974399987	2.11 - 9.7
YGL159W	6.33759695107599	1.3693355006347	6.62987741203285	0.206540093509035	4.28 - 9.1
YGL160W	10.3575500162642	2.82117875208266	10.5954552739168	0.266263098578468	6.02 - 17.9
YGL161C	9.33761668679765	1.23301303210896	9.32928904940367	0.132165808731993	7.45 - 12
YGL162W	3.1620300121344	0.735223962335404	3.25464482947196	0.225899906397679	1.9 - 4.91
YGL163C	4.31956132160594	1.27114785453819	4.33272628824873	0.293382911813704	2.13 - 6.36
YGL164C	5.47853394439446	1.74682453449701	5.67767915852627	0.30766524238584	3.16 - 9.57
YGL166W	6.35536786576271	0.937774969079159	6.38422396910646	0.146889422053031	4.88 - 8.24
YGL167C	13.1524873896868	2.39814398652423	13.4151102858376	0.178764388471407	9.32 - 18.5
YGL168W	11.1059432116389	8.06915816248927	13.1943227261032	0.611562891858447	4.26 - 34.2
YGL169W	6.85866918286932	1.07126401740463	6.93512959340611	0.154469214017742	4.97 - 8.97
YGL170C	23.0967874056669	7.77213939112074	23.771966313515	0.326945583239451	11.5 - 38.9
YGL171W	6.83692266674076	0.99904117286355	6.91836150639892	0.144404303235603	5.28 - 8.97
YGL172W	9.84843058299972	1.39153061323007	9.75726358271489	0.142614842925345	7.1 - 12.4
YGL173C	16.7320913220923	4.23075054495182	17.5123924096047	0.241586097775623	11.5 - 27.3
YGL174W	6.25754734392759	1.31432548237847	6.19437531534695	0.212180472681748	3.69 - 8.85
YGL175C	5.07270751641905	3.75324521723199	6.04205570742563	0.621186794524136	1.38 - 15.6
YGL176C	2.47144082852152	1.05324328470817	2.68304376065993	0.392555388082492	0.989 - 4.76
YGL178W	4.63080715010327	1.62141778973417	4.90548333078247	0.330531709191547	2.42 - 8.37
YGL179C	5.19833968448637	0.831606084343436	5.28814850259966	0.157258458973801	3.89 - 6.92
YGL180W	5.39700122187014	1.60173240098706	5.5559710904333	0.288290269138558	2.93 - 8.83
YGL181W	5.40099328781383	0.850553541587607	5.3318189594218	0.159524085131323	3.92 - 7.39
YGL183C	8.34101180794681	4.82057794241389	9.13280026560277	0.527831311560576	2.52 - 21.6
YGL184C	5.77273777073166	1.30246891723052	5.93143114200252	0.219587631728081	3.44 - 8.71
YGL185C	8.06544696848653	1.30907167538845	8.06418169885585	0.162331619533595	5.8 - 10.4
YGL186C	6.92142227769132	1.01638941957486	6.96254881825018	0.145979503498878	5.26 - 9.71
YGL187C	16.9767828626404	5.53275025457411	17.7472181264398	0.311753099283286	9.14 - 31.8
YGL188C-A	5.03534386948184	2.83225853544379	5.61691784091026	0.50423713069387	1.92 - 11.1
YGL189C	39.7763987940942	12.1977908871831	41.0057608740675	0.297465298220991	23.3 - 69.6
YGL190C	5.7398372814836	1.35645659193661	5.88505178567335	0.230491870137623	3.61 - 8.64
YGL191W	19.1174651813621	4.27562623187871	19.7088590801496	0.216939307064458	14.1 - 30.8
YGL192W	184.555624078918	2130.85285108921	567.614619805297	3.75404856876333	38.2 - 1780
YGL194C	5.11366543099914	3.30333360559243	5.86223586447436	0.563493807134391	2.7 - 15
YGL195W	16.805149349322	2.88794379012013	17.0835523295092	0.16904820112452	11.4 - 22.2
YGL196W	9.8449469474221	1.59582711606819	9.85866695971551	0.161870476261046	7.15 - 12.7
YGL197W	7.7407940024578	1.62888443983946	7.72887685500395	0.210753059001692	5.16 - 10.5
YGL198W	13.0084810592762	2.4372489643163	13.2226919797498	0.184323204991003	9.39 - 18.1
YGL200C	40.9293009678951	11.4511566245519	42.658334791998	0.268438903684069	21.2 - 63.9
YGL201C	6.25241235303954	3.17713167642898	7.04324428460668	0.4510892350238	3.23 - 16
YGL202W	36.5085667972558	4.90598587972166	36.6288144032618	0.133937883593764	28.8 - 47.2
YGL203C	6.3761325716764	1.14855090941354	6.49724113941331	0.176775170379046	4.48 - 9.22
YGL205W	23.7388084882223	8.13363197433158	25.0842201109478	0.324252934249358	12.1 - 40.8
YGL206C	20.8035281882314	4.70932809934514	21.4764040008385	0.21927917258221	14.3 - 31.7
YGL207W	16.9772944101118	4.18555378772735	17.6817682475084	0.236715792738498	11.2 - 26.8
YGL208W	7.66806559859566	1.82253292462388	7.71753029410895	0.2361549427302	4.87 - 12.2
YGL209W	5.29958026830426	1.27909180715465	5.58724702930018	0.228930598637744	3.73 - 8.11
YGL210W	6.26465638660489	0.967077858354766	6.35325838881256	0.152217617979727	4.61 - 8.07
YGL211W	3.42100123112405	0.744238948553869	3.43844409802911	0.216446429645449	2.16 - 4.96
YGL212W	2.15645224336842	1.19851785689696	2.40366314523461	0.498621389304521	0.924 - 4.86
YGL213C	9.37424688224994	1.28506949644113	9.76971464534054	0.131536031817881	8.07 - 12.7
YGL215W	12.8090178847196	2.4972174903288	13.2134853689859	0.188990067389045	9.51 - 19.1
YGL216W	4.8915676057587	1.4604840310032	4.98694957731171	0.292861198687012	2.75 - 8.32
YGL219C	4.81555183498877	0.819527442704446	4.91625822378743	0.166697395742792	3.56 - 6.47
YGL220W	25.9611959886063	7.08253638300676	26.2551317331653	0.269758173563462	14.2 - 43.8
YGL221C	28.9330865970033	3.15744724448351	29.0630290945735	0.108641368186671	24.2 - 35.7
YGL222C	6.28467503313982	3.65634638866907	6.64819710982943	0.549975629221812	2.5 - 11.3
YGL223C	4.7310689655541	0.885978136220537	4.76434265802853	0.185960204757219	3.26 - 6.37
YGL224C	12.5724369473666	3.28627597195167	13.3378980823408	0.246386346009246	8.72 - 22
YGL225W	29.6127576424815	7.84890910294449	29.7716713315168	0.263636831655987	16.6 - 48.7
YGL226C-A	24.5338203966913	6.7116087176245	25.1155413952802	0.267229306826162	12.6 - 37
YGL226W	7.94039180964577	1.60143957832379	8.01645480604428	0.199769052164596	5.13 - 10.6
YGL227W	5.74627872753632	2.06569621037038	5.90643124690156	0.349736774038303	2.66 - 10.6
YGL228W	6.32677480385697	1.417833166188	6.45592553890429	0.219617335677734	4.15 - 10.3
YGL229C	7.05674437066414	2.09806997333629	7.39387094068838	0.283757992283939	4.24 - 12.8
YGL230C	29.0267501931754	18.4433458043133	34.8944923721584	0.528546041237982	12.8 - 77.8
YGL231C	19.1468006954213	2.87278295874811	19.0984648704782	0.150419574464791	14.7 - 25.6
YGL232W	19.1862097149967	3.85252822112983	20.0099383596814	0.192530739069761	13.7 - 27.8
YGL233W	7.23668927652069	1.46232909466159	7.07900254929161	0.206572760001044	4.67 - 9.59
YGL234W	20.9287132907911	3.8025856275794	21.8284215662573	0.174203417138392	16.2 - 31.2
YGL235W	24.0185616809013	9.5851305199949	25.8789898262662	0.370382715258319	14.1 - 49.7
YGL236C	4.48264741571395	0.968277666186689	4.52454501861454	0.21400553253489	3.03 - 6.43
YGL237C	4.72969068998944	1.02368750763896	4.70033424420278	0.217790364355799	2.65 - 6.98
YGL238W	12.0324865694011	2.65347771122638	12.1066349303998	0.219175495625418	8.28 - 17.7
YGL240W	5.4908317884705	2.04830033227054	5.57057157625217	0.367700208898244	1.78 - 9.4
YGL241W	3.55253961020695	0.879166847078819	3.51670573658696	0.249997273849836	1.85 - 5.2
YGL242C	14.4385609908742	4.18573554737541	15.3719402668858	0.27229715147881	10.1 - 27.1
YGL243W	6.95985543021371	0.919345974255443	6.9987149646133	0.13135925364925	5.33 - 8.77
YGL244W	8.35137751290533	1.04950381010195	8.40439566367292	0.12487558321871	6.24 - 10.3
YGL245W	50.4847854557271	7.22731374434971	50.8491499982184	0.142132439669157	38.5 - 65.2
YGL246C	6.24672630406353	1.03449295334269	6.3778846080337	0.162200010962823	4.3 - 8.51
YGL247W	7.37057321434057	1.35693323835233	7.45990397905361	0.181896877247001	5.26 - 10.3
YGL248W	8.05679592298905	1.61830448052532	8.4360059408553	0.191833018121518	6.4 - 13.1
YGL249W	8.10693213562374	3.78494695110167	8.85319713852474	0.427523175173797	3.49 - 18.8
YGL250W	4.83859922368394	1.18764015245939	5.13669335284322	0.231207134800448	3.46 - 8
YGL251C	5.11950092948964	1.99810314733344	5.53232041572191	0.361169093108775	2.3 - 9.86
YGL252C	14.2856056555454	2.21535240845034	14.4358107338143	0.153462278586205	9.85 - 19.6
YGL253W	29.3779492042075	5.27076644473908	29.9952418308375	0.175720085020962	22.5 - 42.4
YGL254W	6.29625515488403	1.07965115021513	6.4364276446395	0.167740742197934	4.56 - 8.8
YGL255W	6.11839452863463	1.61690023171387	6.08887130049171	0.265550075197565	3.3 - 9.53
YGL256W	9.627489584323	1.11578141802936	9.68242512847953	0.115237804911855	7.81 - 12
YGL257C	8.71436828373454	2.32945706936913	9.02148743481963	0.258212083783244	6.06 - 14.5
YGL258W	20.4966598290368	7.67860668282906	21.8806359804231	0.350931604076738	12.8 - 39.9
YGL258W-A	7.40942016549327	4.47334770147065	7.83195275509544	0.571166328673306	2.12 - 17.8
YGL259W	15.9326034648515	5.52656394366469	15.7635497484565	0.350591334556853	6.81 - 27.8
YGL262W	17.2390966470152	6.58717945958813	18.1631292662227	0.362667652860792	8.46 - 34.8
YGL263W	7.97840190485373	1.71784395765245	8.04064937981208	0.213644927978765	4.47 - 11.1
YGR001C	20.244117980851	4.69884448815016	20.9601342577746	0.22418007586985	14 - 28.8
[truncated: 3,658 more rows]
